# Supplementary material for: Interpretable deep cross networks unveiled common signatures of dysregulated epitranscriptomes across 12 cancer types
Source: Mol Ther Nucleic Acids. 2024 Oct 29;35(4):102376. doi: 10.1016/j.omtn.2024.102376 (PMC11605186; doi:10.1016/j.omtn.2024.102376)
Supplement: Table S4. Performance of cancer type cross-testing (AUROC) [file mmc2.xlsx]

## Sheet: Table S4
Table S4. Performance of cancer type-cross testing (AUROC)
Note: Model trained on one cancer type (highlighted in yellow) was independently tested on the remaining cancer-specific datasets.
Train (Lung)
Bladder		0.5381
Colon		0.7732
Brain		0.7674
Kidney		0.5036
Prostate		0.7072
Multiple myeloma		0.5176
Liver		0.6216
Ovarian		0.539
Lymphoma		0.6496
Skin		0.7119
Stomach		0.7504
Lung		0.556
Train (Bladder)
Colon		0.61
Brain		0.621
Kidney		0.479
Prostate		0.547
Multiple myeloma		0.71
Liver		0.652
Ovarian		0.648
Lymphoma		0.409
Skin		0.627
Stomach		0.529
Lung		0.812
Bladder		0.606
Train (Colon)
Brain		0.891
Kidney		0.481
Prostate		0.741
Multiple myeloma		0.601
Liver		0.729
Ovarian		0.539
Lymphoma		0.661
Skin		0.762
Stomach		0.763
Lung		0.786
Bladder		0.629
Colon		0.897
Train (Brain)
Kidney		0.499
Prostate		0.717
Multiple myeloma		0.619
Liver		0.702
Ovarian		0.561
Lymphoma		0.632
Skin		0.757
Stomach		0.77
Lung		0.531
Bladder		0.512
Colon		0.494
Brain		0.5
Train (Kidney)
Prostate		0.57
Multiple myeloma		0.397
Liver		0.524
Ovarian		0.495
Lymphoma		0.48
Skin		0.489
Stomach		0.669
Lung		0.71
Bladder		0.539
Colon		0.792
Brain		0.738
Kidney		0.513
Train (Prostate)
Multiple myeloma		0.485
Liver		0.663
Ovarian		0.535
Lymphoma		0.619
Skin		0.65
Stomach		0.742
Lung		0.498
Bladder		0.686
Colon		0.542
Brain		0.578
Kidney		0.438
Prostate		0.484
Train (Multiple myeloma)
Liver		0.584
Ovarian		0.553
Lymphoma		0.412
Skin		0.568
Stomach		0.513
Lung		0.675
Bladder		0.684
Colon		0.772
Brain		0.758
Kidney		0.487
Prostate		0.694
Multiple myeloma		0.603
Train (Liver)
Ovarian		0.584
Lymphoma		0.529
Skin		0.703
Stomach		0.66
Lung		0.528
Bladder		0.658
Colon		0.549
Brain		0.573
Kidney		0.513
Prostate		0.542
Multiple myeloma		0.596
Liver		0.591
Train (Ovarian)
Lymphoma		0.418
Skin		0.562
Stomach		0.495
Lung		0.668
Bladder		0.394
Colon		0.662
Brain		0.633
Kidney		0.509
Prostate		0.612
Multiple myeloma		0.362
Liver		0
Ovarian		0.452
Train (Lymphoma)
Skin		0.626
Stomach		0.703
Lung		0.756
Bladder		0.638
Colon		0.775
Brain		0.772
Kidney		0.485
Prostate		0.677
Multiple myeloma		0.555
Liver		0.689
Ovarian		0.583
Lymphoma		0.611
Train (Skin)
Stomach		0.692
Lung		0.711
Bladder		0.512
Colon		0.746
Brain		0.722
Kidney		0.547
Prostate		0.682
Multiple myeloma		0.451
Liver		0.583
Ovarian		0.523
Lymphoma		0.72
Skin		0.676
Train (Stomach)
