# Supplementary material for: Interpretable deep cross networks unveiled common signatures of dysregulated epitranscriptomes across 12 cancer types
Source: Mol Ther Nucleic Acids. 2024 Oct 29;35(4):102376. doi: 10.1016/j.omtn.2024.102376 (PMC11605186; doi:10.1016/j.omtn.2024.102376)
Supplement: Table S7. Gene ontology (GO) enrichment analysis of the most cancer-associated m6A sites involved in pan-cancer landscape [file mmc3.xlsx]

## Sheet: Table S7
Table S7. Gene Ontology (GO) enrichment analysis of the most cancers-associated m6A sites involved in pan-cancer landscape
ONTOLOGY	ID	Description	GeneRatio	BgRatio	pvalue	p.adjust	qvalue	geneID	Count	ONTOLOGY1	sum	Gene.Ratio	Rich.Factor
BP	GO:0007059	chromosome segregation	61/709	435/18614	8.24691e-19	2.09894e-15	1.87495e-15	RCC1/CDCA8/CENPF/STIL/NDC1/PSRC1/POGZ/ASPM/KIF14/KIF11/SMC3/BCCIP/ZWINT/MKI67/SAC3D1/KIF18A/CDCA5/NUMA1/ESPL1/BCL7A/SKA3/KNSTRN/KNL1/ZWILCH/NAA60/RMI2/CDT1/SLX4/HASPIN/TUBG1/KPNB1/BIRC5/NCOR1/TOP2A/BRCA1/KIF18B/BRIP1/SIRT7/SMARCA4/ANKLE1/HAUS8/GEN1/CIAO1/MAP3K20/SGO2/HJURP/TPX2/TOP1/AURKA/SGO1/NIPBL/APC/CENPK/MAD2L1BP/FBXO5/BAZ1B/ESCO2/KIFC2/RMI1/KIF4A/SMC1A	61	Biological Process	709	0.0860367	3.68158
BP	GO:0006260	DNA replication	48/709	278/18614	9.67255e-19	2.09894e-15	1.87495e-15	CDC7/DTL/ORC1/NUCKS1/PARP1/MCM10/TWNK/SMC3/FEN1/E2F8/SSRP1/DDX11/ATF1/TIMELESS/BRCA2/TICRR/BLM/CHTF18/RMI2/ORC6/GINS3/CDT1/SLX4/RFWD3/GINS2/LIG3/DBF4B/BRCA1/RBBP8/GEN1/MGME1/TOP1/CHAF1B/MCM2/ZBTB38/TRAIP/POLQ/ANKRD17/PURA/GMNN/BRPF3/MCM3/FBXO5/LRWD1/ESCO2/RECQL4/RMI1/POLE3	48	Biological Process	709	0.067701	4.53304
BP	GO:0006261	DNA-templated DNA replication	35/709	160/18614	2.53586e-17	3.66854e-14	3.27704e-14	CDC7/ORC1/NUCKS1/PARP1/MCM10/TWNK/FEN1/E2F8/DDX11/TIMELESS/BRCA2/TICRR/BLM/CHTF18/ORC6/GINS3/CDT1/RFWD3/GINS2/LIG3/DBF4B/BRCA1/RBBP8/GEN1/MGME1/MCM2/TRAIP/POLQ/PURA/GMNN/MCM3/FBXO5/LRWD1/RECQL4/POLE3	35	Biological Process	709	0.0493653	5.74304
BP	GO:0006302	double-strand break repair	48/709	303/18614	3.59291e-17	3.8983e-14	3.48228e-14	CDC7/AUNIP/SFPQ/POGZ/NUCKS1/PARP1/FEN1/KDM2A/CDCA5/DDX11/PARPBP/BCL7A/FOXM1/TIMELESS/BRCA2/BLM/RMI2/PPP4C/SLX4/RFWD3/GINS2/LIG3/BRCA1/BRIP1/SIRT7/RBBP8/SMARCA4/ANKLE1/KMT5C/GEN1/MRGBP/MCM2/SETD2/POLQ/NSD2/HMGB2/NIPBL/DEK/MCM3/ING3/CYREN/XRCC2/ESCO2/SPIDR/RECQL4/RMI1/INIP/FANCB	48	Biological Process	709	0.067701	4.15903
BP	GO:0140014	mitotic nuclear division	45/709	286/18614	4.66222e-16	3.56514e-13	3.18468e-13	RCC1/CDCA8/CENPF/PSRC1/POGZ/KIF14/KIF20B/KIF11/SMC3/BCCIP/ZWINT/MKI67/BANF1/KIF18A/CDCA5/NUMA1/ESPL1/BORA/KNSTRN/ZWILCH/CDT1/HASPIN/TUBG1/KPNB1/BIRC5/KIF18B/PPP1R9B/SIRT7/DAPK3/GEN1/TPX2/AURKA/SGO1/NIPBL/APC/CENPK/CDC25C/MAD2L1BP/FBXO5/HOXA13/BAZ1B/ESCO2/KIFC2/KIF4A/SMC1A	45	Biological Process	709	0.0634697	4.13086
BP	GO:0000725	recombinational repair	35/709	175/18614	4.92877e-16	3.56514e-13	3.18468e-13	CDC7/AUNIP/SFPQ/POGZ/NUCKS1/PARP1/FEN1/RHNO1/PARPBP/TIMELESS/BRCA2/BLM/RMI2/PPP4C/SLX4/RFWD3/GINS2/LIG3/BRCA1/RBBP8/ANKLE1/GEN1/MRGBP/MCM2/SETD2/POLQ/NIPBL/MCM3/ING3/XRCC2/SPIDR/RECQL4/RMI1/INIP/FANCB	35	Biological Process	709	0.0493653	5.25078
BP	GO:1901987	regulation of cell cycle phase transition	58/709	457/18614	6.52784e-16	4.0341e-13	3.60359e-13	CDCA8/CDKN2C/CDC7/DTL/CENPF/CLSPN/STIL/ORC1/KIF14/INTS7/ZWINT/RAD9A/CDCA5/CDK2AP2/RHNO1/ESPL1/MDM2/BCL7A/TIMELESS/BRCA2/ZFP36L1/FOXN3/ZWILCH/FEM1B/TICRR/BLM/TELO2/CDT1/RFWD3/HASPIN/DBF4B/STXBP4/BIRC5/RPTOR/BRCA1/PPP1R9B/BRIP1/RBBP8/DOT1L/SMARCA4/BRD4/GEN1/MAP3K20/ZFP36L2/DDRGK1/E2F1/AURKA/GTSE1/CDC25A/ANKRD17/APC/NPM1/CDC25C/MAD2L1BP/FBXO5/KMT2E/EZH2/INIP	58	Biological Process	709	0.0818054	3.332
BP	GO:0098813	nuclear chromosome segregation	49/709	339/18614	7.43613e-16	4.0341e-13	3.60359e-13	CDCA8/CENPF/NDC1/PSRC1/POGZ/ASPM/KIF14/KIF11/SMC3/BCCIP/ZWINT/KIF18A/CDCA5/NUMA1/ESPL1/BCL7A/KNSTRN/KNL1/ZWILCH/RMI2/CDT1/SLX4/HASPIN/TUBG1/KPNB1/BIRC5/TOP2A/KIF18B/BRIP1/SIRT7/SMARCA4/ANKLE1/GEN1/MAP3K20/SGO2/TPX2/AURKA/SGO1/NIPBL/APC/CENPK/MAD2L1BP/FBXO5/BAZ1B/ESCO2/KIFC2/RMI1/KIF4A/SMC1A	49	Biological Process	709	0.0691114	3.79481
BP	GO:0000724	double-strand break repair via homologous recombination	34/709	171/18614	1.56414e-15	7.54265e-13	6.73771e-13	CDC7/AUNIP/SFPQ/POGZ/NUCKS1/PARP1/FEN1/PARPBP/TIMELESS/BRCA2/BLM/RMI2/PPP4C/SLX4/RFWD3/GINS2/LIG3/BRCA1/RBBP8/ANKLE1/GEN1/MRGBP/MCM2/SETD2/POLQ/NIPBL/MCM3/ING3/XRCC2/SPIDR/RECQL4/RMI1/INIP/FANCB	34	Biological Process	709	0.0479549	5.22007
BP	GO:0044772	mitotic cell cycle phase transition	58/709	467/18614	1.74505e-15	7.57354e-13	6.7653e-13	RCC1/CDCA8/CDKN2C/CDC7/DTL/CENPF/CLSPN/STIL/ORC1/IQGAP3/KIF14/CCNJ/ZWINT/CDCA5/CDK2AP2/ESPL1/MDM2/BCL7A/FOXM1/ZFP36L1/FOXN3/ZWILCH/TICRR/BLM/CCNF/CDT1/RFWD3/HASPIN/DBF4B/PPM1D/BIRC5/RPTOR/BRCA1/PPP1R9B/SIRT7/RBBP8/SMARCA4/BRD4/GEN1/MAP3K20/E2F6/ZFP36L2/E2F1/AURKA/BACH1/GTSE1/CDC25A/ANKRD17/APC/CDC25C/E2F3/MAD2L1BP/FBXO5/KMT2E/EZH2/MYC/RPS6/INIP	58	Biological Process	709	0.0818054	3.26065
BP	GO:0000280	nuclear division	56/709	450/18614	5.02022e-15	1.9807e-12	1.76933e-12	RCC1/CDCA8/CENPF/NDC1/PSRC1/POGZ/ASPM/KIF14/KIF20B/KIF11/SMC3/BCCIP/ZWINT/MKI67/BANF1/KIF18A/CDCA5/TESMIN/NUMA1/ESPL1/BRCA2/BORA/KNSTRN/ZWILCH/CDT1/SLX4/HASPIN/TUBG1/KPNB1/BIRC5/TOP2A/KIF18B/PPP1R9B/BRIP1/SIRT7/CALR/ANKLE1/DAPK3/GEN1/SGO2/TPX2/AURKA/SGO1/NIPBL/APC/CENPK/CDC25C/MAD2L1BP/FBXO5/HOXA13/BAZ1B/ESCO2/KIFC2/RMI1/KIF4A/SMC1A	56	Biological Process	709	0.0789845	3.26715
BP	GO:0000819	sister chromatid segregation	40/709	250/18614	1.16092e-14	4.19867e-12	3.75059e-12	CDCA8/CENPF/PSRC1/POGZ/KIF14/KIF11/SMC3/BCCIP/ZWINT/KIF18A/CDCA5/NUMA1/ESPL1/BCL7A/KNSTRN/ZWILCH/RMI2/CDT1/HASPIN/TUBG1/KPNB1/BIRC5/TOP2A/KIF18B/SMARCA4/GEN1/MAP3K20/SGO2/TPX2/SGO1/NIPBL/APC/CENPK/MAD2L1BP/FBXO5/BAZ1B/ESCO2/KIFC2/KIF4A/SMC1A	40	Biological Process	709	0.0564175	4.20062
BP	GO:0006310	DNA recombination	46/709	332/18614	2.91616e-14	9.7355e-12	8.69654e-12	CDC7/EXO1/AUNIP/SFPQ/POGZ/NUCKS1/PARP1/SUPV3L1/FEN1/RHNO1/PARPBP/TIMELESS/BRCA2/BLM/PIF1/RMI2/PPP4C/SLX4/RFWD3/GINS2/LIG3/TOP2A/BRCA1/BRIP1/RBBP8/ANKLE1/KMT5C/GEN1/MRGBP/MCM2/SETD2/DCAF1/POLQ/NSD2/HMGB2/NIPBL/MCM3/ING3/CYREN/XRCC2/SPIDR/RECQL4/RMI1/INIP/NONO/FANCB	46	Biological Process	709	0.0648801	3.63759
BP	GO:0048285	organelle fission	57/709	497/18614	9.93803e-14	3.08079e-11	2.75201e-11	RCC1/CDCA8/CENPF/NDC1/PSRC1/POGZ/ASPM/KIF14/KIF20B/KIF11/SMC3/BCCIP/ZWINT/MKI67/BANF1/KIF18A/CDCA5/TESMIN/NUMA1/ESPL1/BRCA2/BORA/KNSTRN/ZWILCH/CDT1/SLX4/HASPIN/TUBG1/KPNB1/BIRC5/TOP2A/KIF18B/PPP1R9B/BRIP1/SIRT7/CALR/ANKLE1/DAPK3/GEN1/SGO2/TPX2/AURKA/MTFP1/SGO1/NIPBL/APC/CENPK/CDC25C/MAD2L1BP/FBXO5/HOXA13/BAZ1B/ESCO2/KIFC2/RMI1/KIF4A/SMC1A	57	Biological Process	709	0.0803949	3.01101
BP	GO:0000070	mitotic sister chromatid segregation	34/709	199/18614	1.67528e-13	4.70349e-11	4.20154e-11	CDCA8/CENPF/PSRC1/POGZ/KIF14/KIF11/SMC3/BCCIP/ZWINT/KIF18A/CDCA5/NUMA1/ESPL1/KNSTRN/ZWILCH/CDT1/HASPIN/TUBG1/KPNB1/BIRC5/KIF18B/GEN1/TPX2/SGO1/NIPBL/APC/CENPK/MAD2L1BP/FBXO5/BAZ1B/ESCO2/KIFC2/KIF4A/SMC1A	34	Biological Process	709	0.0479549	4.48559
BP	GO:0000075	cell cycle checkpoint signaling	33/709	188/18614	1.73401e-13	4.70349e-11	4.20154e-11	CDCA8/DTL/CENPF/CLSPN/ORC1/INTS7/ZWINT/RAD9A/RHNO1/MDM2/TIMELESS/BRCA2/FOXN3/ZWILCH/FEM1B/TICRR/BLM/TELO2/CDT1/RFWD3/HASPIN/BIRC5/BRCA1/BRIP1/RBBP8/DOT1L/GEN1/MAP3K20/E2F1/GTSE1/APC/MAD2L1BP/INIP	33	Biological Process	709	0.0465444	4.60839
BP	GO:1901990	regulation of mitotic cell cycle phase transition	46/709	357/18614	4.25962e-13	1.04239e-10	9.31145e-11	CDCA8/CDKN2C/CDC7/DTL/CENPF/CLSPN/STIL/ORC1/KIF14/ZWINT/CDCA5/CDK2AP2/ESPL1/MDM2/BCL7A/ZFP36L1/FOXN3/ZWILCH/TICRR/BLM/CDT1/RFWD3/HASPIN/DBF4B/BIRC5/RPTOR/BRCA1/PPP1R9B/RBBP8/SMARCA4/BRD4/GEN1/MAP3K20/ZFP36L2/E2F1/AURKA/GTSE1/CDC25A/ANKRD17/APC/CDC25C/MAD2L1BP/FBXO5/KMT2E/EZH2/INIP	46	Biological Process	709	0.0648801	3.38285
BP	GO:0010948	negative regulation of cell cycle process	43/709	317/18614	4.32326e-13	1.04239e-10	9.31145e-11	CDCA8/DTL/CENPF/CLSPN/ORC1/INTS7/ZWINT/RAD9A/E2F8/CDK2AP2/RHNO1/ESPL1/MDM2/TIMELESS/BRCA2/ZFP36L1/FOXN3/ZWILCH/FEM1B/TICRR/BLM/TELO2/CCNF/CDT1/RFWD3/HASPIN/BIRC5/BRCA1/BRIP1/RBBP8/DOT1L/GEN1/MAP3K20/ZFP36L2/E2F1/GTSE1/APC/NPM1/MAD2L1BP/FBXO5/BAZ1B/EZH2/INIP	43	Biological Process	709	0.0606488	3.56125
BP	GO:0045786	negative regulation of cell cycle	49/709	404/18614	7.21106e-13	1.64716e-10	1.47138e-10	CDCA8/CDKN2C/DTL/CENPF/CLSPN/ORC1/INTS7/ZWINT/RAD9A/E2F8/CDK2AP2/RHNO1/ESPL1/MDM2/TIMELESS/BRCA2/ZFP36L1/FOXN3/ZWILCH/FEM1B/TICRR/BLM/TELO2/CCNF/CDT1/RFWD3/HASPIN/HEXIM1/BIRC5/BRCA1/BRIP1/RBBP8/DOT1L/GEN1/MAP3K20/ZFP36L2/E2F1/GTSE1/MAPK12/APC/NPM1/GMNN/MAD2L1BP/FBXO5/BAZ1B/EZH2/ABL1/INIP/SUV39H1	49	Biological Process	709	0.0691114	3.18426
BP	GO:1901988	negative regulation of cell cycle phase transition	38/709	274/18614	5.16079e-12	1.11989e-09	1.00038e-09	CDCA8/DTL/CENPF/CLSPN/ORC1/INTS7/ZWINT/RAD9A/CDK2AP2/RHNO1/MDM2/TIMELESS/BRCA2/ZFP36L1/FOXN3/ZWILCH/FEM1B/TICRR/BLM/TELO2/CDT1/RFWD3/HASPIN/BIRC5/BRCA1/BRIP1/RBBP8/DOT1L/GEN1/MAP3K20/ZFP36L2/E2F1/GTSE1/APC/MAD2L1BP/FBXO5/EZH2/INIP	38	Biological Process	709	0.0535966	3.64105
BP	GO:2001020	regulation of response to DNA damage stimulus	40/709	311/18614	1.57842e-11	3.26207e-09	2.91395e-09	AUNIP/POGZ/PARP1/RAD9A/DDIAS/DDX11/MDM2/PARPBP/BCL7A/FOXM1/TIMELESS/BRCA2/FEM1B/TELO2/RMI2/PPP4C/RFWD3/BRCA1/SIRT7/RBBP8/PMAIP1/SMARCA4/ANKLE1/KMT5C/MAP3K20/MRGBP/PTTG1IP/SETD2/POLQ/NSD2/TAF7/DEK/FBXO5/ING3/BAZ1B/CYREN/SPIDR/MYC/ABL1/FANCB	40	Biological Process	709	0.0564175	3.3767
BP	GO:0090068	positive regulation of cell cycle process	36/709	262/18614	2.47859e-11	4.88959e-09	4.36778e-09	CDCA8/CDC7/DTL/STIL/KIF14/KIF20B/FEN1/E2F8/CDCA5/NUMA1/RHNO1/DDX11/ESPL1/MDM2/CDT1/DBF4B/STXBP4/BIRC5/RPTOR/BRD4/GEN1/PKP4/MAP3K20/DDRGK1/AURKA/CDC25A/ANKRD17/NPM1/CEP120/CDC25C/MAD2L1BP/FBXO5/KMT2E/HOXA13/PPP1R35/EZH2	36	Biological Process	709	0.0507757	3.6074
BP	GO:0045787	positive regulation of cell cycle	42/709	354/18614	6.6936e-11	1.26305e-08	1.12826e-08	CDCA8/CDC7/DTL/STIL/PSRC1/KIF14/KIF20B/FEN1/E2F8/CDCA5/FOSL1/NUMA1/RHNO1/DDX11/ESPL1/MDM2/BRCA2/CDT1/DBF4B/STXBP4/BIRC5/RPTOR/CALR/BRD4/GEN1/PKP4/MAP3K20/DDRGK1/AURKA/CDC25A/ANKRD17/NPM1/CEP120/CDC25C/MAD2L1BP/CITED2/FBXO5/KMT2E/HOXA13/PPP1R35/EZH2/ABL1	42	Biological Process	709	0.0592384	3.11487
BP	GO:0007051	spindle organization	30/709	198/18614	1.01551e-10	1.83638e-08	1.6404e-08	RCC1/CDCA8/AUNIP/STIL/PSRC1/ASPM/KIF11/SMC3/TACC2/BCCIP/SAC3D1/NUMA1/ESPL1/INTS13/BORA/KNSTRN/TUBG1/KPNB1/BIRC5/NCOR1/HAUS8/TPX2/AURKA/MYH9/MAP4/CEP120/FBXO5/KIFC2/KIF4A/SMC1A	30	Biological Process	709	0.0423131	3.97786
BP	GO:0090329	regulation of DNA-templated DNA replication	16/709	58/18614	2.98175e-10	5.17631e-08	4.6239e-08	CDC7/E2F8/TIMELESS/BRCA2/TICRR/BLM/CHTF18/GINS3/CDT1/GINS2/LIG3/DBF4B/MCM2/GMNN/MCM3/FBXO5	16	Biological Process	709	0.022567	7.24245
BP	GO:0006275	regulation of DNA replication	24/709	136/18614	3.15956e-10	5.24911e-08	4.68894e-08	CDC7/NUCKS1/SMC3/E2F8/ATF1/TIMELESS/BRCA2/TICRR/BLM/CHTF18/GINS3/CDT1/GINS2/LIG3/DBF4B/MCM2/ZBTB38/ANKRD17/GMNN/BRPF3/MCM3/FBXO5/ESCO2/POLE3	24	Biological Process	709	0.0338505	4.63304
BP	GO:0006338	chromatin remodeling	44/709	402/18614	3.26558e-10	5.24911e-08	4.68894e-08	SUV39H2/DDX21/CTR9/SSRP1/BCL7A/DDX23/KDM2B/ZBTB1/NAA60/SRCAP/PPM1D/BPTF/SIRT7/DOT1L/SMARCA4/GATAD2A/SUPT5H/DNMT1/ASF1B/CENPA/DNMT3A/HJURP/TOP1/CHAF1B/EP300/HIRA/MCM2/SETD2/TASOR/HMGB2/NPM1/L3MBTL3/DEK/BEND3/TSPYL4/BAZ1B/EZH2/MYC/KAT6A/CENPP/POLE3/SUV39H1/BCOR/ERCC6L	44	Biological Process	709	0.0620592	2.87356
BP	GO:0007093	mitotic cell cycle checkpoint signaling	24/709	140/18614	5.85863e-10	9.08087e-08	8.11178e-08	CDCA8/DTL/CENPF/CLSPN/ORC1/ZWINT/RAD9A/MDM2/FOXN3/ZWILCH/TICRR/BLM/CDT1/RFWD3/HASPIN/BIRC5/BRCA1/RBBP8/GEN1/MAP3K20/GTSE1/APC/MAD2L1BP/INIP	24	Biological Process	709	0.0338505	4.50066
BP	GO:2000779	regulation of double-strand break repair	23/709	133/18614	1.11879e-09	1.67432e-07	1.49564e-07	AUNIP/POGZ/PARP1/DDX11/PARPBP/BCL7A/FOXM1/TIMELESS/RMI2/PPP4C/SIRT7/RBBP8/SMARCA4/KMT5C/MRGBP/SETD2/POLQ/NSD2/DEK/ING3/CYREN/SPIDR/FANCB	23	Biological Process	709	0.0324401	4.54014
BP	GO:2001251	negative regulation of chromosome organization	19/709	93/18614	1.74171e-09	2.51968e-07	2.25078e-07	CDCA8/CENPF/PARP1/ZWINT/ESPL1/ZWILCH/PIF1/CDT1/SLX4/HASPIN/BIRC5/TOP2A/GEN1/MCM2/APC/DCP2/MAD2L1BP/FBXO5/BAZ1B	19	Biological Process	709	0.0267983	5.3637
BP	GO:0140694	non-membrane-bounded organelle assembly	41/709	390/18614	4.36489e-09	6.11085e-07	5.45871e-07	RCC1/CDCA8/RPL5/CENPF/STIL/POGZ/ASPM/KIF11/SMC3/BCCIP/SAC3D1/NUMA1/CNOT2/NOP2/DHX37/EFL1/OGFOD1/KPNB1/BIRC5/KIAA0753/NCOR1/BRCA1/MPV17L2/HAUS8/CENPA/TPX2/AURKA/YTHDF1/BRIX1/NPM1/CENPK/CEP120/FBXO5/PPP1R35/YTHDF3/KIFC2/MTERF3/PLEC/MSN/KIF4A/SMC1A	41	Biological Process	709	0.0578279	2.76002
BP	GO:0031570	DNA integrity checkpoint signaling	22/709	132/18614	5.25399e-09	7.12572e-07	6.36528e-07	DTL/CLSPN/ORC1/INTS7/RAD9A/RHNO1/MDM2/TIMELESS/BRCA2/FOXN3/FEM1B/TICRR/BLM/TELO2/CDT1/RFWD3/BRCA1/BRIP1/DOT1L/MAP3K20/E2F1/GTSE1	22	Biological Process	709	0.0310296	4.37565
BP	GO:1901991	negative regulation of mitotic cell cycle phase transition	27/709	194/18614	5.88354e-09	7.73775e-07	6.91199e-07	CDCA8/DTL/CENPF/CLSPN/ORC1/ZWINT/CDK2AP2/MDM2/ZFP36L1/FOXN3/ZWILCH/TICRR/BLM/CDT1/RFWD3/HASPIN/BIRC5/BRCA1/RBBP8/GEN1/ZFP36L2/GTSE1/APC/MAD2L1BP/FBXO5/EZH2/INIP	27	Biological Process	709	0.0380818	3.65389
BP	GO:0033044	regulation of chromosome organization	31/709	250/18614	7.57083e-09	9.66395e-07	8.63263e-07	CDCA8/CENPF/PARP1/ZWINT/FEN1/CDCA5/NUMA1/DDX11/ESPL1/BCL7A/YLPM1/ZWILCH/PIF1/RMI2/CDT1/SLX4/HASPIN/BIRC5/TOP2A/SMARCA4/DNMT1/GEN1/MAP3K20/MCM2/TASOR/APC/DCP2/MAD2L1BP/FBXO5/BAZ1B/MYC	31	Biological Process	709	0.0437236	3.25548
BP	GO:0042770	signal transduction in response to DNA damage	26/709	184/18614	8.14412e-09	1.00987e-06	9.02099e-07	DTL/CLSPN/INTS7/RAD9A/RHNO1/MDM2/FOXM1/BRCA2/FOXN3/FEM1B/TICRR/BLM/TELO2/RFWD3/PPM1D/BRCA1/BRIP1/PMAIP1/DOT1L/MAP3K20/E2F1/PTTG1IP/GTSE1/MAPK12/HIPK2/ABL1	26	Biological Process	709	0.0366714	3.70979
BP	GO:1902850	microtubule cytoskeleton organization involved in mitosis	24/709	161/18614	1.05156e-08	1.26772e-06	1.13243e-06	RCC1/CDCA8/STIL/PSRC1/KIF11/SMC3/TACC2/BCCIP/NUMA1/ESPL1/INTS13/BORA/TUBG1/KPNB1/BIRC5/CENPA/TPX2/AURKA/SETD2/MAP4/KIFC2/SAPCD2/KIF4A/SMC1A	24	Biological Process	709	0.0338505	3.91362
BP	GO:0042254	ribosome biogenesis	34/709	298/18614	1.22007e-08	1.43111e-06	1.27839e-06	RPL5/WDR3/URB2/GNL2/NVL/RPP38/DDX21/RPS24/NOLC1/PDCD11/DDX10/NOP2/DDX54/DHX37/EFL1/PELP1/SIRT7/MPV17L2/WDR75/NOP58/DDX27/PES1/DDX17/NOP14/BRIX1/NPM1/MRPL36/RIOK1/RPL7L1/ERI1/MTERF3/RPS6/DDX31/SUV39H1	34	Biological Process	709	0.0479549	2.99541
BP	GO:0016072	rRNA metabolic process	31/709	257/18614	1.4634e-08	1.62855e-06	1.45475e-06	RPL5/WDR3/NVL/RPP38/DDX21/RPS24/NOLC1/PDCD11/DDX10/DDX11/NOP2/DDX54/DHX37/PELP1/SIRT7/SMARCA4/DEDD2/WDR75/NOP58/NCL/DDX27/PES1/DDX17/NOP14/BRIX1/TCOF1/RIOK1/RPL7L1/ERI1/RPS6/SUV39H1	31	Biological Process	709	0.0437236	3.16681
BP	GO:0045930	negative regulation of mitotic cell cycle	30/709	243/18614	1.46344e-08	1.62855e-06	1.45475e-06	CDCA8/DTL/CENPF/CLSPN/ORC1/ZWINT/RAD9A/CDK2AP2/MDM2/ZFP36L1/FOXN3/ZWILCH/TICRR/BLM/CDT1/RFWD3/HASPIN/BIRC5/BRCA1/RBBP8/GEN1/MAP3K20/ZFP36L2/GTSE1/APC/MAD2L1BP/FBXO5/EZH2/ABL1/INIP	30	Biological Process	709	0.0423131	3.24122
BP	GO:0007088	regulation of mitotic nuclear division	20/709	117/18614	1.66782e-08	1.80958e-06	1.61647e-06	RCC1/CDCA8/CENPF/KIF20B/ZWINT/MKI67/ESPL1/BORA/ZWILCH/CDT1/HASPIN/BIRC5/DAPK3/GEN1/AURKA/APC/CDC25C/MAD2L1BP/FBXO5/HOXA13	20	Biological Process	709	0.0282087	4.48784
BP	GO:1901989	positive regulation of cell cycle phase transition	20/709	121/18614	3.00776e-08	3.18382e-06	2.84405e-06	CDC7/DTL/STIL/CDCA5/ESPL1/MDM2/CDT1/DBF4B/STXBP4/RPTOR/BRD4/DDRGK1/CDC25A/ANKRD17/NPM1/CDC25C/MAD2L1BP/FBXO5/KMT2E/EZH2	20	Biological Process	709	0.0282087	4.33948
BP	GO:0071103	DNA conformation change	17/709	90/18614	4.2883e-08	4.27782e-06	3.8213e-06	SUPV3L1/TWNK/DDX11/BLM/CHTF18/GINS3/GINS2/TOP2A/BRIP1/TOP1/MCM2/POLQ/HMGB2/PURA/MCM3/RECQL4/ABL1	17	Biological Process	709	0.0239774	4.95907
BP	GO:1902749	regulation of cell cycle G2/M phase transition	19/709	112/18614	4.31255e-08	4.27782e-06	3.8213e-06	CDC7/DTL/CENPF/CLSPN/ORC1/KIF14/FOXN3/TICRR/BLM/DBF4B/BRCA1/RBBP8/BRD4/AURKA/CDC25A/NPM1/CDC25C/FBXO5/INIP	19	Biological Process	709	0.0267983	4.45378
BP	GO:0044786	cell cycle DNA replication	12/709	43/18614	4.40273e-08	4.27782e-06	3.8213e-06	CDC7/FEN1/E2F8/BRCA2/BLM/GINS3/CDT1/DBF4B/MCM2/GMNN/MCM3/FBXO5	12	Biological Process	709	0.0169252	7.32666
BP	GO:0010389	regulation of G2/M transition of mitotic cell cycle	18/709	101/18614	4.43553e-08	4.27782e-06	3.8213e-06	CDC7/DTL/CENPF/CLSPN/ORC1/KIF14/FOXN3/TICRR/BLM/DBF4B/BRCA1/RBBP8/BRD4/AURKA/CDC25A/CDC25C/FBXO5/INIP	18	Biological Process	709	0.0253879	4.67891
BP	GO:0000086	G2/M transition of mitotic cell cycle	21/709	136/18614	4.66066e-08	4.39723e-06	3.92797e-06	CDC7/DTL/CENPF/CLSPN/ORC1/KIF14/FOXM1/FOXN3/TICRR/BLM/DBF4B/PPM1D/BRCA1/RBBP8/BRD4/AURKA/BACH1/CDC25A/CDC25C/FBXO5/INIP	21	Biological Process	709	0.0296192	4.05391
BP	GO:0044839	cell cycle G2/M phase transition	22/709	151/18614	6.54987e-08	6.04818e-06	5.40273e-06	CDC7/DTL/CENPF/CLSPN/ORC1/KIF14/FOXM1/FOXN3/TICRR/BLM/DBF4B/PPM1D/BRCA1/RBBP8/BRD4/AURKA/BACH1/CDC25A/NPM1/CDC25C/FBXO5/INIP	22	Biological Process	709	0.0310296	3.82507
BP	GO:0006270	DNA replication initiation	11/709	37/18614	7.83631e-08	7.08533e-06	6.3292e-06	ORC1/MCM10/TICRR/ORC6/GINS3/CDT1/MCM2/PURA/GMNN/MCM3/LRWD1	11	Biological Process	709	0.0155148	7.80521
BP	GO:0006397	mRNA processing	45/709	500/18614	8.78911e-08	7.78464e-06	6.95388e-06	PPP1R8/THRAP3/YBX1/PRPF38A/SRSF11/RBM15/RPRD2/SFPQ/ADAR/RBM17/HNRNPF/CSTF2T/DDX23/PNN/RBM25/ZFP36L1/MFAP1/SLTM/SNRNP25/CASC3/TSEN54/DAZAP1/YJU2B/GEMIN6/IWS1/NCL/CTNNBL1/SON/ESS2/DDX17/RBM6/SREK1/DDX46/ZMAT2/PRPF4B/SCAF8/CPSF4/SRRT/PRKRIP1/TBRG4/PUS7/RBM28/TRUB2/NONO/GPKOW	45	Biological Process	709	0.0634697	2.36285
BP	GO:0006360	transcription by RNA polymerase I	14/709	64/18614	9.74529e-08	8.45891e-06	7.55619e-06	DDX21/GTF2H1/DDX11/CREBBP/UBTF/SIRT7/SMARCA4/WDR75/POLR1A/NCL/ATF4/TCOF1/DEK/BAZ1B	14	Biological Process	709	0.0197461	5.74304
BP	GO:0007052	mitotic spindle organization	20/709	130/18614	1.03386e-07	8.79791e-06	7.85901e-06	RCC1/CDCA8/STIL/PSRC1/KIF11/SMC3/TACC2/BCCIP/NUMA1/INTS13/BORA/TUBG1/KPNB1/BIRC5/TPX2/AURKA/MAP4/KIFC2/KIF4A/SMC1A	20	Biological Process	709	0.0282087	4.03906
BP	GO:0051783	regulation of nuclear division	21/709	145/18614	1.44272e-07	1.18939e-05	1.06246e-05	RCC1/CDCA8/CENPF/KIF20B/ZWINT/MKI67/ESPL1/BORA/ZWILCH/CDT1/HASPIN/BIRC5/CALR/DAPK3/GEN1/AURKA/APC/CDC25C/MAD2L1BP/FBXO5/HOXA13	21	Biological Process	709	0.0296192	3.80229
BP	GO:0022613	ribonucleoprotein complex biogenesis	43/709	475/18614	1.45248e-07	1.18939e-05	1.06246e-05	RPL5/WDR3/URB2/GNL2/ADAR/NVL/RPP38/DDX21/RPS24/NOLC1/PDCD11/EIF3A/DDX10/NOP2/DDX23/DDX54/DHX37/HSP90AA1/EFL1/PELP1/SIRT7/MPV17L2/GEMIN6/WDR75/NOP58/DDX27/EIF2S2/PES1/DDX17/NOP14/BRIX1/DDX46/NPM1/MRPL36/RIOK1/RPL7L1/HSP90AB1/EIF3B/ERI1/MTERF3/RPS6/DDX31/SUV39H1	43	Biological Process	709	0.0606488	2.37667
BP	GO:0000077	DNA damage checkpoint signaling	19/709	123/18614	2.01242e-07	1.61739e-05	1.44478e-05	DTL/CLSPN/INTS7/RAD9A/RHNO1/MDM2/BRCA2/FOXN3/FEM1B/TICRR/BLM/TELO2/RFWD3/BRCA1/BRIP1/DOT1L/MAP3K20/E2F1/GTSE1	19	Biological Process	709	0.0267983	4.05548
BP	GO:0006364	rRNA processing	26/709	218/18614	2.66486e-07	2.10282e-05	1.87841e-05	RPL5/WDR3/NVL/RPP38/DDX21/RPS24/NOLC1/PDCD11/DDX10/NOP2/DDX54/DHX37/PELP1/SIRT7/WDR75/NOP58/DDX27/PES1/DDX17/NOP14/BRIX1/RIOK1/RPL7L1/ERI1/RPS6/SUV39H1	26	Biological Process	709	0.0366714	3.1312
BP	GO:0071824	protein-DNA complex subunit organization	29/709	263/18614	2.99649e-07	2.32228e-05	2.07445e-05	CENPF/TAF13/POGZ/SSRP1/MED19/NAA60/CDT1/MED31/UBTF/SMARCA4/ASF1B/CENPA/HJURP/CHAF1B/HIRA/GTF2E1/MCM2/SETD2/HMGB2/NPM1/CENPK/TAF7/GMNN/TSPYL4/MYC/KAT6A/CENPP/POLE3/CENPI	29	Biological Process	709	0.0409027	2.89491
BP	GO:0033045	regulation of sister chromatid segregation	17/709	104/18614	3.83302e-07	2.87162e-05	2.56517e-05	CDCA8/CENPF/ZWINT/NUMA1/ESPL1/BCL7A/ZWILCH/RMI2/CDT1/HASPIN/BIRC5/SMARCA4/GEN1/MAP3K20/APC/MAD2L1BP/FBXO5	17	Biological Process	709	0.0239774	4.2915
BP	GO:0016570	histone modification	42/709	475/18614	3.83765e-07	2.87162e-05	2.56517e-05	SFPQ/SUV39H2/DDX21/CTR9/KDM2A/KDM2B/BRCA2/RTF1/NAA60/SRCAP/CREBBP/HASPIN/BRCA1/SIRT7/DOT1L/UHRF1/GATAD2A/KMT5C/KANSL3/IWS1/MSL3P1/ASXL1/MRGBP/AURKA/EP300/SETD2/DCAF1/NSD2/NIPBL/NSD1/TAF7/BRPF3/VEGFA/DEK/BEND3/ING3/BAZ1B/EZH2/KAT6A/POLE3/SUV39H1/BCOR	42	Biological Process	709	0.0592384	2.3214
BP	GO:0045931	positive regulation of mitotic cell cycle	19/709	129/18614	4.31512e-07	3.17417e-05	2.83543e-05	CDC7/DTL/STIL/CDCA5/ESPL1/MDM2/BRCA2/CDT1/DBF4B/RPTOR/BRD4/AURKA/CDC25A/ANKRD17/CDC25C/MAD2L1BP/FBXO5/KMT2E/ABL1	19	Biological Process	709	0.0267983	3.86685
BP	GO:0045943	positive regulation of transcription by RNA polymerase I	10/709	35/18614	4.6677e-07	3.3763e-05	3.01599e-05	DDX21/DDX11/UBTF/SIRT7/SMARCA4/WDR75/NCL/ATF4/DEK/BAZ1B	10	Biological Process	709	0.0141044	7.50111
BP	GO:0032392	DNA geometric change	15/709	83/18614	4.86551e-07	3.46169e-05	3.09227e-05	SUPV3L1/TWNK/DDX11/BLM/CHTF18/GINS3/GINS2/TOP2A/BRIP1/MCM2/POLQ/HMGB2/PURA/MCM3/RECQL4	15	Biological Process	709	0.0211566	4.74468
BP	GO:0033047	regulation of mitotic sister chromatid segregation	12/709	53/18614	5.39795e-07	3.77856e-05	3.37532e-05	CDCA8/CENPF/ZWINT/NUMA1/ZWILCH/CDT1/HASPIN/BIRC5/GEN1/APC/MAD2L1BP/FBXO5	12	Biological Process	709	0.0169252	5.94427
BP	GO:0051225	spindle assembly	19/709	131/18614	5.50436e-07	3.78349e-05	3.37972e-05	RCC1/CDCA8/STIL/ASPM/KIF11/SMC3/BCCIP/SAC3D1/NUMA1/KPNB1/BIRC5/NCOR1/HAUS8/TPX2/AURKA/FBXO5/KIFC2/KIF4A/SMC1A	19	Biological Process	709	0.0267983	3.80781
BP	GO:0006268	DNA unwinding involved in DNA replication	8/709	21/18614	5.57934e-07	3.78349e-05	3.37972e-05	TWNK/BLM/GINS3/GINS2/MCM2/PURA/MCM3/RECQL4	8	Biological Process	709	0.0112835	10.0015
BP	GO:0034470	ncRNA processing	39/709	432/18614	5.95245e-07	3.95754e-05	3.5352e-05	RPL5/WDR3/ADAR/INTS7/NVL/RPP38/DDX21/RPS24/NOLC1/PDCD11/DDX10/PUS3/NOP2/INTS13/DDX54/POP5/DHX37/INTS14/TSEN54/PELP1/SIRT7/WDR75/NOP58/THUMPD2/DDX27/PES1/DDX17/WDR6/NOP14/BRIX1/RIOK1/RPL7L1/SRRT/PUS7/ERI1/RPS6/TRUB2/FTSJ1/SUV39H1	39	Biological Process	709	0.0550071	2.37014
BP	GO:0008380	RNA splicing	41/709	466/18614	6.01838e-07	3.95754e-05	3.5352e-05	PPP1R8/THRAP3/YBX1/PRPF38A/SRSF11/RBM15/SFPQ/RBM17/HNRNPF/AHNAK/DDX23/PNN/RBM25/MFAP1/SNRNP25/CASC3/TSEN54/PPP1R9B/DAZAP1/YJU2B/GEMIN6/ZNF638/PPIG/IWS1/NCL/CTNNBL1/SON/ESS2/DDX17/RBM6/SREK1/PIK3R1/DDX46/ZMAT2/PRPF4B/PRKRIP1/PUS7/RBM28/RBM12B/NONO/GPKOW	41	Biological Process	709	0.0578279	2.30989
BP	GO:0006282	regulation of DNA repair	25/709	214/18614	6.67765e-07	4.32552e-05	3.86391e-05	AUNIP/POGZ/PARP1/DDX11/PARPBP/BCL7A/FOXM1/TIMELESS/RMI2/PPP4C/BRCA1/SIRT7/RBBP8/SMARCA4/KMT5C/MRGBP/SETD2/POLQ/NSD2/TAF7/DEK/ING3/CYREN/SPIDR/FANCB	25	Biological Process	709	0.0352609	3.06704
BP	GO:0006356	regulation of transcription by RNA polymerase I	11/709	46/18614	8.94215e-07	5.7072e-05	5.09813e-05	DDX21/DDX11/CREBBP/UBTF/SIRT7/SMARCA4/WDR75/NCL/ATF4/DEK/BAZ1B	11	Biological Process	709	0.0155148	6.2781
BP	GO:2000104	negative regulation of DNA-templated DNA replication	7/709	16/18614	9.56572e-07	6.0167e-05	5.3746e-05	TIMELESS/BRCA2/BLM/CDT1/LIG3/GMNN/FBXO5	7	Biological Process	709	0.00987306	11.4861
BP	GO:1901992	positive regulation of mitotic cell cycle phase transition	16/709	99/18614	9.83821e-07	6.02906e-05	5.38564e-05	CDC7/DTL/STIL/CDCA5/ESPL1/MDM2/CDT1/DBF4B/RPTOR/BRD4/CDC25A/ANKRD17/CDC25C/MAD2L1BP/FBXO5/KMT2E	16	Biological Process	709	0.022567	4.24305
BP	GO:0018205	peptidyl-lysine modification	35/709	374/18614	9.8632e-07	6.02906e-05	5.38564e-05	SUV39H2/DDX21/ZMIZ1/CTR9/LIPT2/MDM2/USPL1/BRCA2/RTF1/NAA60/CREBBP/BRCA1/CBX4/SIRT7/DOT1L/KMT5C/RANBP2/KANSL3/IWS1/MSL3P1/MRGBP/EP300/SETD2/NSD2/TAF7/BRPF3/DEK/BEND3/ING3/BAZ1B/EZH2/KAT6A/POLE3/SUV39H1/BCOR	35	Biological Process	709	0.0493653	2.45691
BP	GO:0032508	DNA duplex unwinding	14/709	77/18614	1.08199e-06	6.44317e-05	5.75557e-05	SUPV3L1/TWNK/DDX11/BLM/CHTF18/GINS3/GINS2/TOP2A/BRIP1/MCM2/POLQ/PURA/MCM3/RECQL4	14	Biological Process	709	0.0197461	4.77343
BP	GO:0033260	nuclear DNA replication	10/709	38/18614	1.08376e-06	6.44317e-05	5.75557e-05	CDC7/FEN1/BRCA2/BLM/GINS3/CDT1/DBF4B/MCM2/GMNN/MCM3	10	Biological Process	709	0.0141044	6.90892
BP	GO:1901976	regulation of cell cycle checkpoint	11/709	47/18614	1.12761e-06	6.61326e-05	5.9075e-05	CDCA8/BRCA2/FEM1B/TELO2/CDT1/RFWD3/BIRC5/BRCA1/GEN1/MAP3K20/MAD2L1BP	11	Biological Process	709	0.0155148	6.14452
BP	GO:0033046	negative regulation of sister chromatid segregation	11/709	48/18614	1.41293e-06	7.86168e-05	7.0227e-05	CDCA8/CENPF/ZWINT/ZWILCH/CDT1/HASPIN/BIRC5/GEN1/APC/MAD2L1BP/FBXO5	11	Biological Process	709	0.0155148	6.01651
BP	GO:0033048	negative regulation of mitotic sister chromatid segregation	11/709	48/18614	1.41293e-06	7.86168e-05	7.0227e-05	CDCA8/CENPF/ZWINT/ZWILCH/CDT1/HASPIN/BIRC5/GEN1/APC/MAD2L1BP/FBXO5	11	Biological Process	709	0.0155148	6.01651
BP	GO:0045841	negative regulation of mitotic metaphase/anaphase transition	11/709	48/18614	1.41293e-06	7.86168e-05	7.0227e-05	CDCA8/CENPF/ZWINT/ZWILCH/CDT1/HASPIN/BIRC5/GEN1/APC/MAD2L1BP/FBXO5	11	Biological Process	709	0.0155148	6.01651
BP	GO:2000816	negative regulation of mitotic sister chromatid separation	11/709	48/18614	1.41293e-06	7.86168e-05	7.0227e-05	CDCA8/CENPF/ZWINT/ZWILCH/CDT1/HASPIN/BIRC5/GEN1/APC/MAD2L1BP/FBXO5	11	Biological Process	709	0.0155148	6.01651
BP	GO:0010965	regulation of mitotic sister chromatid separation	12/709	58/18614	1.51538e-06	8.32503e-05	7.43659e-05	CDCA8/CENPF/ZWINT/ESPL1/ZWILCH/CDT1/HASPIN/BIRC5/GEN1/APC/MAD2L1BP/FBXO5	12	Biological Process	709	0.0169252	5.43184
BP	GO:0030071	regulation of mitotic metaphase/anaphase transition	15/709	91/18614	1.65329e-06	8.96908e-05	8.01191e-05	CDCA8/CENPF/ZWINT/ESPL1/BCL7A/ZWILCH/CDT1/HASPIN/BIRC5/SMARCA4/GEN1/MAP3K20/APC/MAD2L1BP/FBXO5	15	Biological Process	709	0.0211566	4.32756
BP	GO:0007062	sister chromatid cohesion	12/709	59/18614	1.83707e-06	9.84304e-05	8.79261e-05	POGZ/SMC3/FEN1/CDCA5/DDX11/ESPL1/HASPIN/SGO2/SGO1/NIPBL/ESCO2/SMC1A	12	Biological Process	709	0.0169252	5.33977
BP	GO:0043414	macromolecule methylation	31/709	320/18614	1.98928e-06	0.000104376	9.32374e-05	RBM15/PARP1/SUV39H2/CTR9/NOP2/RTF1/PPM1D/BRCA1/DOT1L/GATAD2A/KMT5C/DNMT1/NDUFAF7/DNMT3A/THUMPD2/FBXO11/KANSL3/IWS1/PCIF1/PICK1/WDR6/EEF1AKMT4/SETD2/NSD2/BEND3/KMT2E/EZH2/MYC/FTSJ1/SUV39H1/BCOR	31	Biological Process	709	0.0437236	2.54334
BP	GO:0065004	protein-DNA complex assembly	26/709	242/18614	1.99614e-06	0.000104376	9.32374e-05	CENPF/TAF13/POGZ/SSRP1/MED19/NAA60/CDT1/MED31/UBTF/SMARCA4/ASF1B/CENPA/HJURP/CHAF1B/HIRA/MCM2/HMGB2/NPM1/CENPK/TAF7/GMNN/TSPYL4/KAT6A/CENPP/POLE3/CENPI	26	Biological Process	709	0.0366714	2.82066
BP	GO:0051985	negative regulation of chromosome segregation	11/709	50/18614	2.1792e-06	0.000109974	9.82374e-05	CDCA8/CENPF/ZWINT/ZWILCH/CDT1/HASPIN/BIRC5/GEN1/APC/MAD2L1BP/FBXO5	11	Biological Process	709	0.0155148	5.77585
BP	GO:1902100	negative regulation of metaphase/anaphase transition of cell cycle	11/709	50/18614	2.1792e-06	0.000109974	9.82374e-05	CDCA8/CENPF/ZWINT/ZWILCH/CDT1/HASPIN/BIRC5/GEN1/APC/MAD2L1BP/FBXO5	11	Biological Process	709	0.0155148	5.77585
BP	GO:1905819	negative regulation of chromosome separation	11/709	50/18614	2.1792e-06	0.000109974	9.82374e-05	CDCA8/CENPF/ZWINT/ZWILCH/CDT1/HASPIN/BIRC5/GEN1/APC/MAD2L1BP/FBXO5	11	Biological Process	709	0.0155148	5.77585
BP	GO:0051983	regulation of chromosome segregation	18/709	131/18614	2.42387e-06	0.000120915	0.000108011	CDCA8/CENPF/ZWINT/MKI67/NUMA1/ESPL1/BCL7A/ZWILCH/RMI2/CDT1/HASPIN/BIRC5/SMARCA4/GEN1/MAP3K20/APC/MAD2L1BP/FBXO5	18	Biological Process	709	0.0253879	3.6074
BP	GO:1902099	regulation of metaphase/anaphase transition of cell cycle	15/709	94/18614	2.52095e-06	0.000124329	0.000111061	CDCA8/CENPF/ZWINT/ESPL1/BCL7A/ZWILCH/CDT1/HASPIN/BIRC5/SMARCA4/GEN1/MAP3K20/APC/MAD2L1BP/FBXO5	15	Biological Process	709	0.0211566	4.18945
BP	GO:0051306	mitotic sister chromatid separation	12/709	61/18614	2.66608e-06	0.000130009	0.000116135	CDCA8/CENPF/ZWINT/ESPL1/ZWILCH/CDT1/HASPIN/BIRC5/GEN1/APC/MAD2L1BP/FBXO5	12	Biological Process	709	0.0169252	5.1647
BP	GO:0010569	regulation of double-strand break repair via homologous recombination	13/709	72/18614	2.83707e-06	0.00013681	0.00012221	POGZ/PARP1/PARPBP/TIMELESS/RMI2/PPP4C/RBBP8/MRGBP/SETD2/POLQ/ING3/SPIDR/FANCB	13	Biological Process	709	0.0183357	4.74028
BP	GO:0007091	metaphase/anaphase transition of mitotic cell cycle	15/709	95/18614	2.88987e-06	0.000137825	0.000123116	CDCA8/CENPF/ZWINT/ESPL1/BCL7A/ZWILCH/CDT1/HASPIN/BIRC5/SMARCA4/GEN1/MAP3K20/APC/MAD2L1BP/FBXO5	15	Biological Process	709	0.0211566	4.14535
BP	GO:1905818	regulation of chromosome separation	13/709	73/18614	3.33298e-06	0.00015723	0.00014045	CDCA8/CENPF/ZWINT/NUMA1/ESPL1/ZWILCH/CDT1/HASPIN/BIRC5/GEN1/APC/MAD2L1BP/FBXO5	13	Biological Process	709	0.0183357	4.67535
BP	GO:0044843	cell cycle G1/S phase transition	28/709	281/18614	3.59987e-06	0.000167994	0.000150066	RCC1/CDKN2C/CDC7/STIL/IQGAP3/KIF14/CDK2AP2/MDM2/BCL7A/RFWD3/STXBP4/RPTOR/RBBP8/SMARCA4/BRD4/E2F6/DDRGK1/E2F1/BACH1/GTSE1/CDC25A/ANKRD17/APC/E2F3/KMT2E/EZH2/MYC/RPS6	28	Biological Process	709	0.0394922	2.61604
BP	GO:0000082	G1/S transition of mitotic cell cycle	26/709	251/18614	3.93324e-06	0.000181599	0.000162219	RCC1/CDKN2C/CDC7/STIL/IQGAP3/KIF14/CDK2AP2/MDM2/BCL7A/RFWD3/RPTOR/RBBP8/SMARCA4/BRD4/E2F6/E2F1/BACH1/GTSE1/CDC25A/ANKRD17/APC/E2F3/KMT2E/EZH2/MYC/RPS6	26	Biological Process	709	0.0366714	2.71953
BP	GO:0044784	metaphase/anaphase transition of cell cycle	15/709	98/18614	4.30357e-06	0.000196605	0.000175624	CDCA8/CENPF/ZWINT/ESPL1/BCL7A/ZWILCH/CDT1/HASPIN/BIRC5/SMARCA4/GEN1/MAP3K20/APC/MAD2L1BP/FBXO5	15	Biological Process	709	0.0211566	4.01845
BP	GO:0051054	positive regulation of DNA metabolic process	29/709	303/18614	5.37149e-06	0.000242836	0.000216921	CDC7/POGZ/NVL/PARP1/E2F8/DDX11/ATF1/BCL7A/FOXM1/TIMELESS/HSP90AA1/CHTF18/GINS3/CDT1/SLX4/GINS2/DBF4B/BRCA1/RBBP8/SMARCA4/KMT5C/MRGBP/NSD2/BRPF3/HSP90AB1/ING3/SPIDR/MYC/FANCB	29	Biological Process	709	0.0409027	2.51275
BP	GO:2001022	positive regulation of response to DNA damage stimulus	20/709	167/18614	5.90373e-06	0.000264146	0.000235957	POGZ/PARP1/RAD9A/DDX11/BCL7A/FOXM1/TIMELESS/TELO2/BRCA1/RBBP8/PMAIP1/SMARCA4/ANKLE1/KMT5C/MAP3K20/MRGBP/ING3/SPIDR/MYC/FANCB	20	Biological Process	709	0.0282087	3.14418
BP	GO:0045005	DNA-templated DNA replication maintenance of fidelity	11/709	56/18614	7.05562e-06	0.000298909	0.00026701	NUCKS1/PARP1/DDX11/TIMELESS/BRCA2/BLM/RFWD3/BRCA1/RBBP8/GEN1/TRAIP	11	Biological Process	709	0.0155148	5.15701
BP	GO:0045839	negative regulation of mitotic nuclear division	11/709	56/18614	7.05562e-06	0.000298909	0.00026701	CDCA8/CENPF/ZWINT/ZWILCH/CDT1/HASPIN/BIRC5/GEN1/APC/MAD2L1BP/FBXO5	11	Biological Process	709	0.0155148	5.15701
BP	GO:0007094	mitotic spindle assembly checkpoint signaling	10/709	46/18614	7.09392e-06	0.000298909	0.00026701	CDCA8/CENPF/ZWINT/ZWILCH/CDT1/HASPIN/BIRC5/GEN1/APC/MAD2L1BP	10	Biological Process	709	0.0141044	5.70736
BP	GO:0031297	replication fork processing	10/709	46/18614	7.09392e-06	0.000298909	0.00026701	NUCKS1/PARP1/DDX11/BRCA2/BLM/RFWD3/BRCA1/RBBP8/GEN1/TRAIP	10	Biological Process	709	0.0141044	5.70736
BP	GO:0071173	spindle assembly checkpoint signaling	10/709	46/18614	7.09392e-06	0.000298909	0.00026701	CDCA8/CENPF/ZWINT/ZWILCH/CDT1/HASPIN/BIRC5/GEN1/APC/MAD2L1BP	10	Biological Process	709	0.0141044	5.70736
BP	GO:0071174	mitotic spindle checkpoint signaling	10/709	46/18614	7.09392e-06	0.000298909	0.00026701	CDCA8/CENPF/ZWINT/ZWILCH/CDT1/HASPIN/BIRC5/GEN1/APC/MAD2L1BP	10	Biological Process	709	0.0141044	5.70736
BP	GO:1903046	meiotic cell cycle process	23/709	215/18614	8.26522e-06	0.000341632	0.000305174	NDC1/ASPM/SMC3/KIF18A/TESMIN/ESPL1/BRCA2/SLX4/TUBG1/TOP2A/BRIP1/SIRT7/CALR/ANKLE1/SGO2/AURKA/MYH9/SGO1/CDC25A/CDC25C/FBXO5/RMI1/SMC1A	23	Biological Process	709	0.0324401	2.80855
BP	GO:0051304	chromosome separation	13/709	79/18614	8.26529e-06	0.000341632	0.000305174	CDCA8/CENPF/ZWINT/NUMA1/ESPL1/ZWILCH/CDT1/HASPIN/BIRC5/GEN1/APC/MAD2L1BP/FBXO5	13	Biological Process	709	0.0183357	4.32026
BP	GO:0010212	response to ionizing radiation	18/709	143/18614	8.53492e-06	0.000349449	0.000312156	NUCKS1/INTS7/PARP1/RAD9A/RHNO1/MDM2/BRCA2/TICRR/BLM/RFWD3/BRCA1/MAP3K20/DNMT3A/NIPBL/XRCC2/SPIDR/MYC/INIP	18	Biological Process	709	0.0253879	3.30468
BP	GO:0036294	cellular response to decreased oxygen levels	19/709	157/18614	8.6211e-06	0.000349678	0.000312361	SUV39H2/MALAT1/MDM2/ZFP36L1/RPTOR/BRIP1/P4HB/PMAIP1/JUND/DNMT3A/NFE2L2/E2F1/PICK1/ATF4/VEGFA/CITED2/HIPK2/MYC/SUV39H1	19	Biological Process	709	0.0267983	3.17722
BP	GO:0031577	spindle checkpoint signaling	10/709	47/18614	8.70644e-06	0.00034987	0.000312532	CDCA8/CENPF/ZWINT/ZWILCH/CDT1/HASPIN/BIRC5/GEN1/APC/MAD2L1BP	10	Biological Process	709	0.0141044	5.58593
BP	GO:0032259	methylation	32/709	365/18614	1.11138e-05	0.000442514	0.00039529	RBM15/PARP1/SUV39H2/CTR9/NOP2/RTF1/PPM1D/BRCA1/DOT1L/GATAD2A/KMT5C/DNMT1/NDUFAF7/DNMT3A/THUMPD2/FBXO11/KANSL3/IWS1/PCIF1/PICK1/WDR6/EEF1AKMT4/SETD2/NSD2/NSD1/BEND3/KMT2E/EZH2/MYC/FTSJ1/SUV39H1/BCOR	32	Biological Process	709	0.045134	2.30171
BP	GO:0007064	mitotic sister chromatid cohesion	8/709	30/18614	1.1836e-05	0.000466985	0.000417149	POGZ/SMC3/CDCA5/HASPIN/SGO1/NIPBL/ESCO2/SMC1A	8	Biological Process	709	0.0112835	7.00103
BP	GO:0051321	meiotic cell cycle	27/709	284/18614	1.27096e-05	0.000496933	0.000443901	EXO1/NDC1/ASPM/SMC3/KIF18A/TESMIN/NUMA1/ESPL1/BRCA2/SLX4/TUBG1/TOP2A/BRIP1/SIRT7/RBBP8/CALR/ANKLE1/SGO2/AURKA/MYH9/SGO1/CDC25A/CDC25C/FBXO5/XRCC2/RMI1/SMC1A	27	Biological Process	709	0.0380818	2.49597
BP	GO:0000018	regulation of DNA recombination	17/709	134/18614	1.35939e-05	0.000526762	0.000470547	POGZ/PARP1/PARPBP/TIMELESS/BLM/RMI2/PPP4C/RBBP8/ANKLE1/KMT5C/MRGBP/SETD2/POLQ/NSD2/ING3/SPIDR/FANCB	17	Biological Process	709	0.0239774	3.33072
BP	GO:0051053	negative regulation of DNA metabolic process	18/709	148/18614	1.3801e-05	0.000530055	0.000473488	AUNIP/PARP1/PARPBP/TIMELESS/BRCA2/BLM/PIF1/RMI2/CDT1/SLX4/LIG3/ANKLE1/POLQ/DCP2/GMNN/FBXO5/CYREN/FANCB	18	Biological Process	709	0.0253879	3.19304
BP	GO:0060325	face morphogenesis	8/709	31/18614	1.54235e-05	0.000582069	0.000519951	SKI/DKK1/ARID5B/ANKRD11/RAB3GAP1/EP300/CSRNP1/NIPBL	8	Biological Process	709	0.0112835	6.77519
BP	GO:1902751	positive regulation of cell cycle G2/M phase transition	8/709	31/18614	1.54235e-05	0.000582069	0.000519951	CDC7/DTL/DBF4B/BRD4/CDC25A/NPM1/CDC25C/FBXO5	8	Biological Process	709	0.0112835	6.77519
BP	GO:0045132	meiotic chromosome segregation	15/709	109/18614	1.62346e-05	0.000607399	0.000542579	NDC1/ASPM/SMC3/ESPL1/SLX4/TOP2A/BRIP1/SIRT7/ANKLE1/SGO2/AURKA/SGO1/FBXO5/RMI1/SMC1A	15	Biological Process	709	0.0211566	3.61292
BP	GO:0000212	meiotic spindle organization	6/709	16/18614	1.72573e-05	0.000640141	0.000571827	ASPM/ESPL1/TUBG1/AURKA/MYH9/FBXO5	6	Biological Process	709	0.00846262	9.8452
BP	GO:2000781	positive regulation of double-strand break repair	13/709	86/18614	2.13415e-05	0.000784934	0.000701167	POGZ/PARP1/DDX11/BCL7A/FOXM1/TIMELESS/RBBP8/SMARCA4/KMT5C/MRGBP/ING3/SPIDR/FANCB	13	Biological Process	709	0.0183357	3.96861
BP	GO:0016573	histone acetylation	18/709	153/18614	2.18059e-05	0.000795273	0.000710403	DDX21/BRCA2/NAA60/CREBBP/BRCA1/KANSL3/IWS1/MSL3P1/MRGBP/EP300/TAF7/BRPF3/DEK/BEND3/ING3/BAZ1B/KAT6A/POLE3	18	Biological Process	709	0.0253879	3.08869
BP	GO:0051784	negative regulation of nuclear division	11/709	63/18614	2.29016e-05	0.000828276	0.000739883	CDCA8/CENPF/ZWINT/ZWILCH/CDT1/HASPIN/BIRC5/GEN1/APC/MAD2L1BP/FBXO5	11	Biological Process	709	0.0155148	4.58401
BP	GO:0001701	in utero embryonic development	33/709	398/18614	2.55245e-05	0.000915507	0.000817806	YBX1/STIL/SEC24C/ZMIZ1/CTR9/E2F8/FOSL1/CNOT2/BRCA2/N4BP2L2/ZFP36L1/RTF1/ADCY9/SPECC1/BPTF/UNK/RBBP8/ASF1B/BIRC6/KIDINS220/HS6ST1/SP3/CEBPB/EIF2S2/MYH9/SETD2/MGAT1/RPL7L1/VEGFA/CITED2/XRCC2/ANKS6/BCOR	33	Biological Process	709	0.0465444	2.17683
BP	GO:1902036	regulation of hematopoietic stem cell differentiation	6/709	17/18614	2.58125e-05	0.000918247	0.000820253	N4BP2L2/ZFP36/NFE2L2/HSPA9/PUS7/ABL1	6	Biological Process	709	0.00846262	9.26607
BP	GO:0000910	cytokinesis	20/709	185/18614	2.71603e-05	0.000958339	0.000856066	CDCA8/KIF14/KIF20B/E2F8/ESPL1/BRCA2/CKAP2/IST1/BIRC5/CENPA/BIRC6/PKP4/AURKA/SON/MYH9/SETD2/SEPTIN11/APC/PLEC/KIF4A	20	Biological Process	709	0.0282087	2.83826
BP	GO:0071453	cellular response to oxygen levels	19/709	172/18614	3.17488e-05	0.00111121	0.000992623	SUV39H2/MALAT1/MDM2/ZFP36L1/RPTOR/BRIP1/P4HB/PMAIP1/JUND/DNMT3A/NFE2L2/E2F1/PICK1/ATF4/VEGFA/CITED2/HIPK2/MYC/SUV39H1	19	Biological Process	709	0.0267983	2.90014
BP	GO:0097193	intrinsic apoptotic signaling pathway	27/709	301/18614	3.57611e-05	0.00124163	0.00110912	SFPQ/TXNDC12/PARP1/RTKN2/RAD9A/DDIAS/MDM2/BRCA2/BRCA1/P4HB/PMAIP1/BBC3/NFE2L2/TRIB3/CEBPB/PLAGL2/E2F1/PTTG1IP/ATF4/EP300/PIK3R1/HIPK2/MYC/TNFRSF10B/DNAJA1/ABL1/NONO	27	Biological Process	709	0.0380818	2.355
BP	GO:0000076	DNA replication checkpoint signaling	6/709	18/18614	3.74742e-05	0.00129078	0.00115303	CLSPN/ORC1/RAD9A/TIMELESS/TICRR/CDT1	6	Biological Process	709	0.00846262	8.75129
BP	GO:0034968	histone lysine methylation	14/709	104/18614	3.96909e-05	0.00135637	0.00121162	SUV39H2/CTR9/RTF1/BRCA1/DOT1L/KMT5C/KANSL3/IWS1/SETD2/NSD2/BEND3/EZH2/SUV39H1/BCOR	14	Biological Process	709	0.0197461	3.53418
BP	GO:0071478	cellular response to radiation	20/709	191/18614	4.30116e-05	0.00145836	0.00130273	NUCKS1/INTS7/PARP1/RAD9A/RHNO1/MDM2/BRCA2/ZBTB1/BLM/CREBBP/BRCA1/MAP3K20/ATF4/EP300/CDC25A/NIPBL/PIK3R1/NPM1/SPIDR/MYC	20	Biological Process	709	0.0282087	2.7491
BP	GO:0018393	internal peptidyl-lysine acetylation	18/709	161/18614	4.33749e-05	0.00145928	0.00130355	DDX21/BRCA2/NAA60/CREBBP/BRCA1/KANSL3/IWS1/MSL3P1/MRGBP/EP300/TAF7/BRPF3/DEK/BEND3/ING3/BAZ1B/KAT6A/POLE3	18	Biological Process	709	0.0253879	2.93522
BP	GO:0071214	cellular response to abiotic stimulus	29/709	339/18614	4.45014e-05	0.00147432	0.00131698	SLC2A1/BCL10/NUCKS1/INTS7/PARP1/RAD9A/RHNO1/MDM2/BRCA2/ZBTB1/ZFP36L1/BLM/CREBBP/RPTOR/BRCA1/CALR/MAP3K20/ATF4/EP300/OXSR1/DAG1/CDC25A/NIPBL/PIK3R1/NPM1/SPIDR/MYC/TNFRSF10B/PLEC	29	Biological Process	709	0.0409027	2.24591
BP	GO:0104004	cellular response to environmental stimulus	29/709	339/18614	4.45014e-05	0.00147432	0.00131698	SLC2A1/BCL10/NUCKS1/INTS7/PARP1/RAD9A/RHNO1/MDM2/BRCA2/ZBTB1/ZFP36L1/BLM/CREBBP/RPTOR/BRCA1/CALR/MAP3K20/ATF4/EP300/OXSR1/DAG1/CDC25A/NIPBL/PIK3R1/NPM1/SPIDR/MYC/TNFRSF10B/PLEC	29	Biological Process	709	0.0409027	2.24591
BP	GO:0006475	internal protein amino acid acetylation	18/709	163/18614	5.11043e-05	0.00168025	0.00150093	DDX21/BRCA2/NAA60/CREBBP/BRCA1/KANSL3/IWS1/MSL3P1/MRGBP/EP300/TAF7/BRPF3/DEK/BEND3/ING3/BAZ1B/KAT6A/POLE3	18	Biological Process	709	0.0253879	2.8992
BP	GO:0071456	cellular response to hypoxia	17/709	149/18614	5.4273e-05	0.00177101	0.00158201	SUV39H2/MALAT1/MDM2/ZFP36L1/RPTOR/BRIP1/P4HB/PMAIP1/JUND/DNMT3A/NFE2L2/E2F1/VEGFA/CITED2/HIPK2/MYC/SUV39H1	17	Biological Process	709	0.0239774	2.99541
BP	GO:0034976	response to endoplasmic reticulum stress	24/709	259/18614	5.73537e-05	0.00185758	0.00165934	UFC1/UBE2J2/TXNDC12/JUN/RNF121/CREBZF/HSP90B1/RNFT2/PARP6/P4HB/PMAIP1/CALR/BBC3/NFE2L2/TRIB3/CEBPB/DDRGK1/SDF2L1/ATF4/PIK3R1/TNFRSF10B/ABL1/MBTPS2/UBQLN2	24	Biological Process	709	0.0338505	2.43279
BP	GO:0010639	negative regulation of organelle organization	30/709	362/18614	5.94448e-05	0.00191104	0.0017071	CDCA8/CENPF/PARP1/ZWINT/ESPL1/CKAP2/ZWILCH/PIF1/CCNF/CDT1/SLX4/HASPIN/BIRC5/TOP2A/BRCA1/GEN1/TMSB10/TPX2/PICK1/MCM2/MAP4/PIK3R1/APC/DCP2/NPM1/MAD2L1BP/FBXO5/BAZ1B/TESK1/KIF24	30	Biological Process	709	0.0423131	2.17574
BP	GO:0009314	response to radiation	35/709	452/18614	6.02492e-05	0.00192266	0.00171748	DTL/SPRTN/NUCKS1/INTS7/PARP1/FEN1/RAD9A/RHNO1/MDM2/BRCA2/ZBTB1/TICRR/BLM/CREBBP/RFWD3/PPM1D/BRCA1/NR2F6/JUND/MAP3K20/DNMT3A/HMGN1/ATF4/EP300/BHLHE40/CDC25A/NIPBL/PIK3R1/NPM1/HOXA1/XRCC2/SPIDR/MYC/INIP/SMC1A	35	Biological Process	709	0.0493653	2.03293
BP	GO:0007098	centrosome cycle	16/709	136/18614	6.15895e-05	0.00193938	0.00173241	STIL/KIF11/SAC3D1/PPP1R12A/BRCA2/CCNF/KIAA0753/BRCA1/HAUS8/GEN1/AURKA/SGO1/NPM1/CEP120/PPP1R35/XRCC2	16	Biological Process	709	0.022567	3.08869
BP	GO:0060323	head morphogenesis	8/709	37/18614	6.16669e-05	0.00193938	0.00173241	SKI/DKK1/ARID5B/ANKRD11/RAB3GAP1/EP300/CSRNP1/NIPBL	8	Biological Process	709	0.0112835	5.67651
BP	GO:0006305	DNA alkylation	11/709	70/18614	6.31923e-05	0.00195896	0.00174991	PARP1/PPM1D/BRCA1/GATAD2A/DNMT1/DNMT3A/PICK1/BEND3/KMT2E/EZH2/MYC	11	Biological Process	709	0.0155148	4.12561
BP	GO:0006306	DNA methylation	11/709	70/18614	6.31923e-05	0.00195896	0.00174991	PARP1/PPM1D/BRCA1/GATAD2A/DNMT1/DNMT3A/PICK1/BEND3/KMT2E/EZH2/MYC	11	Biological Process	709	0.0155148	4.12561
BP	GO:0010971	positive regulation of G2/M transition of mitotic cell cycle	7/709	28/18614	6.63819e-05	0.00204324	0.00182519	CDC7/DTL/DBF4B/BRD4/CDC25A/CDC25C/FBXO5	7	Biological Process	709	0.00987306	6.56347
BP	GO:0001890	placenta development	17/709	152/18614	6.98555e-05	0.00213502	0.00190717	RBM15/PARP1/E2F8/FOSL1/CYP27B1/ZFP36L1/CCNF/BPTF/DAZAP1/BIRC6/HS6ST1/SP3/CEBPB/SETD2/HSP90AB1/CITED2/RPS6	17	Biological Process	709	0.0239774	2.93629
BP	GO:0034085	establishment of sister chromatid cohesion	5/709	13/18614	7.88433e-05	0.00239287	0.0021375	SMC3/CDCA5/DDX11/NIPBL/SMC1A	5	Biological Process	709	0.00705219	10.0976
BP	GO:0010171	body morphogenesis	9/709	49/18614	8.3976e-05	0.00253094	0.00226085	SKI/DKK1/ARID5B/ANKRD11/RAB3GAP1/EP300/DAG1/CSRNP1/NIPBL	9	Biological Process	709	0.0126939	4.82214
BP	GO:0034508	centromere complex assembly	7/709	29/18614	8.46469e-05	0.00253357	0.00226319	CENPF/POGZ/CENPA/HJURP/CENPK/CENPP/CENPI	7	Biological Process	709	0.00987306	6.33714
BP	GO:0044774	mitotic DNA integrity checkpoint signaling	12/709	85/18614	8.74022e-05	0.00259812	0.00232085	DTL/CLSPN/ORC1/RAD9A/MDM2/FOXN3/TICRR/BLM/RFWD3/BRCA1/MAP3K20/GTSE1	12	Biological Process	709	0.0169252	3.70643
BP	GO:0018394	peptidyl-lysine acetylation	18/709	172/18614	0.000103098	0.00304384	0.002719	DDX21/BRCA2/NAA60/CREBBP/BRCA1/KANSL3/IWS1/MSL3P1/MRGBP/EP300/TAF7/BRPF3/DEK/BEND3/ING3/BAZ1B/KAT6A/POLE3	18	Biological Process	709	0.0253879	2.7475
BP	GO:1901532	regulation of hematopoietic progenitor cell differentiation	8/709	40/18614	0.00011105	0.00323528	0.00289001	N4BP2L2/ZBTB1/ANKLE1/ZFP36/NFE2L2/HSPA9/PUS7/ABL1	8	Biological Process	709	0.0112835	5.25078
BP	GO:0072331	signal transduction by p53 class mediator	18/709	173/18614	0.000111073	0.00323528	0.00289001	RPL5/URB2/MDM2/FOXM1/NOP2/BRCA2/HEXIM1/PPM1D/PMAIP1/E2F1/AURKA/PTTG1IP/EP300/GTSE1/TRIM24/HIPK2/MYC/KAT6A	18	Biological Process	709	0.0253879	2.73162
BP	GO:0044818	mitotic G2/M transition checkpoint	9/709	51/18614	0.00011619	0.00336176	0.003003	DTL/CLSPN/ORC1/FOXN3/TICRR/BLM/BRCA1/RBBP8/INIP	9	Biological Process	709	0.0126939	4.63304
BP	GO:0051231	spindle elongation	5/709	14/18614	0.000118807	0.00341471	0.0030503	CDCA8/KIF11/NUMA1/BIRC5/KIF4A	5	Biological Process	709	0.00705219	9.37639
BP	GO:0071479	cellular response to ionizing radiation	11/709	75/18614	0.000120396	0.00343763	0.00307077	NUCKS1/INTS7/RAD9A/RHNO1/MDM2/BRCA2/BLM/BRCA1/MAP3K20/NIPBL/SPIDR	11	Biological Process	709	0.0155148	3.85057
BP	GO:0043967	histone H4 acetylation	10/709	63/18614	0.000124111	0.00352054	0.00314484	BRCA2/NAA60/BRCA1/KANSL3/IWS1/MSL3P1/MRGBP/TAF7/BEND3/ING3	10	Biological Process	709	0.0141044	4.16728
BP	GO:0034502	protein localization to chromosome	14/709	116/18614	0.000132798	0.00374248	0.00334309	CDCA5/BRCA2/KNL1/ZWILCH/CDT1/HASPIN/CENPA/SETD2/TASOR/NIPBL/LRWD1/EZH2/ESCO2/SPIDR	14	Biological Process	709	0.0197461	3.16857
BP	GO:0008156	negative regulation of DNA replication	7/709	32/18614	0.000165262	0.00462733	0.00413351	TIMELESS/BRCA2/BLM/CDT1/LIG3/GMNN/FBXO5	7	Biological Process	709	0.00987306	5.74304
BP	GO:0030174	regulation of DNA-templated DNA replication initiation	5/709	15/18614	0.000172638	0.00480287	0.00429032	TICRR/CDT1/MCM2/GMNN/MCM3	5	Biological Process	709	0.00705219	8.75129
BP	GO:0140013	meiotic nuclear division	19/709	196/18614	0.000184851	0.00510989	0.00456457	NDC1/ASPM/SMC3/KIF18A/TESMIN/ESPL1/BRCA2/SLX4/TOP2A/BRIP1/SIRT7/CALR/ANKLE1/SGO2/AURKA/SGO1/FBXO5/RMI1/SMC1A	19	Biological Process	709	0.0267983	2.54502
BP	GO:1901796	regulation of signal transduction by p53 class mediator	13/709	106/18614	0.000194357	0.00533868	0.00476894	RPL5/URB2/MDM2/NOP2/HEXIM1/PMAIP1/AURKA/PTTG1IP/EP300/TRIM24/HIPK2/MYC/KAT6A	13	Biological Process	709	0.0183357	3.21982
BP	GO:0071897	DNA biosynthetic process	19/709	198/18614	0.000210834	0.00568811	0.00508108	DTL/CENPF/SPRTN/NVL/LIN9/ZBTB1/HSP90AA1/PIF1/CHTF18/TELO2/GINS3/GINS2/LIG3/TK1/POLQ/DCP2/HSP90AB1/MYC/POLE3	19	Biological Process	709	0.0267983	2.51931
BP	GO:0006479	protein methylation	18/709	182/18614	0.000211011	0.00568811	0.00508108	SUV39H2/CTR9/RTF1/BRCA1/DOT1L/KMT5C/NDUFAF7/DNMT3A/FBXO11/KANSL3/IWS1/EEF1AKMT4/SETD2/NSD2/BEND3/EZH2/SUV39H1/BCOR	18	Biological Process	709	0.0253879	2.59654
BP	GO:0008213	protein alkylation	18/709	182/18614	0.000211011	0.00568811	0.00508108	SUV39H2/CTR9/RTF1/BRCA1/DOT1L/KMT5C/NDUFAF7/DNMT3A/FBXO11/KANSL3/IWS1/EEF1AKMT4/SETD2/NSD2/BEND3/EZH2/SUV39H1/BCOR	18	Biological Process	709	0.0253879	2.59654
BP	GO:0031023	microtubule organizing center organization	16/709	152/18614	0.000229865	0.00615811	0.00550093	STIL/KIF11/SAC3D1/PPP1R12A/BRCA2/CCNF/KIAA0753/BRCA1/HAUS8/GEN1/AURKA/SGO1/NPM1/CEP120/PPP1R35/XRCC2	16	Biological Process	709	0.022567	2.76357
BP	GO:0044773	mitotic DNA damage checkpoint signaling	11/709	81/18614	0.000242402	0.00645413	0.00576536	DTL/CLSPN/RAD9A/MDM2/FOXN3/TICRR/BLM/RFWD3/BRCA1/MAP3K20/GTSE1	11	Biological Process	709	0.0155148	3.56534
BP	GO:0018022	peptidyl-lysine methylation	14/709	123/18614	0.000247911	0.00656056	0.00586043	SUV39H2/CTR9/RTF1/BRCA1/DOT1L/KMT5C/KANSL3/IWS1/SETD2/NSD2/BEND3/EZH2/SUV39H1/BCOR	14	Biological Process	709	0.0197461	2.98825
BP	GO:0045814	negative regulation of gene expression, epigenetic	13/709	109/18614	0.000257294	0.00676762	0.00604539	CTR9/CREBZF/PPM1D/DOT1L/UHRF1/DNMT1/DNMT3A/TASOR/L3MBTL3/BEND3/EZH2/POLE3/SUV39H1	13	Biological Process	709	0.0183357	3.1312
BP	GO:0009411	response to UV	16/709	154/18614	0.000267043	0.00698173	0.00623665	DTL/SPRTN/PARP1/FEN1/RHNO1/BRCA2/ZBTB1/CREBBP/MAP3K20/HMGN1/ATF4/EP300/CDC25A/PIK3R1/NPM1/MYC	16	Biological Process	709	0.022567	2.72768
BP	GO:2000001	regulation of DNA damage checkpoint	6/709	25/18614	0.000284609	0.00739641	0.00660708	BRCA2/FEM1B/TELO2/RFWD3/BRCA1/MAP3K20	6	Biological Process	709	0.00846262	6.30093
BP	GO:0051302	regulation of cell division	18/709	187/18614	0.000295085	0.00762304	0.00680952	CDCA8/YBX1/ASPM/KIF14/KIF20B/E2F8/CDK2AP2/BRCA2/BLM/ORC6/BIRC5/KIF18B/BIRC6/PKP4/AURKA/SETD2/VEGFA/MYC	18	Biological Process	709	0.0253879	2.52711
BP	GO:0036293	response to decreased oxygen levels	25/709	306/18614	0.000297343	0.0076359	0.00682101	SLC2A1/SUV39H2/MALAT1/MDM2/HSP90B1/ZFP36L1/CREBBP/RPTOR/BRIP1/P4HB/PMAIP1/JUND/DNMT3A/NFE2L2/E2F1/PICK1/ATF4/EP300/SCAP/VEGFA/CITED2/HIPK2/MYC/SUV39H1/FUNDC1	25	Biological Process	709	0.0352609	2.14492
BP	GO:0044380	protein localization to cytoskeleton	9/709	58/18614	0.000320796	0.00818972	0.00731573	STIL/KIF20B/NUMA1/KIAA0753/PPP1R9B/AURKA/APC/NUDCD3/ABL1	9	Biological Process	709	0.0126939	4.07388
BP	GO:0043923	positive regulation by host of viral transcription	5/709	17/18614	0.000333871	0.00842441	0.00752537	JUN/NUCKS1/SP1/SMARCA4/EP300	5	Biological Process	709	0.00705219	7.72173
BP	GO:1901970	positive regulation of mitotic sister chromatid separation	5/709	17/18614	0.000333871	0.00842441	0.00752537	CDCA8/ESPL1/CDT1/BIRC5/MAD2L1BP	5	Biological Process	709	0.00705219	7.72173
BP	GO:0031109	microtubule polymerization or depolymerization	14/709	127/18614	0.000346106	0.00868265	0.00775605	PSRC1/KIF18A/NUMA1/CKAP2/SKA3/RANGRF/TUBG1/KIF18B/TPX2/APC/FBXO5/ABL1/KIF24/MAP7D3	14	Biological Process	709	0.0197461	2.89413
BP	GO:0042594	response to starvation	19/709	207/18614	0.000371442	0.0092647	0.00827599	XPR1/SLC2A1/SP1/GCN1/TNRC6A/WDR59/SLC7A5/PPM1D/RPTOR/FOXK2/PMAIP1/ZFP36/NFE2L2/MTMR3/PICK1/ATF4/LARP1/PEX2/SUV39H1	19	Biological Process	709	0.0267983	2.40978
BP	GO:1903311	regulation of mRNA metabolic process	26/709	329/18614	0.000379944	0.00938822	0.00838633	THRAP3/YBX1/RBM15/CNOT2/RBM25/ZFP36L1/SLTM/TNRC6A/CASC3/DAZAP1/ZFP36/DHX34/ZFP36L2/IWS1/NCL/E2F1/YTHDF1/SON/DDX17/IGF2BP2/DCP2/LARP1/NPM1/IGF2BP3/TBRG4/YTHDF3	26	Biological Process	709	0.0366714	2.07477
BP	GO:0051310	metaphase plate congression	10/709	72/18614	0.000382884	0.00938822	0.00838633	CDCA8/CENPF/PSRC1/KIF14/KIF18A/CDCA5/NUMA1/CDT1/KPNB1/BIRC5	10	Biological Process	709	0.0141044	3.64637
BP	GO:0090307	mitotic spindle assembly	10/709	72/18614	0.000382884	0.00938822	0.00838633	CDCA8/KIF11/SMC3/BCCIP/KPNB1/BIRC5/TPX2/KIFC2/KIF4A/SMC1A	10	Biological Process	709	0.0141044	3.64637
BP	GO:0006473	protein acetylation	19/709	208/18614	0.000394589	0.00962087	0.00859415	DDX21/BRCA2/NAA60/CREBBP/BRCA1/KANSL3/IWS1/MSL3P1/MRGBP/EP300/TAF7/BRPF3/DEK/BEND3/ING3/BAZ1B/ESCO2/KAT6A/POLE3	19	Biological Process	709	0.0267983	2.39819
BP	GO:0006354	DNA-templated transcription elongation	14/709	129/18614	0.00040657	0.00985763	0.00880564	INTS7/CTR9/MED19/INTS13/RTF1/INTS14/HEXIM1/MED31/SUPT5H/BRD4/HMGN1/SETD2/SCAF8/EZH2	14	Biological Process	709	0.0197461	2.84926
BP	GO:0051099	positive regulation of binding	17/709	176/18614	0.000413181	0.00996224	0.00889909	SKI/NVL/PARP1/DDX11/PSEN1/MARK3/CDT1/TICAM1/TRIB3/DDRGK1/EP300/HMGB2/GMNN/HIPK2/RIPK2/ZNF618/ABL1	17	Biological Process	709	0.0239774	2.53589
BP	GO:0030518	intracellular steroid hormone receptor signaling pathway	13/709	115/18614	0.000436543	0.0103391	0.00923574	PARP1/ZMIZ1/CNOT2/DDX54/NCOR1/BRCA1/SMARCA4/CALR/DDRGK1/EP300/DDX17/TAF7/DNAJA1	13	Biological Process	709	0.0183357	2.96783
BP	GO:0031668	cellular response to extracellular stimulus	22/709	261/18614	0.00043952	0.0103391	0.00923574	XPR1/SLC2A1/FOSL1/SP1/CYP27B1/GCN1/TNRC6A/WDR59/SLC7A5/PPM1D/RPTOR/PPP1R9B/BRIP1/PMAIP1/ARHGAP35/NFE2L2/MTMR3/PICK1/ATF4/TRIM24/PLEC/SUV39H1	22	Biological Process	709	0.0310296	2.21297
BP	GO:0045739	positive regulation of DNA repair	14/709	130/18614	0.000440039	0.0103391	0.00923574	POGZ/PARP1/DDX11/BCL7A/FOXM1/TIMELESS/BRCA1/RBBP8/SMARCA4/KMT5C/MRGBP/ING3/SPIDR/FANCB	14	Biological Process	709	0.0197461	2.82734
BP	GO:2000737	negative regulation of stem cell differentiation	6/709	27/18614	0.000445796	0.0103391	0.00923574	N4BP2L2/ZFP36/ZFP36L2/NFE2L2/HSPA9/EZH2	6	Biological Process	709	0.00846262	5.8342
BP	GO:2001032	regulation of double-strand break repair via nonhomologous end joining	6/709	27/18614	0.000445796	0.0103391	0.00923574	AUNIP/SIRT7/KMT5C/NSD2/DEK/CYREN	6	Biological Process	709	0.00846262	5.8342
BP	GO:0036003	positive regulation of transcription from RNA polymerase II promoter in response to stress	5/709	18/18614	0.000447869	0.0103391	0.00923574	NFE2L2/CEBPB/ATF4/VEGFA/MBTPS2	5	Biological Process	709	0.00705219	7.29274
BP	GO:0051782	negative regulation of cell division	5/709	18/18614	0.000447869	0.0103391	0.00923574	ASPM/E2F8/BLM/ORC6/MYC	5	Biological Process	709	0.00705219	7.29274
BP	GO:1901978	positive regulation of cell cycle checkpoint	5/709	18/18614	0.000447869	0.0103391	0.00923574	CDCA8/TELO2/BIRC5/GEN1/MAP3K20	5	Biological Process	709	0.00705219	7.29274
BP	GO:0070482	response to oxygen levels	26/709	333/18614	0.000456671	0.0104865	0.00936742	SLC2A1/SUV39H2/MALAT1/MDM2/HSP90B1/ZFP36L1/CREBBP/SLC7A5/RPTOR/BRIP1/P4HB/PMAIP1/JUND/DNMT3A/NFE2L2/E2F1/PICK1/ATF4/EP300/SCAP/VEGFA/CITED2/HIPK2/MYC/SUV39H1/FUNDC1	26	Biological Process	709	0.0366714	2.04985
BP	GO:0051298	centrosome duplication	10/709	74/18614	0.000479167	0.0109432	0.00977532	STIL/SAC3D1/BRCA2/CCNF/KIAA0753/BRCA1/GEN1/NPM1/CEP120/PPP1R35	10	Biological Process	709	0.0141044	3.54782
BP	GO:0042149	cellular response to glucose starvation	8/709	49/18614	0.0004816	0.0109432	0.00977532	SLC2A1/SLC7A5/PMAIP1/NFE2L2/MTMR3/PICK1/ATF4/SUV39H1	8	Biological Process	709	0.0112835	4.28635
BP	GO:0043618	regulation of transcription from RNA polymerase II promoter in response to stress	7/709	38/18614	0.000508153	0.0114864	0.0102606	JUN/NFE2L2/CEBPB/ATF4/VEGFA/CITED2/MBTPS2	7	Biological Process	709	0.00987306	4.83624
BP	GO:0002244	hematopoietic progenitor cell differentiation	14/709	132/18614	0.000514066	0.0115598	0.0103262	ADAR/N4BP2L2/ZBTB1/PSEN1/TOP2A/ANKLE1/ZFP36/SP3/NFE2L2/HSPA9/CITED2/PUS7/ESCO2/ABL1	14	Biological Process	709	0.0197461	2.7845
BP	GO:1905820	positive regulation of chromosome separation	6/709	28/18614	0.000549273	0.0122879	0.0109765	CDCA8/NUMA1/ESPL1/CDT1/BIRC5/MAD2L1BP	6	Biological Process	709	0.00846262	5.62583
BP	GO:0016571	histone methylation	14/709	133/18614	0.000554886	0.0123094	0.0109958	SUV39H2/CTR9/RTF1/BRCA1/DOT1L/KMT5C/KANSL3/IWS1/SETD2/NSD2/BEND3/EZH2/SUV39H1/BCOR	14	Biological Process	709	0.0197461	2.76357
BP	GO:1905168	positive regulation of double-strand break repair via homologous recombination	7/709	39/18614	0.000599213	0.0132009	0.0117922	POGZ/PARP1/TIMELESS/RBBP8/MRGBP/ING3/FANCB	7	Biological Process	709	0.00987306	4.71223
BP	GO:0043543	protein acylation	21/709	250/18614	0.000614674	0.0134732	0.0120353	DDX21/BRCA2/NAA60/CREBBP/ZDHHC7/BRCA1/KANSL3/IWS1/MSL3P1/MRGBP/EP300/TAF7/BRPF3/DEK/BEND3/ZDHHC4/ING3/BAZ1B/ESCO2/KAT6A/POLE3	21	Biological Process	709	0.0296192	2.20533
BP	GO:0006304	DNA modification	13/709	120/18614	0.000658036	0.0142794	0.0127555	PARP1/SMUG1/PPM1D/BRCA1/GATAD2A/DNMT1/DNMT3A/PICK1/MBD4/BEND3/KMT2E/EZH2/MYC	13	Biological Process	709	0.0183357	2.84417
BP	GO:0051101	regulation of DNA binding	13/709	120/18614	0.000658036	0.0142794	0.0127555	SKI/JUN/PARP1/PSEN1/CDT1/DOT1L/HJURP/DDRGK1/E2F1/EP300/HMGB2/NSD1/HIPK2	13	Biological Process	709	0.0183357	2.84417
BP	GO:0006303	double-strand break repair via nonhomologous end joining	9/709	64/18614	0.000677364	0.0146257	0.0130648	AUNIP/KDM2A/SIRT7/KMT5C/POLQ/NSD2/HMGB2/DEK/CYREN	9	Biological Process	709	0.0126939	3.69195
BP	GO:0018023	peptidyl-lysine trimethylation	7/709	40/18614	0.000702763	0.015099	0.0134876	SUV39H2/CTR9/RTF1/KMT5C/IWS1/SETD2/BEND3	7	Biological Process	709	0.00987306	4.59443
BP	GO:0000377	RNA splicing, via transesterification reactions with bulged adenosine as nucleophile	25/709	325/18614	0.000723454	0.0153904	0.0137479	THRAP3/PRPF38A/RBM15/SFPQ/RBM17/HNRNPF/DDX23/PNN/RBM25/MFAP1/SNRNP25/CASC3/DAZAP1/YJU2B/GEMIN6/NCL/CTNNBL1/SON/ESS2/DDX17/RBM6/DDX46/ZMAT2/PRPF4B/GPKOW	25	Biological Process	709	0.0352609	2.01953
BP	GO:0000398	mRNA splicing, via spliceosome	25/709	325/18614	0.000723454	0.0153904	0.0137479	THRAP3/PRPF38A/RBM15/SFPQ/RBM17/HNRNPF/DDX23/PNN/RBM25/MFAP1/SNRNP25/CASC3/DAZAP1/YJU2B/GEMIN6/NCL/CTNNBL1/SON/ESS2/DDX17/RBM6/DDX46/ZMAT2/PRPF4B/GPKOW	25	Biological Process	709	0.0352609	2.01953
BP	GO:0060324	face development	8/709	52/18614	0.000726965	0.0153904	0.0137479	SKI/DKK1/ARID5B/ANKRD11/RAB3GAP1/EP300/CSRNP1/NIPBL	8	Biological Process	709	0.0112835	4.03906
BP	GO:0010972	negative regulation of G2/M transition of mitotic cell cycle	9/709	65/18614	0.000760135	0.0160145	0.0143055	DTL/CLSPN/ORC1/FOXN3/TICRR/BLM/BRCA1/RBBP8/INIP	9	Biological Process	709	0.0126939	3.63515
BP	GO:0006457	protein folding	19/709	220/18614	0.0007864	0.0164852	0.0147259	HSP90B1/HSP90AA1/MESD/SDF2/P4HB/CALR/DNAJB1/RANBP2/PPIG/PFDN4/PDRG1/SDF2L1/PPIL2/HSPA9/HSP90AB1/NUDCD3/DNAJA1/TOR1B/TOR2A	19	Biological Process	709	0.0267983	2.26738
BP	GO:0071496	cellular response to external stimulus	25/709	327/18614	0.000790074	0.0164852	0.0147259	XPR1/SLC2A1/BCL10/FOSL1/SP1/CYP27B1/GCN1/TNRC6A/WDR59/SLC7A5/PPM1D/RPTOR/PPP1R9B/BRIP1/PMAIP1/ARHGAP35/NFE2L2/MTMR3/PICK1/ATF4/DAG1/TRIM24/TNFRSF10B/PLEC/SUV39H1	25	Biological Process	709	0.0352609	2.00718
BP	GO:0034644	cellular response to UV	11/709	93/18614	0.000807387	0.0165579	0.0147909	PARP1/RHNO1/ZBTB1/CREBBP/MAP3K20/ATF4/EP300/CDC25A/PIK3R1/NPM1/MYC	11	Biological Process	709	0.0155148	3.1053
BP	GO:0140467	integrated stress response signaling	7/709	41/18614	0.000819982	0.0167076	0.0149246	JUN/FOSL1/CREBZF/MAP3K20/NFE2L2/CEBPB/ATF4	7	Biological Process	709	0.00987306	4.48237
BP	GO:0000375	RNA splicing, via transesterification reactions	25/709	329/18614	0.000861969	0.0174811	0.0156155	THRAP3/PRPF38A/RBM15/SFPQ/RBM17/HNRNPF/DDX23/PNN/RBM25/MFAP1/SNRNP25/CASC3/DAZAP1/YJU2B/GEMIN6/NCL/CTNNBL1/SON/ESS2/DDX17/RBM6/DDX46/ZMAT2/PRPF4B/GPKOW	25	Biological Process	709	0.0352609	1.99498
BP	GO:0040029	epigenetic regulation of gene expression	17/709	188/18614	0.000876617	0.0176954	0.015807	RBM15/CTR9/CREBZF/PPM1D/BRCA1/DOT1L/UHRF1/DNMT1/DNMT3A/KANSL3/EP300/TASOR/L3MBTL3/BEND3/EZH2/POLE3/SUV39H1	17	Biological Process	709	0.0239774	2.37402
BP	GO:0001666	response to hypoxia	23/709	293/18614	0.000884415	0.0177702	0.0158738	SLC2A1/SUV39H2/MALAT1/MDM2/HSP90B1/ZFP36L1/CREBBP/RPTOR/BRIP1/P4HB/PMAIP1/JUND/DNMT3A/NFE2L2/E2F1/EP300/SCAP/VEGFA/CITED2/HIPK2/MYC/SUV39H1/FUNDC1	23	Biological Process	709	0.0324401	2.06088
BP	GO:0046605	regulation of centrosome cycle	8/709	54/18614	0.0009402	0.0185785	0.0165958	STIL/CCNF/BRCA1/GEN1/AURKA/NPM1/CEP120/PPP1R35	8	Biological Process	709	0.0112835	3.88946
BP	GO:0071168	protein localization to chromatin	8/709	54/18614	0.0009402	0.0185785	0.0165958	CDCA5/CENPA/SETD2/TASOR/NIPBL/LRWD1/EZH2/ESCO2	8	Biological Process	709	0.0112835	3.88946
BP	GO:0072698	protein localization to microtubule cytoskeleton	8/709	54/18614	0.0009402	0.0185785	0.0165958	STIL/KIF20B/NUMA1/KIAA0753/AURKA/APC/NUDCD3/ABL1	8	Biological Process	709	0.0112835	3.88946
BP	GO:1902750	negative regulation of cell cycle G2/M phase transition	9/709	67/18614	0.000950414	0.0185785	0.0165958	DTL/CLSPN/ORC1/FOXN3/TICRR/BLM/BRCA1/RBBP8/INIP	9	Biological Process	709	0.0126939	3.52664
BP	GO:0051098	regulation of binding	27/709	369/18614	0.000964569	0.0185785	0.0165958	SKI/JUN/NUCKS1/NVL/PARP1/DKK1/DDX11/PSEN1/MARK3/CDT1/PSME3IP1/DHRS7B/DOT1L/TICAM1/HJURP/TRIB3/DDRGK1/E2F1/AURKA/EP300/HMGB2/NSD1/GMNN/HIPK2/RIPK2/ZNF618/ABL1	27	Biological Process	709	0.0380818	1.92102
BP	GO:2001242	regulation of intrinsic apoptotic signaling pathway	16/709	173/18614	0.00096707	0.0185785	0.0165958	SFPQ/TXNDC12/PARP1/RTKN2/RAD9A/DDIAS/MDM2/P4HB/PMAIP1/BBC3/NFE2L2/PLAGL2/PTTG1IP/MYC/DNAJA1/NONO	16	Biological Process	709	0.022567	2.4281
BP	GO:0042790	nucleolar large rRNA transcription by RNA polymerase I	5/709	21/18614	0.00096745	0.0185785	0.0165958	DDX11/SIRT7/SMARCA4/NCL/TCOF1	5	Biological Process	709	0.00705219	6.25092
BP	GO:0090231	regulation of spindle checkpoint	5/709	21/18614	0.00096745	0.0185785	0.0165958	CDCA8/CDT1/BIRC5/GEN1/MAD2L1BP	5	Biological Process	709	0.00705219	6.25092
BP	GO:0090266	regulation of mitotic cell cycle spindle assembly checkpoint	5/709	21/18614	0.00096745	0.0185785	0.0165958	CDCA8/CDT1/BIRC5/GEN1/MAD2L1BP	5	Biological Process	709	0.00705219	6.25092
BP	GO:1903504	regulation of mitotic spindle checkpoint	5/709	21/18614	0.00096745	0.0185785	0.0165958	CDCA8/CDT1/BIRC5/GEN1/MAD2L1BP	5	Biological Process	709	0.00705219	6.25092
BP	GO:0006368	transcription elongation by RNA polymerase II	12/709	110/18614	0.000985028	0.0186437	0.0166541	INTS7/CTR9/MED19/INTS13/RTF1/INTS14/HEXIM1/MED31/SUPT5H/BRD4/SETD2/EZH2	12	Biological Process	709	0.0169252	2.86406
BP	GO:1902117	positive regulation of organelle assembly	10/709	81/18614	0.000987254	0.0186437	0.0166541	STIL/NUMA1/CNOT2/ATMIN/ARHGAP35/RAB3GAP1/TAPT1/CEP120/PPP1R35/MSN	10	Biological Process	709	0.0141044	3.24122
BP	GO:0007623	circadian rhythm	18/709	207/18614	0.000988031	0.0186437	0.0166541	THRAP3/SFPQ/PARP1/SUV39H2/KDM2A/TIMELESS/NAGLU/NCOR1/TOP2A/NR2F6/JUND/TOP1/ATF4/EP300/BHLHE40/EZH2/SUV39H1/NONO	18	Biological Process	709	0.0253879	2.28295
BP	GO:1902115	regulation of organelle assembly	18/709	207/18614	0.000988031	0.0186437	0.0166541	STIL/LRFN4/NUMA1/CNOT2/ATMIN/BRCA1/ARHGAP35/RAB3GAP1/MTMR3/MAP4/TAPT1/NPM1/CEP120/PPP1R35/TESK1/KIF24/UBQLN2/MSN	18	Biological Process	709	0.0253879	2.28295
BP	GO:0031507	heterochromatin formation	11/709	96/18614	0.00105395	0.0198016	0.0176884	CTR9/PPM1D/DOT1L/DNMT1/DNMT3A/TASOR/L3MBTL3/BEND3/EZH2/POLE3/SUV39H1	11	Biological Process	709	0.0155148	3.00826
BP	GO:0006986	response to unfolded protein	14/709	142/18614	0.00106308	0.0198869	0.0177646	UBE2J2/CREBZF/HSP90AA1/PARP6/DNAJB1/NFE2L2/DDRGK1/ATF4/PIK3R1/HSPA9/HSP90AB1/DNAJA1/TOR1B/MBTPS2	14	Biological Process	709	0.0197461	2.58841
BP	GO:2001021	negative regulation of response to DNA damage stimulus	10/709	82/18614	0.0010868	0.0202435	0.0180831	AUNIP/DDIAS/MDM2/PARPBP/RMI2/PTTG1IP/POLQ/FBXO5/CYREN/FANCB	10	Biological Process	709	0.0141044	3.20169
BP	GO:0008608	attachment of spindle microtubules to kinetochore	7/709	43/18614	0.00110042	0.0203227	0.0181539	CDCA8/KNSTRN/KNL1/CDT1/BIRC5/SGO1/APC	7	Biological Process	709	0.00987306	4.27389
BP	GO:0071364	cellular response to epidermal growth factor stimulus	7/709	43/18614	0.00110042	0.0203227	0.0181539	ZFP36L1/KNSTRN/IQGAP1/PPP1R9B/ZFP36/ZFP36L2/NCL	7	Biological Process	709	0.00987306	4.27389
BP	GO:0006997	nucleus organization	14/709	143/18614	0.00113823	0.0208435	0.0186191	RCC1/NDC1/NOLC1/BANF1/NUMA1/DDX11/USPL1/TMEM43/HMGB2/BEND3/HIPK2/PLEC/TOR1B/SUV39H1	14	Biological Process	709	0.0197461	2.57031
BP	GO:0030522	intracellular receptor signaling pathway	23/709	299/18614	0.00116028	0.0211581	0.0189001	PARP1/ZMIZ1/CNOT2/CYP27B1/DDX54/NCOR1/BRCA1/SMARCA4/CALR/NR2F6/ASXL2/ASXL1/DDRGK1/EP300/GRAMD4/DDX17/ANKRD17/TAF7/CITED2/TRIM24/EZH2/RIPK2/DNAJA1	23	Biological Process	709	0.0324401	2.01953
BP	GO:0007492	endoderm development	10/709	83/18614	0.00119441	0.0216893	0.0193746	LAMC1/DKK1/CTR9/HOXC11/ITGA5/ZFP36L1/RTF1/TNRC6A/BPTF/SETD2	10	Biological Process	709	0.0141044	3.16312
BP	GO:0051383	kinetochore organization	5/709	22/18614	0.00121311	0.0218461	0.0195147	CENPF/POGZ/CDT1/CENPA/CENPK	5	Biological Process	709	0.00705219	5.96679
BP	GO:0051444	negative regulation of ubiquitin-protein transferase activity	5/709	22/18614	0.00121311	0.0218461	0.0195147	RPL5/PSEN1/FBXO5/LIMK1/ABL1	5	Biological Process	709	0.00705219	5.96679
BP	GO:0061640	cytoskeleton-dependent cytokinesis	12/709	113/18614	0.00124818	0.0223847	0.0199958	CDCA8/KIF20B/ESPL1/CKAP2/IST1/BIRC5/CENPA/SON/SEPTIN11/APC/PLEC/KIF4A	12	Biological Process	709	0.0169252	2.78802
BP	GO:0043620	regulation of DNA-templated transcription in response to stress	7/709	44/18614	0.00126628	0.0226158	0.0202023	JUN/NFE2L2/CEBPB/ATF4/VEGFA/CITED2/MBTPS2	7	Biological Process	709	0.00987306	4.17675
BP	GO:0061013	regulation of mRNA catabolic process	18/709	212/18614	0.00129724	0.0230739	0.0206115	THRAP3/YBX1/CNOT2/ZFP36L1/TNRC6A/CASC3/ZFP36/DHX34/ZFP36L2/E2F1/YTHDF1/IGF2BP2/DCP2/LARP1/NPM1/IGF2BP3/TBRG4/YTHDF3	18	Biological Process	709	0.0253879	2.2291
BP	GO:0043627	response to estrogen	9/709	70/18614	0.00130661	0.0231211	0.0206536	SP1/CYP27B1/HSP90AA1/PELP1/BRCA1/EP300/CITED2/TRIM24/HOXA11	9	Biological Process	709	0.0126939	3.3755
BP	GO:0051303	establishment of chromosome localization	10/709	84/18614	0.00131055	0.0231211	0.0206536	CDCA8/CENPF/PSRC1/KIF14/KIF18A/CDCA5/NUMA1/CDT1/KPNB1/BIRC5	10	Biological Process	709	0.0141044	3.12546
BP	GO:0007080	mitotic metaphase plate congression	8/709	57/18614	0.00135108	0.0237396	0.0212061	CDCA8/PSRC1/KIF14/KIF18A/CDCA5/CDT1/KPNB1/BIRC5	8	Biological Process	709	0.0112835	3.68475
BP	GO:0031396	regulation of protein ubiquitination	18/709	213/18614	0.00136805	0.023941	0.021386	RPL5/SPRTN/BCL10/WBP1L/PSEN1/HSP90AA1/BRCA1/SIRT7/TICAM1/TRIB3/PTTG1IP/PRR7/HSP90AB1/FBXO5/LIMK1/RIPK2/DNAJA1/ABL1	18	Biological Process	709	0.0253879	2.21864
BP	GO:0051085	chaperone cofactor-dependent protein refolding	6/709	33/18614	0.00137361	0.0239416	0.0213866	SDF2/DNAJB1/SDF2L1/HSPA9/TOR1B/TOR2A	6	Biological Process	709	0.00846262	4.77343
BP	GO:0140718	facultative heterochromatin formation	7/709	45/18614	0.00145106	0.0251904	0.0225021	DNMT1/DNMT3A/TASOR/L3MBTL3/BEND3/EZH2/SUV39H1	7	Biological Process	709	0.00987306	4.08394
BP	GO:0046599	regulation of centriole replication	5/709	23/18614	0.001502	0.0259708	0.0231992	STIL/BRCA1/NPM1/CEP120/PPP1R35	5	Biological Process	709	0.00705219	5.70736
BP	GO:0035966	response to topologically incorrect protein	15/709	164/18614	0.00153792	0.0261937	0.0233984	UBE2J2/CREBZF/HSP90AA1/PARP6/DNAJB1/NFE2L2/DDRGK1/SDF2L1/ATF4/PIK3R1/HSPA9/HSP90AB1/DNAJA1/TOR1B/MBTPS2	15	Biological Process	709	0.0211566	2.40127
BP	GO:0031330	negative regulation of cellular catabolic process	20/709	251/18614	0.00156094	0.0262581	0.0234559	THRAP3/YBX1/RPL5/PSEN1/SLC7A5/RPTOR/FOXK2/TIMP2/ZFP36/DHX34/CTSA/DDRGK1/E2F1/WDR6/IGF2BP2/LARP1/HSP90AB1/TAB2/IGF2BP3/HIPK2	20	Biological Process	709	0.0282087	2.09194
BP	GO:0001824	blastocyst development	12/709	116/18614	0.00156701	0.0262581	0.0234559	CTR9/CNOT2/BRCA2/N4BP2L2/RTF1/SPECC1/RBBP8/ASF1B/SP3/RPL7L1/CITED2/BCOR	12	Biological Process	709	0.0169252	2.71592
BP	GO:0042752	regulation of circadian rhythm	12/709	116/18614	0.00156701	0.0262581	0.0234559	THRAP3/SFPQ/PARP1/SUV39H2/KDM2A/TIMELESS/TOP2A/NR2F6/BHLHE40/EZH2/SUV39H1/NONO	12	Biological Process	709	0.0169252	2.71592
BP	GO:1904029	regulation of cyclin-dependent protein kinase activity	12/709	116/18614	0.00156701	0.0262581	0.0234559	CDKN2C/PSRC1/CCNJ/BCCIP/GTF2H1/BLM/CCNF/HEXIM1/CDC25A/APC/CDC25C/HSP90AB1	12	Biological Process	709	0.0169252	2.71592
BP	GO:0045911	positive regulation of DNA recombination	9/709	72/18614	0.00159874	0.0266866	0.0238387	POGZ/PARP1/TIMELESS/RBBP8/KMT5C/MRGBP/NSD2/ING3/FANCB	9	Biological Process	709	0.0126939	3.28173
BP	GO:1905508	protein localization to microtubule organizing center	6/709	34/18614	0.00161498	0.026752	0.023897	STIL/NUMA1/KIAA0753/AURKA/APC/NUDCD3	6	Biological Process	709	0.00846262	4.63304
BP	GO:2000780	negative regulation of double-strand break repair	6/709	34/18614	0.00161498	0.026752	0.023897	AUNIP/PARPBP/RMI2/POLQ/CYREN/FANCB	6	Biological Process	709	0.00846262	4.63304
BP	GO:0051438	regulation of ubiquitin-protein transferase activity	8/709	59/18614	0.00169631	0.0279923	0.025005	RPL5/PSEN1/FEM1B/FEM1A/TRIB3/FBXO5/LIMK1/ABL1	8	Biological Process	709	0.0112835	3.55985
BP	GO:0061982	meiosis I cell cycle process	13/709	134/18614	0.00183057	0.0300935	0.026882	NDC1/ESPL1/BRCA2/SLX4/TOP2A/BRIP1/SIRT7/ANKLE1/AURKA/CDC25A/CDC25C/FBXO5/RMI1	13	Biological Process	709	0.0183357	2.54702
BP	GO:0031058	positive regulation of histone modification	10/709	88/18614	0.00187061	0.0304322	0.0271845	DDX21/CTR9/RTF1/BRCA1/KANSL3/NIPBL/VEGFA/DEK/BAZ1B/SUV39H1	10	Biological Process	709	0.0141044	2.9834
BP	GO:0048144	fibroblast proliferation	11/709	103/18614	0.00187651	0.0304322	0.0271845	SKI/JUN/ZMIZ1/E2F8/MED31/DAZAP1/FOSL2/E2F1/MYC/PEX2/ABL1	11	Biological Process	709	0.0155148	2.80381
BP	GO:0010824	regulation of centrosome duplication	7/709	47/18614	0.00188321	0.0304322	0.0271845	STIL/CCNF/BRCA1/GEN1/NPM1/CEP120/PPP1R35	7	Biological Process	709	0.00987306	3.91015
BP	GO:0070849	response to epidermal growth factor	7/709	47/18614	0.00188321	0.0304322	0.0271845	ZFP36L1/KNSTRN/IQGAP1/PPP1R9B/ZFP36/ZFP36L2/NCL	7	Biological Process	709	0.00987306	3.91015
BP	GO:0007095	mitotic G2 DNA damage checkpoint signaling	6/709	35/18614	0.00188726	0.0304322	0.0271845	DTL/CLSPN/FOXN3/TICRR/BLM/BRCA1	6	Biological Process	709	0.00846262	4.50066
BP	GO:0042255	ribosome assembly	8/709	60/18614	0.00189325	0.0304322	0.0271845	RPL5/NOP2/DHX37/EFL1/MPV17L2/BRIX1/NPM1/MTERF3	8	Biological Process	709	0.0112835	3.50052
BP	GO:0043401	steroid hormone mediated signaling pathway	13/709	135/18614	0.00195692	0.0313397	0.0279951	PARP1/ZMIZ1/CNOT2/DDX54/NCOR1/BRCA1/SMARCA4/CALR/DDRGK1/EP300/DDX17/TAF7/DNAJA1	13	Biological Process	709	0.0183357	2.52815
BP	GO:0034250	positive regulation of amide metabolic process	15/709	169/18614	0.00206894	0.0328908	0.0293808	YBX1/RPL5/SP1/GCN1/MPV17L2/NFE2L2/PASK/PCIF1/YTHDF1/LARP1/NPM1/RCC1L/YTHDF3/TRUB2/UPF3B	15	Biological Process	709	0.0211566	2.33023
BP	GO:0051653	spindle localization	8/709	61/18614	0.00210778	0.0333859	0.029823	ASPM/NUMA1/ESPL1/KPNB1/CENPA/MYH9/MAP4/SAPCD2	8	Biological Process	709	0.0112835	3.44313
BP	GO:0032200	telomere organization	16/709	187/18614	0.00217616	0.0338689	0.0302545	EXO1/PARP1/FEN1/BRCA2/YLPM1/HSP90AA1/BLM/PIF1/TELO2/SLX4/DOT1L/DCP2/HSP90AB1/EZH2/MYC/RECQL4	16	Biological Process	709	0.022567	2.24632
BP	GO:0032784	regulation of DNA-templated transcription elongation	11/709	105/18614	0.0021894	0.0338689	0.0302545	INTS7/MED19/INTS13/INTS14/HEXIM1/MED31/SUPT5H/BRD4/HMGN1/SCAF8/EZH2	11	Biological Process	709	0.0155148	2.75041
BP	GO:0070828	heterochromatin organization	11/709	105/18614	0.0021894	0.0338689	0.0302545	CTR9/PPM1D/DOT1L/DNMT1/DNMT3A/TASOR/L3MBTL3/BEND3/EZH2/POLE3/SUV39H1	11	Biological Process	709	0.0155148	2.75041
BP	GO:0009267	cellular response to starvation	15/709	170/18614	0.00219161	0.0338689	0.0302545	XPR1/SLC2A1/SP1/GCN1/TNRC6A/WDR59/SLC7A5/PPM1D/RPTOR/PMAIP1/NFE2L2/MTMR3/PICK1/ATF4/SUV39H1	15	Biological Process	709	0.0211566	2.31652
BP	GO:0030224	monocyte differentiation	6/709	36/18614	0.0021929	0.0338689	0.0302545	JUN/ZFP36L1/SP3/MYH9/VEGFA/MYC	6	Biological Process	709	0.00846262	4.37565
BP	GO:0045738	negative regulation of DNA repair	6/709	36/18614	0.0021929	0.0338689	0.0302545	AUNIP/PARPBP/RMI2/POLQ/CYREN/FANCB	6	Biological Process	709	0.00846262	4.37565
BP	GO:0060218	hematopoietic stem cell differentiation	6/709	36/18614	0.0021929	0.0338689	0.0302545	N4BP2L2/ZFP36/NFE2L2/HSPA9/PUS7/ABL1	6	Biological Process	709	0.00846262	4.37565
BP	GO:0035148	tube formation	14/709	154/18614	0.00230232	0.0354329	0.0316515	SKI/HS2ST1/STIL/BCL10/KIF20B/TULP3/KDM2B/ARHGAP35/SETD2/VEGFA/CITED2/HOXA1/YWHAZ/ABL1	14	Biological Process	709	0.0197461	2.38672
BP	GO:0034728	nucleosome organization	13/709	138/18614	0.00237979	0.0364958	0.032601	SSRP1/NAA60/SMARCA4/ASF1B/CHAF1B/HIRA/MCM2/SETD2/HMGB2/NPM1/TSPYL4/KAT6A/POLE3	13	Biological Process	709	0.0183357	2.47319
BP	GO:0001843	neural tube closure	10/709	91/18614	0.00240613	0.0367697	0.0328457	SKI/STIL/BCL10/KIF20B/TULP3/KDM2B/ARHGAP35/SETD2/CITED2/ABL1	10	Biological Process	709	0.0141044	2.88504
BP	GO:0034101	erythrocyte homeostasis	13/709	139/18614	0.00253637	0.0386241	0.0345022	ADAR/RPS24/ZFP36L1/ZFP36/SP3/HMGB2/HSPA9/VEGFA/L3MBTL3/CITED2/KMT2E/HIPK2/RPS6	13	Biological Process	709	0.0183357	2.4554
BP	GO:0009895	negative regulation of catabolic process	24/709	337/18614	0.00256886	0.038982	0.0348219	THRAP3/YBX1/RPL5/PSEN1/BANP/PSME3IP1/ZDHHC7/SLC7A5/RPTOR/FOXK2/NCOR1/TIMP2/ZFP36/DHX34/CTSA/DDRGK1/E2F1/WDR6/IGF2BP2/LARP1/HSP90AB1/TAB2/IGF2BP3/HIPK2	24	Biological Process	709	0.0338505	1.86971
BP	GO:0000723	telomere maintenance	14/709	156/18614	0.00259443	0.0391909	0.0350086	EXO1/PARP1/FEN1/BRCA2/YLPM1/HSP90AA1/BLM/PIF1/TELO2/SLX4/DCP2/HSP90AB1/MYC/RECQL4	14	Biological Process	709	0.0197461	2.35612
BP	GO:0050000	chromosome localization	10/709	92/18614	0.00260972	0.0391909	0.0350086	CDCA8/CENPF/PSRC1/KIF14/KIF18A/CDCA5/NUMA1/CDT1/KPNB1/BIRC5	10	Biological Process	709	0.0141044	2.85368
BP	GO:0060606	tube closure	10/709	92/18614	0.00260972	0.0391909	0.0350086	SKI/STIL/BCL10/KIF20B/TULP3/KDM2B/ARHGAP35/SETD2/CITED2/ABL1	10	Biological Process	709	0.0141044	2.85368
BP	GO:0006401	RNA catabolic process	23/709	319/18614	0.00267699	0.0400626	0.0357872	PPP1R8/THRAP3/YBX1/SUPV3L1/FEN1/CNOT2/ZFP36L1/TNRC6A/CASC3/ZFP36/DHX34/DEDD2/ZFP36L2/E2F1/YTHDF1/IGF2BP2/DCP2/LARP1/NPM1/IGF2BP3/TBRG4/YTHDF3/UPF3B	23	Biological Process	709	0.0324401	1.89291
BP	GO:0009952	anterior/posterior pattern specification	17/709	209/18614	0.00274515	0.0409414	0.0365722	SKI/DKK1/TULP3/HOXC11/HOXC10/HOXC4/KDM2B/PSEN1/BPTF/TSHZ1/AURKA/EP300/BHLHE40/TASOR/HOXA11/HIPK2/XRCC2	17	Biological Process	709	0.0239774	2.13548
BP	GO:0002200	somatic diversification of immune receptors	9/709	78/18614	0.00280031	0.0416211	0.0371794	EXO1/ADAR/KMT5C/CTNNBL1/DCAF1/POLQ/NSD2/HMGB2/CYREN	9	Biological Process	709	0.0126939	3.02929
BP	GO:0032465	regulation of cytokinesis	10/709	93/18614	0.00282687	0.0418724	0.0374038	CDCA8/KIF14/KIF20B/E2F8/BRCA2/BIRC5/BIRC6/PKP4/AURKA/SETD2	10	Biological Process	709	0.0141044	2.823
BP	GO:0035825	homologous recombination	8/709	64/18614	0.00286767	0.0421519	0.0376536	NUCKS1/SLX4/TOP2A/BRCA1/BRIP1/RBBP8/ANKLE1/RMI1	8	Biological Process	709	0.0112835	3.28173
BP	GO:0031056	regulation of histone modification	13/709	141/18614	0.00287488	0.0421519	0.0376536	DDX21/CTR9/RTF1/BRCA1/KANSL3/IWS1/NIPBL/TAF7/VEGFA/DEK/BAZ1B/SUV39H1/BCOR	13	Biological Process	709	0.0183357	2.42057
BP	GO:0045727	positive regulation of translation	13/709	141/18614	0.00287488	0.0421519	0.0376536	YBX1/RPL5/GCN1/MPV17L2/PASK/PCIF1/YTHDF1/LARP1/NPM1/RCC1L/YTHDF3/TRUB2/UPF3B	13	Biological Process	709	0.0183357	2.42057
BP	GO:0051084	'de novo' post-translational protein folding	6/709	38/18614	0.00291432	0.0425864	0.0380417	SDF2/DNAJB1/SDF2L1/HSPA9/TOR1B/TOR2A	6	Biological Process	709	0.00846262	4.14535
BP	GO:0019083	viral transcription	7/709	51/18614	0.00304089	0.0442868	0.0395606	JUN/NUCKS1/SP1/HEXIM1/SMARCA4/ZFP36/EP300	7	Biological Process	709	0.00987306	3.60347
BP	GO:2000736	regulation of stem cell differentiation	9/709	79/18614	0.00305615	0.0443601	0.0396261	N4BP2L2/GATAD2A/ZFP36/ZFP36L2/NFE2L2/HSPA9/PUS7/EZH2/ABL1	9	Biological Process	709	0.0126939	2.99095
BP	GO:0031669	cellular response to nutrient levels	18/709	230/18614	0.00317449	0.0458192	0.0409295	XPR1/SLC2A1/SP1/CYP27B1/GCN1/TNRC6A/WDR59/SLC7A5/PPM1D/RPTOR/BRIP1/PMAIP1/NFE2L2/MTMR3/PICK1/ATF4/TRIM24/SUV39H1	18	Biological Process	709	0.0253879	2.05465
BP	GO:0051984	positive regulation of chromosome segregation	5/709	27/18614	0.00317778	0.0458192	0.0409295	CDCA8/NUMA1/CDT1/BIRC5/MAD2L1BP	5	Biological Process	709	0.00705219	4.86183
BP	GO:0050657	nucleic acid transport	14/709	160/18614	0.00327038	0.0465344	0.0415683	YBX1/NDC1/ZFP36L1/CASC3/KPNB1/ZFP36/RANBP2/IWS1/NXT1/SETD2/IGF2BP2/NPM1/IGF2BP3/UPF3B	14	Biological Process	709	0.0197461	2.29721
BP	GO:0050658	RNA transport	14/709	160/18614	0.00327038	0.0465344	0.0415683	YBX1/NDC1/ZFP36L1/CASC3/KPNB1/ZFP36/RANBP2/IWS1/NXT1/SETD2/IGF2BP2/NPM1/IGF2BP3/UPF3B	14	Biological Process	709	0.0197461	2.29721
BP	GO:0043488	regulation of mRNA stability	16/709	195/18614	0.0033095	0.0465344	0.0415683	THRAP3/YBX1/CNOT2/ZFP36L1/TNRC6A/ZFP36/ZFP36L2/E2F1/YTHDF1/IGF2BP2/DCP2/LARP1/NPM1/IGF2BP3/TBRG4/YTHDF3	16	Biological Process	709	0.022567	2.15416
BP	GO:0045740	positive regulation of DNA replication	6/709	39/18614	0.00333525	0.0465344	0.0415683	CDC7/E2F8/ATF1/CDT1/DBF4B/BRPF3	6	Biological Process	709	0.00846262	4.03906
BP	GO:0006402	mRNA catabolic process	20/709	268/18614	0.00334533	0.0465344	0.0415683	THRAP3/YBX1/SUPV3L1/CNOT2/ZFP36L1/TNRC6A/CASC3/ZFP36/DHX34/ZFP36L2/E2F1/YTHDF1/IGF2BP2/DCP2/LARP1/NPM1/IGF2BP3/TBRG4/YTHDF3/UPF3B	20	Biological Process	709	0.0282087	1.95924
BP	GO:1902017	regulation of cilium assembly	8/709	66/18614	0.00348243	0.0482867	0.0431336	ATMIN/ARHGAP35/MAP4/TAPT1/CEP120/PPP1R35/TESK1/KIF24	8	Biological Process	709	0.0112835	3.18229
BP	GO:1902806	regulation of cell cycle G1/S phase transition	17/709	214/18614	0.0035011	0.048391	0.0432268	CDKN2C/STIL/KIF14/CDK2AP2/MDM2/BCL7A/RFWD3/STXBP4/RPTOR/SMARCA4/DDRGK1/E2F1/GTSE1/ANKRD17/APC/KMT2E/EZH2	17	Biological Process	709	0.0239774	2.08559
CC	GO:0098687	chromosomal region	51/738	390/19518	9.33736e-15	4.96748e-12	4.39348e-12	CDCA8/CENPF/ORC1/CENPL/PARP1/SUV39H2/SMC3/ZWINT/FEN1/KIF18A/CDCA5/PPP1R12A/BRCA2/SKA3/PSEN1/KNSTRN/KNL1/ZWILCH/BLM/PIF1/TELO2/CDT1/SLX4/BIRC5/TOP2A/SMARCA4/KMT5C/DNMT1/CENPA/SGO2/DNMT3A/HJURP/CEBPB/MCM2/SGO1/APC/PURA/CENPK/MCM3/LRWD1/BAZ1B/EZH2/ESCO2/RECQL4/CENPP/ZNF618/POLE3/SUV39H1/CENPI/SMC1A/ERCC6L	51	Cellular Components	738	0.0691057	3.45847
CC	GO:0000775	chromosome, centromeric region	39/738	249/19518	4.17749e-14	1.11121e-11	9.82809e-12	CDCA8/CENPF/CENPL/SUV39H2/SMC3/ZWINT/KIF18A/CDCA5/PPP1R12A/SKA3/PSEN1/KNSTRN/KNL1/ZWILCH/CDT1/BIRC5/TOP2A/SMARCA4/KMT5C/DNMT1/CENPA/SGO2/DNMT3A/HJURP/CEBPB/SGO1/APC/CENPK/LRWD1/BAZ1B/EZH2/ESCO2/CENPP/ZNF618/POLE3/SUV39H1/CENPI/SMC1A/ERCC6L	39	Cellular Components	738	0.0528455	4.14233
CC	GO:0005819	spindle	49/738	421/19518	2.67287e-12	3.5814e-10	3.16757e-10	CDCA8/CDC7/CENPF/AUNIP/PSRC1/ASPM/KIF14/KIF20B/KIF11/SMC3/BCCIP/SAC3D1/KIF18A/NUMA1/DDX11/ESPL1/CKAP2/BORA/SKA3/KNSTRN/ZWILCH/SHCBP1/HASPIN/TUBG1/NCOR1/KIF18B/HAUS8/BIRC6/CIAO1/PKP4/CKAP2L/TPX2/AURKA/DIDO1/SPECC1L/MICAL3/CLTCL1/MYH9/SGO1/MAP4/POC1A/CEP19/NPM1/MAD2L1BP/FBXO5/KIFC2/KIF4A/SMC1A/MAP7D3	49	Cellular Components	738	0.0663957	3.07817
CC	GO:0000793	condensed chromosome	38/738	270/19518	2.69279e-12	3.5814e-10	3.16757e-10	RCC1/CENPF/SMC3/ZWINT/MKI67/BANF1/RAD9A/KIF18A/PPP1R12A/BRCA2/SKA3/PSEN1/KNSTRN/KNL1/ZWILCH/BLM/CDT1/TUBG1/BIRC5/TOP2A/BRCA1/SMARCA4/KMT5C/BRD4/CENPA/SGO2/HJURP/CEBPB/SGO1/HMGB2/APC/CENPK/LRWD1/BAZ1B/SUV39H1/CENPI/SMC1A/ERCC6L	38	Cellular Components	738	0.0514905	3.72219
CC	GO:0000228	nuclear chromosome	33/738	223/19518	1.89383e-11	2.01503e-09	1.78219e-09	RCC1/ORC1/JUN/PARP1/MCM10/SMC3/RAD9A/TIMELESS/BRCA2/BLM/SRCAP/ORC6/GINS3/SLX4/GINS2/TUBG1/BIRC5/TOP2A/BRCA1/SIRT7/BRD4/TOP1/E2F1/MCM2/MCM3/LRWD1/ING3/TRIM24/BAZ1B/SPIDR/POLE3/SUV39H1/SMC1A	33	Cellular Components	738	0.0447154	3.9137
CC	GO:0000779	condensed chromosome, centromeric region	24/738	170/19518	2.73109e-08	2.3299e-06	2.06068e-06	CENPF/ZWINT/KIF18A/PPP1R12A/SKA3/PSEN1/KNSTRN/KNL1/ZWILCH/CDT1/BIRC5/SMARCA4/KMT5C/CENPA/SGO2/HJURP/CEBPB/SGO1/APC/CENPK/LRWD1/CENPI/SMC1A/ERCC6L	24	Cellular Components	738	0.0325203	3.73372
CC	GO:0000922	spindle pole	24/738	171/19518	3.06566e-08	2.3299e-06	2.06068e-06	CENPF/AUNIP/PSRC1/ASPM/KIF20B/KIF11/SMC3/BCCIP/NUMA1/DDX11/CKAP2/KNSTRN/TUBG1/HAUS8/BIRC6/PKP4/CKAP2L/TPX2/AURKA/SGO1/POC1A/CEP19/NPM1/SMC1A	24	Cellular Components	738	0.0325203	3.71188
CC	GO:0000792	heterochromatin	16/738	81/19518	5.02868e-08	3.34407e-06	2.95766e-06	ZBTB18/CBX2/UHRF1/KMT5C/DNMT1/CENPA/DNMT3A/TASOR/BEND3/LRWD1/BAZ1B/EZH2/ESCO2/ZNF618/POLE3/SUV39H1	16	Cellular Components	738	0.0216802	5.22413
CC	GO:0072686	mitotic spindle	23/738	180/19518	3.36458e-07	1.98884e-05	1.75903e-05	CDC7/ASPM/KIF20B/KIF11/SMC3/BCCIP/KIF18A/NUMA1/ESPL1/CKAP2/SKA3/KNSTRN/TUBG1/NCOR1/KIF18B/HAUS8/PKP4/CKAP2L/TPX2/AURKA/MAP4/KIFC2/SMC1A	23	Cellular Components	738	0.0311653	3.37936
CC	GO:0035770	ribonucleoprotein granule	29/738	271/19518	4.90377e-07	2.6088e-05	2.30735e-05	YBX1/MEX3A/CNOT2/ZFP36L1/EID1/IQGAP1/GABPB1/TNRC6A/OGFOD1/CASC3/KPNB1/ENDOV/RPTOR/NUFIP2/ZFP36/RPL28/NCL/TOP1/YTHDF1/IGF2BP2/DCP2/LARP1/EIF3B/IGF2BP3/TBRG4/HIPK2/YTHDF3/RPS6/TRUB2	29	Cellular Components	738	0.0392954	2.83014
CC	GO:0010494	cytoplasmic stress granule	15/738	85/19518	6.13821e-07	2.76605e-05	2.44642e-05	YBX1/OGFOD1/CASC3/KPNB1/ENDOV/RPTOR/NUFIP2/ZFP36/YTHDF1/IGF2BP2/LARP1/EIF3B/IGF2BP3/HIPK2/YTHDF3	15	Cellular Components	738	0.0203252	4.66714
CC	GO:0000776	kinetochore	21/738	159/19518	6.2392e-07	2.76605e-05	2.44642e-05	CENPF/ZWINT/KIF18A/PPP1R12A/SKA3/PSEN1/KNSTRN/KNL1/ZWILCH/CDT1/BIRC5/SMARCA4/SGO2/HJURP/SGO1/APC/CENPK/LRWD1/CENPI/SMC1A/ERCC6L	21	Cellular Components	738	0.0284553	3.49302
CC	GO:0005721	pericentric heterochromatin	9/738	30/19518	1.05364e-06	4.24995e-05	3.75886e-05	KMT5C/DNMT1/CENPA/LRWD1/BAZ1B/EZH2/ESCO2/ZNF618/POLE3	9	Cellular Components	738	0.0121951	7.93415
CC	GO:0043073	germ cell nucleus	13/738	67/19518	1.11841e-06	4.24995e-05	3.75886e-05	SLC2A1/TESMIN/TOP2A/BRCA1/DAZAP1/DNMT1/TOP1/AURKA/HMGN1/ANKRD17/TAF7/LIMK1/TRIM24	13	Cellular Components	738	0.0176152	5.13154
CC	GO:0036464	cytoplasmic ribonucleoprotein granule	27/738	253/19518	1.27522e-06	4.52279e-05	4.00017e-05	YBX1/MEX3A/CNOT2/ZFP36L1/EID1/IQGAP1/GABPB1/TNRC6A/OGFOD1/CASC3/KPNB1/ENDOV/RPTOR/NUFIP2/ZFP36/RPL28/NCL/TOP1/YTHDF1/IGF2BP2/DCP2/LARP1/EIF3B/IGF2BP3/HIPK2/YTHDF3/RPS6	27	Cellular Components	738	0.0365854	2.82242
CC	GO:0005681	spliceosomal complex	23/738	197/19518	1.67103e-06	5.55617e-05	4.91415e-05	PPP1R8/YBX1/PRPF38A/ADAR/RBM17/HNRNPF/DDX23/PNN/MFAP1/SNRNP25/CASC3/YJU2B/NCL/CTNNBL1/PPIL2/ESS2/SREK1/DDX46/ZMAT2/PRPF4B/PRKRIP1/RBM28/GPKOW	23	Cellular Components	738	0.0311653	3.08774
CC	GO:0034399	nuclear periphery	19/738	147/19518	2.93971e-06	9.19958e-05	8.13655e-05	CENPF/SFPQ/SMC3/NUMA1/BLM/TELO2/UHRF1/SMARCA4/PPIG/DNMT3A/CEBPB/HLCS/ATF4/DAG1/SCAF8/SUV39H1/KIF4A/NONO/SMC1A	19	Cellular Components	738	0.0257453	3.41834
CC	GO:0090575	RNA polymerase II transcription regulator complex	26/738	254/19518	4.32783e-06	0.000127911	0.000113131	SFPQ/JUN/TAF13/GTF2H1/PAAF1/E2F8/MED19/FOSL1/CREBZF/ATF1/MED31/JUND/FOSL2/E2F6/NFE2L2/CEBPB/E2F1/BACH1/ATF4/GTF2E1/TAF7/MXD3/E2F3/HIPK2/MYC/NONO	26	Cellular Components	738	0.0352304	2.70719
CC	GO:0017053	transcription repressor complex	13/738	78/19518	6.62945e-06	0.000185625	0.000164175	SKI/SPEN/JUN/LIN9/SP1/MDM2/N4BP2L2/NCOR1/RBBP8/JUND/SP3/GMNN/MYC	13	Cellular Components	738	0.0176152	4.40786
CC	GO:0051233	spindle midzone	8/738	36/19518	4.75232e-05	0.00126412	0.00111805	CDCA8/KIF14/KIF20B/KIF18A/NUMA1/KIF18B/PKP4/AURKA	8	Cellular Components	738	0.0108401	5.87715
CC	GO:0016607	nuclear speck	33/738	415/19518	5.11665e-05	0.00129622	0.00114644	PPP1R8/THRAP3/SRSF11/RBM15/PRCC/SPRTN/ZBTB18/SFPQ/CTR9/PNN/RBM25/YLPM1/RMI2/CASC3/CBX4/SIRT7/GATAD2A/ZNF638/PPIG/DUSP11/NXT1/SON/ATF4/DDX17/MBD4/SREK1/DDX46/CDC25C/PRPF4B/LIMK1/KMT2E/KAT6A/NONO	33	Cellular Components	738	0.0447154	2.10303
CC	GO:0016363	nuclear matrix	15/738	127/19518	9.16733e-05	0.00213016	0.00188402	CENPF/SFPQ/SMC3/NUMA1/BLM/UHRF1/SMARCA4/PPIG/DNMT3A/CEBPB/HLCS/SCAF8/KIF4A/NONO/SMC1A	15	Cellular Components	738	0.0203252	3.12368
CC	GO:0030496	midbody	20/738	203/19518	9.20935e-05	0.00213016	0.00188402	CDCA8/CENPF/URB2/SLC2A1/PSRC1/ASPM/KIF14/KIF20B/DDX11/HSP90B1/IQGAP1/IST1/SHCBP1/BIRC5/RAB8A/BIRC6/PKP4/AURKA/MICAL3/KIF4A	20	Cellular Components	738	0.0271003	2.60563
CC	GO:0001673	male germ cell nucleus	9/738	52/19518	0.000128694	0.00282574	0.00249922	TESMIN/TOP2A/BRCA1/DAZAP1/TOP1/ANKRD17/TAF7/LIMK1/TRIM24	9	Cellular Components	738	0.0121951	4.57739
CC	GO:0001650	fibrillar center	16/738	146/19518	0.000132789	0.00282574	0.00249922	RPP38/NOLC1/ARHGAP32/SMUG1/ORC6/RPAIN/SPECC1/UBTF/SMARCA4/NOP58/DUSP11/TOP1/DCAF1/DDX46/TCOF1/NONO	16	Cellular Components	738	0.0216802	2.89832
CC	GO:0005876	spindle microtubule	11/738	81/19518	0.00022803	0.00466584	0.00412669	PSRC1/KIF11/KIF18A/NUMA1/SKA3/ZWILCH/TUBG1/KIF18B/HAUS8/AURKA/KIF4A	11	Cellular Components	738	0.0149051	3.59159
CC	GO:0032993	protein-DNA complex	20/738	225/19518	0.000366276	0.007217	0.00638306	PARP1/SP1/SRCAP/GINS3/GINS2/JUND/CENPA/SP3/NFE2L2/TOP1/MRGBP/EP300/GTF2E1/MCM2/POLR2H/NPM1/MCM3/ING3/HOXA11/KAT6A	20	Cellular Components	738	0.0271003	2.35086
CC	GO:0000791	euchromatin	9/738	60/19518	0.000395104	0.00750697	0.00663952	JUN/CTR9/SP1/CBX2/PELP1/UHRF1/DNMT3A/KMT2E/TRIM24	9	Cellular Components	738	0.0121951	3.96707
CC	GO:0055029	nuclear DNA-directed RNA polymerase complex	13/738	117/19518	0.000482808	0.00863214	0.00763468	RPRD2/TAF13/CTR9/GTF2H1/PAAF1/POLR3B/RTF1/POLR1A/GTF2E1/POLR2H/TAF7/MCM3/PEX2	13	Cellular Components	738	0.0176152	2.93857
CC	GO:0097431	mitotic spindle pole	7/738	38/19518	0.000486775	0.00863214	0.00763468	ASPM/KIF20B/SMC3/BCCIP/NUMA1/AURKA/SMC1A	7	Cellular Components	738	0.00948509	4.87184
CC	GO:0000428	DNA-directed RNA polymerase complex	13/738	120/19518	0.000616102	0.0102427	0.00905913	RPRD2/TAF13/CTR9/GTF2H1/PAAF1/POLR3B/RTF1/POLR1A/GTF2E1/POLR2H/TAF7/MCM3/PEX2	13	Cellular Components	738	0.0176152	2.86511
CC	GO:0070603	SWI/SNF superfamily-type complex	11/738	93/19518	0.000761649	0.0118707	0.0104991	DDX21/CDK2AP2/BCL7A/SRCAP/BPTF/SMARCA4/GATAD2A/DEK/ING3/BAZ1B/POLE3	11	Cellular Components	738	0.0149051	3.12816
CC	GO:0005657	replication fork	9/738	66/19518	0.000808945	0.0118707	0.0104991	PARP1/MCM10/TIMELESS/BLM/UHRF1/DNMT1/MCM3/BAZ1B/XRCC2	9	Cellular Components	738	0.0121951	3.60643
CC	GO:0030880	RNA polymerase complex	13/738	124/19518	0.000841025	0.0118707	0.0104991	RPRD2/TAF13/CTR9/GTF2H1/PAAF1/POLR3B/RTF1/POLR1A/GTF2E1/POLR2H/TAF7/MCM3/PEX2	13	Cellular Components	738	0.0176152	2.77269
CC	GO:0000794	condensed nuclear chromosome	10/738	80/19518	0.00084791	0.0118707	0.0104991	RCC1/SMC3/RAD9A/BRCA2/BLM/TUBG1/BRCA1/BRD4/SUV39H1/SMC1A	10	Cellular Components	738	0.0135501	3.30589
CC	GO:0005814	centriole	15/738	157/19518	0.000921941	0.0125762	0.011123	STIL/BCCIP/CCNF/TEDC2/TUBG1/KIAA0753/TOP2A/RAB8A/AURKA/POC1A/CEP19/CEP120/PPP1R35/CEP78/KIF24	15	Cellular Components	738	0.0203252	2.5268
CC	GO:0000932	P-body	11/738	98/19518	0.00118105	0.015708	0.0138929	MEX3A/CNOT2/ZFP36L1/TNRC6A/ZFP36/TOP1/YTHDF1/IGF2BP2/DCP2/IGF2BP3/YTHDF3	11	Cellular Components	738	0.0149051	2.96856
CC	GO:0005871	kinesin complex	7/738	47/19518	0.0018077	0.022365	0.0197807	KIF14/KIF20B/KIF11/KIF5B/KIF18A/KIF18B/KIFC2	7	Cellular Components	738	0.00948509	3.93894
CC	GO:0005875	microtubule associated complex	14/738	156/19518	0.00243278	0.0282718	0.025005	CDCA8/KIF14/KIF20B/KIF11/KIF5B/KIF18A/BIRC5/KIF18B/HAUS8/AURKA/MAP4/NUDCD3/KIFC2/KIF4A	14	Cellular Components	738	0.0189702	2.37346
CC	GO:0031519	PcG protein complex	6/738	37/19518	0.00244456	0.0282718	0.025005	KDM2B/CBX2/CBX4/ASXL2/ASXL1/EZH2	6	Cellular Components	738	0.00813008	4.28873
CC	GO:0000123	histone acetyltransferase complex	10/738	93/19518	0.0026853	0.0291547	0.0257858	CREBBP/KANSL3/MSL3P1/MRGBP/EP300/TAF7/BRPF3/ING3/KAT6A/POLE3	10	Cellular Components	738	0.0135501	2.84378
CC	GO:0016591	RNA polymerase II, holoenzyme	10/738	93/19518	0.0026853	0.0291547	0.0257858	RPRD2/TAF13/CTR9/GTF2H1/PAAF1/RTF1/GTF2E1/POLR2H/TAF7/PEX2	10	Cellular Components	738	0.0135501	2.84378
MF	GO:0140297	DNA-binding transcription factor binding	53/740	478/18369	2.37738e-11	1.73073e-08	1.51402e-08	SKI/SPEN/THRAP3/CENPF/JUN/BCL10/NUCKS1/PARP1/PDCD11/TACC2/GTF2H1/ANKRD42/SP1/DDX54/CREBBP/DHRS7B/NCOR1/RBBP8/SMARCA4/CALR/DAPK3/JUND/NIF3L1/DNMT3A/SP3/NFE2L2/RNF25/NCL/ASXL1/CEBPB/DDRGK1/E2F1/ATF4/EP300/HIRA/TOB2/BHLHE40/DCAF1/HMGB2/PURA/NPM1/NSD1/TAF7/GMNN/CITED2/TRIM24/PURB/HIPK2/MYC/KAT6A/YWHAZ/DNAJA1/BCOR	53	Molecular Function	740	0.0716216	2.75234
MF	GO:0140097	catalytic activity, acting on DNA	33/740	245/18369	1.18754e-09	4.30758e-07	3.7682e-07	EXO1/SUPV3L1/TWNK/SMC3/FEN1/DDX11/SMUG1/BLM/PIF1/CHTF18/SRCAP/LIG3/BPTF/ENDOV/TOP2A/BRIP1/RBBP8/SMARCA4/ANKLE1/DNMT1/GEN1/DNMT3A/MGME1/TOP1/MCM2/POLQ/MBD4/NIPBL/MCM3/XRCC2/RECQL4/POLE3/ERCC6L	33	Molecular Function	740	0.0445946	3.3435
MF	GO:0004386	helicase activity	25/740	153/18369	2.29976e-09	4.30758e-07	3.7682e-07	DDX21/SUPV3L1/TWNK/DDX10/DDX11/DDX55/DDX23/DDX54/DHX37/BLM/PIF1/CHTF18/SRCAP/BRIP1/SMARCA4/DHX34/DDX27/DDX17/MCM2/POLQ/DDX46/MCM3/RECQL4/DDX31/ERCC6L	25	Molecular Function	740	0.0337838	4.05604
MF	GO:0016887	ATP hydrolysis activity	42/740	376/18369	2.3668e-09	4.30758e-07	3.7682e-07	TOR3A/ORC1/KIF14/NVL/DDX21/SUPV3L1/KIF20B/TWNK/SMC3/KIF5B/C10orf88/DDX10/KIF18A/DDX11/HSP90B1/DDX55/DDX23/DDX54/DHX37/HSP90AA1/BLM/PIF1/CHTF18/SRCAP/KIF18B/BRIP1/DHX34/DDX27/DDX17/MCM2/ATP11B/DDX46/HSPA9/HSP90AB1/MCM3/KIFC2/RECQL4/TOR1B/TOR2A/DDX31/SMC1A/ERCC6L	42	Molecular Function	740	0.0567568	2.77278
MF	GO:0061629	RNA polymerase II-specific DNA-binding transcription factor binding	38/740	348/18369	2.55039e-08	3.71337e-06	3.24839e-06	SPEN/THRAP3/JUN/BCL10/PARP1/PDCD11/TACC2/GTF2H1/ANKRD42/SP1/DDX54/CREBBP/NCOR1/RBBP8/SMARCA4/CALR/JUND/NIF3L1/DNMT3A/SP3/NFE2L2/RNF25/ASXL1/CEBPB/DDRGK1/ATF4/EP300/HIRA/TOB2/BHLHE40/DCAF1/NPM1/NSD1/TAF7/CITED2/TRIM24/HIPK2/DNAJA1	38	Molecular Function	740	0.0513514	2.71055
MF	GO:0008186	ATP-dependent activity, acting on RNA	15/740	78/18369	4.25771e-07	5.16602e-05	4.51914e-05	DDX21/SUPV3L1/DDX10/DDX11/DDX55/DDX23/DDX54/DHX37/PIF1/BRIP1/DHX34/DDX27/DDX17/DDX46/DDX31	15	Molecular Function	740	0.0202703	4.77365
MF	GO:0008094	ATP-dependent activity, acting on DNA	19/740	126/18369	6.91647e-07	6.54854e-05	5.72855e-05	SUPV3L1/TWNK/SMC3/DDX11/BLM/PIF1/CHTF18/SRCAP/BPTF/TOP2A/BRIP1/SMARCA4/MCM2/POLQ/NIPBL/MCM3/XRCC2/RECQL4/ERCC6L	19	Molecular Function	740	0.0256757	3.74315
MF	GO:0003714	transcription corepressor activity	24/740	190/18369	7.1962e-07	6.54854e-05	5.72855e-05	SPEN/IRF2BP2/DDX54/N4BP2L2/EID1/CREBBP/DHRS7B/NCOR1/CBX4/RBBP8/HSBP1L1/SMARCA4/DNAJB1/DNMT3A/TRIB3/HIRA/TOB2/SFMBT1/NSD1/GMNN/CITED2/HIPK2/EZH2/BCOR	24	Molecular Function	740	0.0324324	3.13553
MF	GO:0042393	histone binding	26/740	241/18369	5.08388e-06	0.000409624	0.000358332	RCC1/SSRP1/SRCAP/BPTF/CBX2/CBX4/UHRF1/SMARCA4/KMT5C/ASF1B/BRD4/HJURP/CHAF1B/HIRA/MCM2/SFMBT1/NPM1/TAF7/DEK/TSPYL4/LRWD1/KMT2E/ING3/TRIM24/BAZ1B/KAT6A	26	Molecular Function	740	0.0351351	2.678
MF	GO:0003697	single-stranded DNA binding	17/740	119/18369	5.6267e-06	0.000409624	0.000358332	YBX1/SPRTN/NUCKS1/MCM10/TWNK/DDX11/BRCA2/RTF1/BLM/TOP1/MCM2/POLR2H/HMGB2/PURA/MCM3/PURB/RECQL4	17	Molecular Function	740	0.022973	3.54614
MF	GO:0003724	RNA helicase activity	13/740	76/18369	9.70004e-06	0.000641966	0.000561581	DDX21/SUPV3L1/DDX10/DDX55/DDX23/DDX54/DHX37/BRIP1/DHX34/DDX27/DDX17/DDX46/DDX31	13	Molecular Function	740	0.0175676	4.24603
MF	GO:0003678	DNA helicase activity	11/740	58/18369	1.69878e-05	0.00103059	0.000901543	SUPV3L1/TWNK/DDX11/BLM/PIF1/CHTF18/BRIP1/MCM2/POLQ/MCM3/RECQL4	11	Molecular Function	740	0.0148649	4.70781
MF	GO:0140098	catalytic activity, acting on RNA	34/740	396/18369	2.93757e-05	0.00164504	0.00143905	PPP1R8/EXO1/WARS2/RPP38/DDX21/SUPV3L1/FEN1/DDX10/PUS3/CNOT2/POLR3B/DDX55/NOP2/DDX23/DDX54/POP5/DHX37/PIF1/TSEN54/ENDOV/PTRH2/BRIP1/DHX34/THUMPD2/POLR1A/PCIF1/DDX27/DDX17/POLR2H/DCP2/DDX46/ERI1/DDX31/FTSJ1	34	Molecular Function	740	0.0459459	2.13127
MF	GO:0016922	nuclear receptor binding	17/740	138/18369	4.06808e-05	0.0021154	0.00185052	THRAP3/PARP1/TACC2/GTF2H1/DDX54/NCOR1/SMARCA4/CALR/JUND/ASXL1/CEBPB/EP300/TOB2/DCAF1/NSD1/TAF7/TRIM24	17	Molecular Function	740	0.022973	3.0579
MF	GO:0061733	peptide-lysine-N-acetyltransferase activity	9/740	46/18369	7.68151e-05	0.00372809	0.00326127	BRCA2/NAA60/SRCAP/CREBBP/EP300/BRPF3/ING3/ESCO2/KAT6A	9	Molecular Function	740	0.0121622	4.85667
MF	GO:0003684	damaged DNA binding	11/740	71/18369	0.000118752	0.00540321	0.00472664	AUNIP/PARP1/FEN1/BLM/CREBBP/BRCA1/RBBP8/EP300/POLQ/HMGB2/RECQL4	11	Molecular Function	740	0.0148649	3.84581
MF	GO:0034212	peptide N-acetyltransferase activity	9/740	51/18369	0.000177218	0.00726367	0.00635414	BRCA2/NAA60/SRCAP/CREBBP/EP300/BRPF3/ING3/ESCO2/KAT6A	9	Molecular Function	740	0.0121622	4.38052
MF	GO:0010485	histone H4 acetyltransferase activity	6/740	22/18369	0.000179596	0.00726367	0.00635414	BRCA2/NAA60/EP300/BRPF3/ING3/KAT6A	6	Molecular Function	740	0.00810811	6.7699
MF	GO:0043021	ribonucleoprotein complex binding	17/740	161/18369	0.000275589	0.0100834	0.00882076	NVL/NOLC1/NEAT1/LEMD3/MDM2/EFL1/UNK/NCLN/MAP3K20/YTHDF1/PES1/DDX17/LARP1/NPM1/EZH2/ERI1/YTHDF3	17	Molecular Function	740	0.022973	2.62106
MF	GO:0004402	histone acetyltransferase activity	8/740	43/18369	0.000277015	0.0100834	0.00882076	BRCA2/NAA60/SRCAP/CREBBP/EP300/BRPF3/ING3/KAT6A	8	Molecular Function	740	0.0108108	4.61823
MF	GO:0008757	S-adenosylmethionine-dependent methyltransferase activity	17/740	162/18369	0.000296626	0.010283	0.00899543	SUV39H2/NOP2/DOT1L/KMT5C/DNMT1/NDUFAF7/DNMT3A/THUMPD2/FBXO11/PCIF1/EEF1AKMT4/SETD2/NSD2/NSD1/EZH2/FTSJ1/SUV39H1	17	Molecular Function	740	0.022973	2.60488
MF	GO:0008276	protein methyltransferase activity	12/740	92/18369	0.000315647	0.010403	0.00910037	SUV39H2/DOT1L/KMT5C/NDUFAF7/DNMT3A/FBXO11/EEF1AKMT4/SETD2/NSD2/NSD1/EZH2/SUV39H1	12	Molecular Function	740	0.0162162	3.23778
MF	GO:0002039	p53 binding	10/740	67/18369	0.000328666	0.010403	0.00910037	MDM2/BLM/CREBBP/RFWD3/BRCA1/SMARCA4/BRD4/PTTG1IP/EP300/TRIM24	10	Molecular Function	740	0.0135135	3.70492
MF	GO:0019843	rRNA binding	10/740	68/18369	0.000371655	0.0109864	0.00961074	RPL5/DDX21/MDM2/KDM2B/MAP3K20/MRPS6/BRIX1/NPM1/RCC1L/ERI1	10	Molecular Function	740	0.0135135	3.65044
MF	GO:0051082	unfolded protein binding	14/740	122/18369	0.000400663	0.0109864	0.00961074	HSP90B1/HSP90AA1/NDUFAF1/CALR/DNAJB1/PFDN4/PDRG1/CHAF1B/SCAP/NPM1/HSPA9/HSP90AB1/NUDCD3/DNAJA1	14	Molecular Function	740	0.0189189	2.84854
MF	GO:0000217	DNA secondary structure binding	7/740	35/18369	0.000419564	0.0109864	0.00961074	CLSPN/BLM/GEN1/HMGB2/XRCC2/RECQL4/ABL1	7	Molecular Function	740	0.00945946	4.96459
MF	GO:0000400	four-way junction DNA binding	5/740	17/18369	0.000432317	0.0109864	0.00961074	BLM/GEN1/HMGB2/XRCC2/ABL1	5	Molecular Function	740	0.00675676	7.30087
MF	GO:0003713	transcription coactivator activity	24/740	282/18369	0.000479553	0.0109864	0.00961074	THRAP3/BCL10/NUCKS1/ARID5B/ZMIZ1/SRCAP/CREBBP/BRCA1/SMARCA4/BRD4/JUND/ASXL1/EP300/DDX17/SS18L2/HMGB2/NPM1/CITED2/KMT2E/TRIM24/HIPK2/KAT6A/ABL1/RAP2C	24	Molecular Function	740	0.0324324	2.11259
MF	GO:0008574	plus-end-directed microtubule motor activity	6/740	26/18369	0.00048292	0.0109864	0.00961074	KIF14/KIF20B/KIF11/KIF5B/KIF18A/KIF18B	6	Molecular Function	740	0.00810811	5.72838
MF	GO:0048027	mRNA 5'-UTR binding	6/740	26/18369	0.00048292	0.0109864	0.00961074	RPL5/RPL41/NCL/IGF2BP2/LARP1/IGF2BP3	6	Molecular Function	740	0.00810811	5.72838
MF	GO:0004520	DNA endonuclease activity	7/740	36/18369	0.000502941	0.0110952	0.00970588	EXO1/FEN1/ENDOV/RBBP8/ANKLE1/GEN1/MBD4	7	Molecular Function	740	0.00945946	4.82669
MF	GO:0016279	protein-lysine N-methyltransferase activity	9/740	60/18369	0.000623701	0.0133545	0.0116823	SUV39H2/DOT1L/KMT5C/EEF1AKMT4/SETD2/NSD2/NSD1/EZH2/SUV39H1	9	Molecular Function	740	0.0121622	3.72345
MF	GO:0003777	microtubule motor activity	10/740	73/18369	0.000663055	0.0137915	0.0120646	KIF14/KIF20B/KIF11/SMC3/KIF5B/KIF18A/KIF18B/KIFC2/KIF24/KIF4A	10	Molecular Function	740	0.0135135	3.40041
MF	GO:0016278	lysine N-methyltransferase activity	9/740	61/18369	0.000705948	0.0142758	0.0124883	SUV39H2/DOT1L/KMT5C/EEF1AKMT4/SETD2/NSD2/NSD1/EZH2/SUV39H1	9	Molecular Function	740	0.0121622	3.66241
MF	GO:0140030	modification-dependent protein binding	17/740	175/18369	0.000725732	0.0142793	0.0124913	SPRTN/ZBTB1/BPTF/CBX2/CBX4/UHRF1/SMARCA4/BRD4/TAF7/L3MBTL3/TAB2/LRWD1/KMT2E/ING3/TRIM24/AGAP3/UBQLN2	17	Molecular Function	740	0.022973	2.41137
MF	GO:0018024	histone lysine N-methyltransferase activity	8/740	50/18369	0.000800348	0.015333	0.013413	SUV39H2/DOT1L/KMT5C/SETD2/NSD2/NSD1/EZH2/SUV39H1	8	Molecular Function	740	0.0108108	3.97168
MF	GO:0140938	histone H3 methyltransferase activity	7/740	40/18369	0.00097687	0.0182349	0.0159516	SUV39H2/DOT1L/SETD2/NSD2/NSD1/EZH2/SUV39H1	7	Molecular Function	740	0.00945946	4.34402
MF	GO:0140296	general transcription initiation factor binding	8/740	53/18369	0.0011884	0.0216289	0.0189206	JUN/BCL10/TAF13/NOLC1/RPTOR/NOP58/ATF4/TAF7	8	Molecular Function	740	0.0108108	3.74686
MF	GO:0051059	NF-kappaB binding	6/740	31/18369	0.00130113	0.023103	0.0202101	BCL10/PDCD11/ANKRD42/RNF25/EP300/NPM1	6	Molecular Function	740	0.00810811	4.80445
MF	GO:0008080	N-acetyltransferase activity	9/740	67/18369	0.00140498	0.0243529	0.0213035	BRCA2/NAA60/SRCAP/CREBBP/EP300/BRPF3/ING3/ESCO2/KAT6A	9	Molecular Function	740	0.0121622	3.33443
MF	GO:0042826	histone deacetylase binding	13/740	126/18369	0.00172027	0.0291246	0.0254777	SFPQ/PARP1/RAD9A/SP1/HSP90AA1/NCOR1/TOP2A/MEF2B/CEBPB/NIPBL/GMNN/HSP90AB1/BCOR	13	Molecular Function	740	0.0175676	2.5611
MF	GO:0030515	snoRNA binding	6/740	33/18369	0.00182793	0.0291828	0.0255286	WDR3/DDX21/NOLC1/DHX37/NOP58/NOP14	6	Molecular Function	740	0.00810811	4.51327
MF	GO:0017116	single-stranded DNA helicase activity	5/740	23/18369	0.00192362	0.0291828	0.0255286	PIF1/CHTF18/MCM2/POLQ/MCM3	5	Molecular Function	740	0.00675676	5.3963
MF	GO:0035035	histone acetyltransferase binding	5/740	23/18369	0.00192362	0.0291828	0.0255286	SP1/EID1/CEBPB/TAF7/CITED2	5	Molecular Function	740	0.00675676	5.3963
MF	GO:0004536	deoxyribonuclease activity	8/740	57/18369	0.00192414	0.0291828	0.0255286	EXO1/FEN1/ENDOV/RBBP8/ANKLE1/GEN1/MGME1/MBD4	8	Molecular Function	740	0.0108108	3.48393
MF	GO:0008170	N-methyltransferase activity	11/740	99/18369	0.0021142	0.0314109	0.0274778	SUV39H2/DOT1L/KMT5C/NDUFAF7/FBXO11/EEF1AKMT4/SETD2/NSD2/NSD1/EZH2/SUV39H1	11	Molecular Function	740	0.0148649	2.75811
MF	GO:0070840	dynein complex binding	5/740	25/18369	0.0028417	0.040919	0.0357953	CENPF/SMC3/NUMA1/ATMIN/APC	5	Molecular Function	740	0.00675676	4.96459
MF	GO:0008017	microtubule binding	21/740	268/18369	0.00289764	0.040919	0.0357953	MAST2/CENPF/PSRC1/KIF14/KIF20B/KIF11/KIF5B/KIF18A/NUMA1/KNSTRN/WHAMM/BIRC5/KIF18B/HAUS8/GTSE1/MAP4/APC/KIFC2/KIF24/KIF4A/MAP7D3	21	Molecular Function	740	0.0283784	1.94508
MF	GO:0001098	basal transcription machinery binding	8/740	61/18369	0.002979	0.040919	0.0357953	RPRD2/NOLC1/CTR9/BRD4/NOP58/PCIF1/TAF7/SCAF8	8	Molecular Function	740	0.0108108	3.25547
MF	GO:0001099	basal RNA polymerase II transcription machinery binding	8/740	61/18369	0.002979	0.040919	0.0357953	RPRD2/NOLC1/CTR9/BRD4/NOP58/PCIF1/TAF7/SCAF8	8	Molecular Function	740	0.0108108	3.25547
