# Supplementary material for: Interpretable deep cross networks unveiled common signatures of dysregulated epitranscriptomes across 12 cancer types
Source: Mol Ther Nucleic Acids. 2024 Oct 29;35(4):102376. doi: 10.1016/j.omtn.2024.102376 (PMC11605186; doi:10.1016/j.omtn.2024.102376)
Supplement: Table S8. Kyoto Encyclopedia of Genes and Genomes (KEGG) analysis of the most cancer-associated m6A sites involved in the pan-cancer landscape [file mmc4.xlsx]

## Sheet: Table S8
Table S8. Kyoto Encyclopedia of Genes and Genomes (KEGG) analysis of the most cancers-associated m6A sites involved in pan-cancer landscape
ID	Description	GeneRatio	BgRatio	pvalue	p.adjust	qvalue	geneID	Count	geneName	sum	Gene.Ratio	Rich.Factor
hsa04110	Cell cycle	30/321	157/8586	8.09e-14	2.16e-11	2e-11	1031/8317/4998/9126/113130/1663/9700/4193/57082/90381/23594/81620/1387/80174/1869/2033/4171/151648/993/25836/995/1871/9587/4172/26271/157570/4609/7534/25/8243	30	CDKN2C/CDC7/ORC1/SMC3/CDCA5/DDX11/ESPL1/MDM2/KNL1/TICRR/ORC6/CDT1/CREBBP/DBF4B/E2F1/EP300/MCM2/SGO1/CDCABL1A/NIPBL/CDCABL1C/E2F3/MAD2L1BP/MCM3/FBXO5/ESCO2/MYC/YWHAZ/ABL1/SMC1A	321	0.093458	5.11102
hsa03083	Polycomb repressive complex	15/321	84/8586	4.01e-07	5.36e-05	4.96e-05	22992/84678/1387/84733/3607/8535/1876/55252/171023/2033/51460/84456/2146/54881/54880	15	KDM2A/KDM2B/CREBBP/CBX2/FOXK2/CBX4/E2F6/ASXL2/ASXL1/EP300/SFMBT1/L3MBTL3/EZH2/TEX10/BCOR	321	0.046729	4.77637
hsa03460	Fanconi anemia pathway	10/321	54/8586	2.57e-05	0.002283	0.002115	2188/675/641/9894/116028/84464/672/83990/80010/2187	10	FANCF/BRCA2/BLM/TELO2/RMI2/SLX4/BRCA1/BRIP1/RMI1/FANCB	321	0.031153	4.95327
hsa00310	Lysine degradation	9/321	63/8586	0.000509	0.033947	0.031451	79723/84444/84787/29072/7468/64324/55904/2146/6839	9	SUV39H2/DOT1L/KMT5C/SETD2/7ATF4/64APC/KMT2E/EZH2/SUV39H1	321	0.028037	3.8211
