# Supplementary material for: Interpretable deep cross networks unveiled common signatures of dysregulated epitranscriptomes across 12 cancer types
Source: Mol Ther Nucleic Acids. 2024 Oct 29;35(4):102376. doi: 10.1016/j.omtn.2024.102376 (PMC11605186; doi:10.1016/j.omtn.2024.102376)
Supplement: Table S9. m6A-MeRIP-seq samples [file mmc5.xlsx]

## Sheet: Table S9
Table S9. m6A-MeRIP-seq samples
Experiment ID	Paper Name	Journal	Pubmed ID	CRA/GSE	CRR/SRR	Cell Line and batch	Sample	Classfication
m6A-seq_1	Landscape and Regulation of m6A and m6Am Methylome across Human and Mouse Tissues	Mol Cell	31676230	CRA001315	CRR073021	Lung-4-4-Input	Input	Normal tissue sample
m6A-seq_2	Landscape and Regulation of m6A and m7Am Methylome across Human and Mouse Tissues	Mol Cell	31676230	CRA001315	CRR073020	Lung-4-4-IP	IP	Normal tissue sample
m6A-seq_3	Landscape and Regulation of m6A and m8Am Methylome across Human and Mouse Tissues	Mol Cell	31676230	CRA001315	CRR042297	Lung-4-2-Input	Input	Normal tissue sample
m6A-seq_4	Landscape and Regulation of m6A and m9Am Methylome across Human and Mouse Tissues	Mol Cell	31676230	CRA001315	CRR042296	Lung-4-2-IP	IP	Normal tissue sample
m6A-seq_5	Landscape and Regulation of m6A and m10Am Methylome across Human and Mouse Tissues	Mol Cell	31676230	CRA001315	CRR073019	Lung-2-4-Input-human	Input	Normal tissue sample
m6A-seq_6	Landscape and Regulation of m6A and m11Am Methylome across Human and Mouse Tissues	Mol Cell	31676230	CRA001315	CRR073018	Lung-2-4-IP-human	IP	Normal tissue sample
m6A-seq_7	Landscape and Regulation of m6A and m12Am Methylome across Human and Mouse Tissues	Mol Cell	31676230	CRA001315	CRR055534	Lung-2-1-Input	Input	Normal tissue sample
m6A-seq_8	Landscape and Regulation of m6A and m13Am Methylome across Human and Mouse Tissues	Mol Cell	31676230	CRA001315	CRR055533	Lung-2-1-IP	IP	Normal tissue sample
m6A-seq_9	RADAR: differential analysis of MeRIP-seq data with a random effect model	Genome Biol	31870409	GSE119168	SRR7763577	Ovary	IP1	Normal tissue sample
m6A-seq_10	RADAR: differential analysis of MeRIP-seq data with a random effect model	Genome Biol	31870409	GSE119168	SRR7763578	Ovary	IP1	Normal tissue sample
m6A-seq_11	RADAR: differential analysis of MeRIP-seq data with a random effect model	Genome Biol	31870409	GSE119168	SRR7763579	Ovary	IP1	Normal tissue sample
m6A-seq_12	RADAR: differential analysis of MeRIP-seq data with a random effect model	Genome Biol	31870409	GSE119168	SRR7763580	Ovary	IP1	Normal tissue sample
m6A-seq_13	RADAR: differential analysis of MeRIP-seq data with a random effect model	Genome Biol	31870409	GSE119168	SRR7763581	Ovary	IP1	Normal tissue sample
m6A-seq_14	RADAR: differential analysis of MeRIP-seq data with a random effect model	Genome Biol	31870409	GSE119168	SRR7763582	Ovary	IP1	Normal tissue sample
m6A-seq_15	RADAR: differential analysis of MeRIP-seq data with a random effect model	Genome Biol	31870409	GSE119168	SRR7763583	Ovary	IP1	Normal tissue sample
m6A-seq_16	RADAR: differential analysis of MeRIP-seq data with a random effect model	Genome Biol	31870409	GSE119168	SRR7763564	Ovary	Input1	Normal tissue sample
m6A-seq_17	RADAR: differential analysis of MeRIP-seq data with a random effect model	Genome Biol	31870409	GSE119168	SRR7763565	Ovary	Input1	Normal tissue sample
m6A-seq_18	RADAR: differential analysis of MeRIP-seq data with a random effect model	Genome Biol	31870409	GSE119168	SRR7763566	Ovary	Input1	Normal tissue sample
m6A-seq_19	RADAR: differential analysis of MeRIP-seq data with a random effect model	Genome Biol	31870409	GSE119168	SRR7763567	Ovary	Input1	Normal tissue sample
m6A-seq_20	RADAR: differential analysis of MeRIP-seq data with a random effect model	Genome Biol	31870409	GSE119168	SRR7763568	Ovary	Input1	Normal tissue sample
m6A-seq_21	RADAR: differential analysis of MeRIP-seq data with a random effect model	Genome Biol	31870409	GSE119168	SRR7763569	Ovary	Input1	Normal tissue sample
m6A-seq_22	RADAR: differential analysis of MeRIP-seq data with a random effect model	Genome Biol	31870409	GSE119168	SRR7763570	Ovary	Input1	Normal tissue sample
m6A-seq_23	N(6)-methyladenosine mRNA marking promotes selective translation of regulons required for human erythropoiesis	Nat Commun	31601799	GSE106122	GSM4037142	HSCs	Input	Normal tissue sample
m6A-seq_24	N(6)-methyladenosine mRNA marking promotes selective translation of regulons required for human erythropoiesis	Nat Commun	31601799	GSE106122	GSM4037143	HSCs	IP	Normal tissue sample
m6A-seq_25	The Role of m 6 A/m-RNA Methylation in Stress Response Regulation	Neuron	30048615	GSE113798	SRR7075085	B_lymphocyte	Input1	Normal tissue sample
m6A-seq_26	The Role of m 6 A/m-RNA Methylation in Stress Response Regulation	Neuron	30048615	GSE113798	SRR7075089	B_lymphocyte	Input2	Normal tissue sample
m6A-seq_27	The Role of m 6 A/m-RNA Methylation in Stress Response Regulation	Neuron	30048615	GSE113798	SRR7075093	B_lymphocyte	Input3	Normal tissue sample
m6A-seq_28	The Role of m 6 A/m-RNA Methylation in Stress Response Regulation	Neuron	30048615	GSE113798	SRR7075097	B_lymphocyte	IP1	Normal tissue sample
m6A-seq_29	The Role of m 6 A/m-RNA Methylation in Stress Response Regulation	Neuron	30048615	GSE113798	SRR7075101	B_lymphocyte	IP2	Normal tissue sample
m6A-seq_30	The Role of m 6 A/m-RNA Methylation in Stress Response Regulation	Neuron	30048615	GSE113798	SRR7075105	B_lymphocyte	IP3	Normal tissue sample
m6A-seq_31	Landscape and Regulation of m6A and m54Am Methylome across Human and Mouse Tissues	Mol Cell	31676230	CRA001315	CRR042321	Urinary_bladder-5-3-Input	Input	Normal tissue sample
m6A-seq_32	Landscape and Regulation of m6A and m55Am Methylome across Human and Mouse Tissues	Mol Cell	31676230	CRA001315	CRR042320	Urinary_bladder-5-3-IP	IP	Normal tissue sample
m6A-seq_33	Landscape and Regulation of m6A and m56Am Methylome across Human and Mouse Tissues	Mol Cell	31676230	CRA001315	CRR042319	Urinary_bladder-4-2-Input	Input	Normal tissue sample
m6A-seq_34	Landscape and Regulation of m6A and m57Am Methylome across Human and Mouse Tissues	Mol Cell	31676230	CRA001315	CRR042318	Urinary_bladder-4-2-IP	IP	Normal tissue sample
m6A-seq_35	Landscape and Regulation of m6A and m40Am Methylome across Human and Mouse Tissues	Mol Cell	31676230	CRA001315	CRR055540	Urinary_bladder-2-1-Input	Input	Normal tissue sample
m6A-seq_36	Landscape and Regulation of m6A and m41Am Methylome across Human and Mouse Tissues	Mol Cell	31676230	CRA001315	CRR055539	Urinary_bladder-2-1-IP	IP	Normal tissue sample
m6A-seq_37	Landscape and Regulation of m6A and m34Am Methylome across Human and Mouse Tissues	Mol Cell	31676230	CRA001315	CRR055546	Colon-3-2-Input	Input	Normal tissue sample
m6A-seq_38	Landscape and Regulation of m6A and m35Am Methylome across Human and Mouse Tissues	Mol Cell	31676230	CRA001315	CRR055545	Colon-3-2-IP	IP	Normal tissue sample
m6A-seq_39	Landscape and Regulation of m6A and m88Am Methylome across Human and Mouse Tissues	Mol Cell	31676230	CRA001315	CRR042285	Cerebellum-5-3-Input	Input	Normal tissue sample
m6A-seq_40	Landscape and Regulation of m6A and m89Am Methylome across Human and Mouse Tissues	Mol Cell	31676230	CRA001315	CRR042284	Cerebellum-5-3-IP	IP	Normal tissue sample
m6A-seq_41	Landscape and Regulation of m6A and m14Am Methylome across Human and Mouse Tissues	Mol Cell	31676230	CRA001315	CRR073017	Cerebellum-7-4-Input	Input	Normal tissue sample
m6A-seq_42	Landscape and Regulation of m6A and m15Am Methylome across Human and Mouse Tissues	Mol Cell	31676230	CRA001315	CRR073016	Cerebellum-7-4-IP	IP	Normal tissue sample
m6A-seq_43	Landscape and Regulation of m6A and m86Am Methylome across Human and Mouse Tissues	Mol Cell	31676230	CRA001315	CRR042287	Cerebrum-5-3-Input	Input	Normal tissue sample
m6A-seq_44	Landscape and Regulation of m6A and m87Am Methylome across Human and Mouse Tissues	Mol Cell	31676230	CRA001315	CRR042286	Cerebrum-5-3-IP	IP	Normal tissue sample
m6A-seq_45	Landscape and Regulation of m6A and m26Am Methylome across Human and Mouse Tissues	Mol Cell	31676230	CRA001315	CRR055554	Cerebrum-6-3-Input	Input	Normal tissue sample
m6A-seq_46	Landscape and Regulation of m6A and m27Am Methylome across Human and Mouse Tissues	Mol Cell	31676230	CRA001315	CRR055553	Cerebrum-6-3-IP	IP	Normal tissue sample
m6A-seq_47	Landscape and Regulation of m6A and m80Am Methylome across Human and Mouse Tissues	Mol Cell	31676230	CRA001315	CRR042293	Hypothalamus-5-3-Input	Input	Normal tissue sample
m6A-seq_48	Landscape and Regulation of m6A and m81Am Methylome across Human and Mouse Tissues	Mol Cell	31676230	CRA001315	CRR042292	Hypothalamus-5-3-IP	IP	Normal tissue sample
m6A-seq_49	Landscape and Regulation of m6A and m90Am Methylome across Human and Mouse Tissues	Mol Cell	31676230	CRA001315	CRR042283	Brainstem-5-3-Input	Input	Normal tissue sample
m6A-seq_50	Landscape and Regulation of m6A and m91Am Methylome across Human and Mouse Tissues	Mol Cell	31676230	CRA001315	CRR042282	Brainstem-5-3-IP	IP	Normal tissue sample
m6A-seq_51	Dynamic landscape and evolution of m6A methylation in human	Nucleic Acids Res	32406913	GSE122744	SRR8209856	Kidney	Input1	Normal tissue sample
m6A-seq_52	Dynamic landscape and evolution of m6A methylation in human	Nucleic Acids Res	32406913	GSE122744	SRR8209857	Kidney	IP1	Normal tissue sample
m6A-seq_53	Dynamic landscape and evolution of m6A methylation in human	Nucleic Acids Res	32406913	GSE122744	SRR8209858	Kidney	Input2	Normal tissue sample
m6A-seq_54	Dynamic landscape and evolution of m6A methylation in human	Nucleic Acids Res	32406913	GSE122744	SRR8209859	Kidney	IP2	Normal tissue sample
m6A-seq_55	Dynamic landscape and evolution of m6A methylation in human	Nucleic Acids Res	32406913	GSE122744	SRR8209860	Kidney	Input3	Normal tissue sample
m6A-seq_56	Dynamic landscape and evolution of m6A methylation in human	Nucleic Acids Res	32406913	GSE122744	SRR8209861	Kidney	IP3	Normal tissue sample
m6A-seq_57	Landscape and Regulation of m6A and m66Am Methylome across Human and Mouse Tissues	Mol Cell	31676230	CRA001315	CRR042309	Stomach-5-3-Input	Input	Normal tissue sample
m6A-seq_58	Landscape and Regulation of m6A and m67Am Methylome across Human and Mouse Tissues	Mol Cell	31676230	CRA001315	CRR042308	Stomach-5-3-IP	IP	Normal tissue sample
m6A-seq_59	Landscape and Regulation of m6A and m68Am Methylome across Human and Mouse Tissues	Mol Cell	31676230	CRA001315	CRR042307	Stomach-4-2-Input	Input	Normal tissue sample
m6A-seq_60	Landscape and Regulation of m6A and m69Am Methylome across Human and Mouse Tissues	Mol Cell	31676230	CRA001315	CRR042306	Stomach-4-2-IP	IP	Normal tissue sample
m6A-seq_61	Landscape and Regulation of m6A and m70Am Methylome across Human and Mouse Tissues	Mol Cell	31676230	CRA001315	CRR042305	Skin-1-1-Input	Input	Normal tissue sample
m6A-seq_62	Landscape and Regulation of m6A and m71Am Methylome across Human and Mouse Tissues	Mol Cell	31676230	CRA001315	CRR042304	Skin-1-1-IP	IP	Normal tissue sample
m6A-seq_63	Landscape and Regulation of m6A and m72Am Methylome across Human and Mouse Tissues	Mol Cell	31676230	CRA001315	CRR042303	Skin-4-2-Input	Input	Normal tissue sample
m6A-seq_64	Landscape and Regulation of m6A and m73Am Methylome across Human and Mouse Tissues	Mol Cell	31676230	CRA001315	CRR042302	Skin-4-2-IP	IP	Normal tissue sample
m6A-seq_65	Landscape and Regulation of m6A and m74Am Methylome across Human and Mouse Tissues	Mol Cell	31676230	CRA001315	CRR042301	Prostate-4-2-Input	Input	Normal tissue sample
m6A-seq_66	Landscape and Regulation of m6A and m75Am Methylome across Human and Mouse Tissues	Mol Cell	31676230	CRA001315	CRR042300	Prostate-4-2-IP	IP	Normal tissue sample
m6A-seq_67	Landscape and Regulation of m6A and m78Am Methylome across Human and Mouse Tissues	Mol Cell	31676230	CRA001315	CRR042295	Liver-4-2-Input	Input	Normal tissue sample
m6A-seq_68	Landscape and Regulation of m6A and m79Am Methylome across Human and Mouse Tissues	Mol Cell	31676230	CRA001315	CRR042294	Liver-4-2-IP	IP	Normal tissue sample
m6A-seq_69	Landscape and Regulation of m6A and m94Am Methylome across Human and Mouse Tissues	Mol Cell	31676230	CRA001315	CRR073004	U251-Input	Input	Cancer cell line
m6A-seq_70	Landscape and Regulation of m6A and m95Am Methylome across Human and Mouse Tissues	Mol Cell	31676230	CRA001315	CRR073005	U251-IP	IP	Cancer cell line
m6A-seq_71	Landscape and Regulation of m6A and m94Am Methylome across Human and Mouse Tissues	Mol Cell	31676230	CRA001315	CRR072998	HT29-Input	Input	Cancer cell line
m6A-seq_72	Landscape and Regulation of m6A and m95Am Methylome across Human and Mouse Tissues	Mol Cell	31676230	CRA001315	CRR072999	HT29-IP	IP	Cancer cell line
m6A-seq_73	Landscape and Regulation of m6A and m94Am Methylome across Human and Mouse Tissues	Mol Cell	31676230	CRA001315	CRR072990	GOS-3-1-Input	Input	Cancer cell line
m6A-seq_74	Landscape and Regulation of m6A and m95Am Methylome across Human and Mouse Tissues	Mol Cell	31676230	CRA001315	CRR072991	GOS-3-1-IP	IP	Cancer cell line
m6A-seq_75	Landscape and Regulation of m6A and m94Am Methylome across Human and Mouse Tissues	Mol Cell	31676230	CRA001315	CRR072992	GOS-3-2-Input	Input	Cancer cell line
m6A-seq_76	Landscape and Regulation of m6A and m95Am Methylome across Human and Mouse Tissues	Mol Cell	31676230	CRA001315	CRR072993	GOS-3-2-IP	IP	Cancer cell line
m6A-seq_77	Altered m6A Modification of Specific Cellular Transcripts Affects Flaviviridae Infection	Mol Cell	31810760	GSE138730	SRR10259052	Huh7	IP1	Cancer cell line
m6A-seq_78	Altered m6A Modification of Specific Cellular Transcripts Affects Flaviviridae Infection	Mol Cell	31810760	GSE138730	SRR10259053	Huh7	Input1	Cancer cell line
m6A-seq_79	Altered m6A Modification of Specific Cellular Transcripts Affects Flaviviridae Infection	Mol Cell	31810760	GSE138730	SRR10259054	Huh7	IP2	Cancer cell line
m6A-seq_80	Altered m6A Modification of Specific Cellular Transcripts Affects Flaviviridae Infection	Mol Cell	31810760	GSE138730	SRR10259055	Huh7	Input2	Cancer cell line
m6A-seq_81	Altered m6A Modification of Specific Cellular Transcripts Affects Flaviviridae Infection	Mol Cell	31810760	GSE138730	SRR10259056	Huh7	IP3	Cancer cell line
m6A-seq_82	Altered m6A Modification of Specific Cellular Transcripts Affects Flaviviridae Infection	Mol Cell	31810760	GSE138730	SRR10259057	Huh7	Input3	Cancer cell line
m6A-seq_83	Altered m6A Modification of Specific Cellular Transcripts Affects Flaviviridae Infection	Mol Cell	31810760	GSE138730	SRR10259058	Huh7	IP4	Cancer cell line
m6A-seq_84	Altered m6A Modification of Specific Cellular Transcripts Affects Flaviviridae Infection	Mol Cell	31810760	GSE138730	SRR10259059	Huh7	Input4	Cancer cell line
m6A-seq_85	Topology of the human and mouse m6A RNA methylomes revealed by m6A-seq	Nature	22575960	GSE37002	SRR456551	HepG2	IP1	Cancer cell line
m6A-seq_86	Topology of the human and mouse m6A RNA methylomes revealed by m6A-seq	Nature	22575960	GSE37002	SRR456552	HepG2	IP2	Cancer cell line
m6A-seq_87	Topology of the human and mouse m6A RNA methylomes revealed by m6A-seq	Nature	22575960	GSE37002	SRR456553	HepG2	IP3	Cancer cell line
m6A-seq_88	Topology of the human and mouse m6A RNA methylomes revealed by m6A-seq	Nature	22575960	GSE37002	SRR456555	HepG2	Input1	Cancer cell line
m6A-seq_89	Topology of the human and mouse m6A RNA methylomes revealed by m6A-seq	Nature	22575960	GSE37002	SRR456556	HepG2	Input2	Cancer cell line
m6A-seq_90	Topology of the human and mouse m6A RNA methylomes revealed by m6A-seq	Nature	22575960	GSE37002	SRR456557	HepG2	Input3	Cancer cell line
m6A-seq_91	Perturbation of m6A writers reveals two distinct classes of mRNA methylation at internal and 5' sites	Cell report	24981863	GSE55572	SRR1182633	A549	IP1	Cancer cell line
m6A-seq_92	Perturbation of m6A writers reveals two distinct classes of mRNA methylation at internal and 5' sites	Cell report	24981863	GSE55572	SRR1182634	A549	Input1	Cancer cell line
m6A-seq_93	The m(6)A Methyltransferase METTL3 Promotes Translation in Human Cancer Cells	Mol Cell	27117702	GSE76367	SRR3057328	A549	IP1	Cancer cell line
m6A-seq_94	The m(6)A Methyltransferase METTL3 Promotes Translation in Human Cancer Cells	Mol Cell	27117702	GSE76367	SRR3057327	A549	Input1	Cancer cell line
m6A-seq_95	The m(6)A Methyltransferase METTL3 Promotes Translation in Human Cancer Cells	Mol Cell	27117702	GSE76367	SRR3057334	H1299	IP1	Cancer cell line
m6A-seq_96	The m(6)A Methyltransferase METTL3 Promotes Translation in Human Cancer Cells	Mol Cell	27117702	GSE76367	SRR3057333	H1299	Input1	Cancer cell line
m6A-seq_97	FTO Plays an Oncogenic Role in Acute Myeloid Leukemia as a N6-Methyladenosine RNA Demethylase	Cancer Cell	28017614	GSE76414	SRR3066066	MONO-MAC-6	Input1	Cancer cell line
m6A-seq_98	FTO Plays an Oncogenic Role in Acute Myeloid Leukemia as a N6-Methyladenosine RNA Demethylase	Cancer Cell	28017614	GSE76414	SRR3066067	MONO-MAC-6	IP1	Cancer cell line
m6A-seq_99	FTO Plays an Oncogenic Role in Acute Myeloid Leukemia as a N6-Methyladenosine RNA Demethylase	Cancer Cell	28017614	GSE76414	SRR3066068	MONO-MAC-6	Input2	Cancer cell line
m6A-seq_100	FTO Plays an Oncogenic Role in Acute Myeloid Leukemia as a N6-Methyladenosine RNA Demethylase	Cancer Cell	28017614	GSE76414	SRR3066069	MONO-MAC-6	IP2	Cancer cell line
m6A-seq_101	m6A RNA Methylation Regulates the Self-Renewal and Tumorigenesis of Glioblastoma Stem Cells	Cell Rep	28297667	GSE94808	SRR5248992	PBT003	Input1	Cancer cell line
m6A-seq_102	m6A RNA Methylation Regulates the Self-Renewal and Tumorigenesis of Glioblastoma Stem Cells	Cell Rep	28297667	GSE94808	SRR5248996	PBT003	IP1	Cancer cell line
m6A-seq_103	Promoter-bound METTL3 maintains myeloid leukaemia by m6A-dependent translation control	Nature	29186125	GSE94613	SRR5239086	MOLM13	Input1	Cancer cell line
m6A-seq_104	Promoter-bound METTL3 maintains myeloid leukaemia by m6A-dependent translation control	Nature	29186125	GSE94613	SRR5239087	MOLM13	Input2	Cancer cell line
m6A-seq_105	Promoter-bound METTL3 maintains myeloid leukaemia by m6A-dependent translation control	Nature	29186125	GSE94613	SRR5239088	MOLM13	Input3	Cancer cell line
m6A-seq_106	Promoter-bound METTL3 maintains myeloid leukaemia by m6A-dependent translation control	Nature	29186125	GSE94613	SRR5239089	MOLM13	Input4	Cancer cell line
m6A-seq_107	Promoter-bound METTL3 maintains myeloid leukaemia by m6A-dependent translation control	Nature	29186125	GSE94613	SRR5239098	MOLM13	IP1	Cancer cell line
m6A-seq_108	Promoter-bound METTL3 maintains myeloid leukaemia by m6A-dependent translation control	Nature	29186125	GSE94613	SRR5239099	MOLM13	IP2	Cancer cell line
m6A-seq_109	Promoter-bound METTL3 maintains myeloid leukaemia by m6A-dependent translation control	Nature	29186125	GSE94613	SRR5239100	MOLM13	IP3	Cancer cell line
m6A-seq_110	Promoter-bound METTL3 maintains myeloid leukaemia by m6A-dependent translation control	Nature	29186125	GSE94613	SRR5239101	MOLM13	IP4	Cancer cell line
m6A-seq_111	R-2HG Exhibits Anti-tumor Activity by Targeting FTO/m6A/MYC/CEBPA Signaling.	Cell	29249359	GSE87190	SRR4288705	NOMO-1	Input1	Cancer cell line
m6A-seq_112	R-2HG Exhibits Anti-tumor Activity by Targeting FTO/m6A/MYC/CEBPA Signaling.	Cell	29249359	GSE87190	SRR4288706	NOMO-1	IP1	Cancer cell line
m6A-seq_113	R-2HG Exhibits Anti-tumor Activity by Targeting FTO/m6A/MYC/CEBPA Signaling.	Cell	29249359	GSE87190	SRR4288709	MA9.3ITD	Input1	Cancer cell line
m6A-seq_114	R-2HG Exhibits Anti-tumor Activity by Targeting FTO/m6A/MYC/CEBPA Signaling.	Cell	29249359	GSE87190	SRR4288710	MA9.3ITD	IP1	Cancer cell line
m6A-seq_115	Recognition of RNA N6-methyladenosine by IGF2BP proteins enhances mRNA stability and translation	Nat Cell Biol	29476152	GSE90642	SRR5060388	HepG2	Input1	Cancer cell line
m6A-seq_116	Recognition of RNA N6-methyladenosine by IGF2BP proteins enhances mRNA stability and translation	Nat Cell Biol	29476152	GSE90642	SRR5861462	HepG2	Input2	Cancer cell line
m6A-seq_117	Recognition of RNA N6-methyladenosine by IGF2BP proteins enhances mRNA stability and translation	Nat Cell Biol	29476152	GSE90642	SRR5060389	HepG2	IP1	Cancer cell line
m6A-seq_118	Recognition of RNA N6-methyladenosine by IGF2BP proteins enhances mRNA stability and translation	Nat Cell Biol	29476152	GSE90642	SRR5861463	HepG2	IP2	Cancer cell line
m6A-seq_119	N6-Methyladenosine methyltransferase ZCCHC4 mediates ribosomal RNA methylation	Nat Chem Biol	30531910	GSE102336	SRR5907119	HepG2	IP1	Cancer cell line
m6A-seq_120	N6-Methyladenosine methyltransferase ZCCHC4 mediates ribosomal RNA methylation	Nat Chem Biol	30531910	GSE102336	SRR5907120	HepG2	IP2	Cancer cell line
m6A-seq_121	N6-Methyladenosine methyltransferase ZCCHC4 mediates ribosomal RNA methylation	Nat Chem Biol	30531910	GSE102336	SRR5907121	HepG2	Input1	Cancer cell line
m6A-seq_122	N6-Methyladenosine methyltransferase ZCCHC4 mediates ribosomal RNA methylation	Nat Chem Biol	30531910	GSE102336	SRR5907122	HepG2	Input2	Cancer cell line
m6A-seq_123	Histone H3 trimethylation at lysine 36 guides m6A RNA modification co-transcriptionally	Nature	30867593	GSE110320	SRR6686554	HepG2	Input1	Cancer cell line
m6A-seq_124	Histone H3 trimethylation at lysine 36 guides m6A RNA modification co-transcriptionally	Nature	30867593	GSE110320	SRR6686555	HepG2	Input2	Cancer cell line
m6A-seq_125	Histone H3 trimethylation at lysine 36 guides m6A RNA modification co-transcriptionally	Nature	30867593	GSE110320	SRR6686556	HepG2	Input3	Cancer cell line
m6A-seq_126	Histone H3 trimethylation at lysine 36 guides m6A RNA modification co-transcriptionally	Nature	30867593	GSE110320	SRR6686557	HepG2	IP1	Cancer cell line
m6A-seq_127	Histone H3 trimethylation at lysine 36 guides m6A RNA modification co-transcriptionally	Nature	30867593	GSE110320	SRR6686558	HepG2	IP2	Cancer cell line
m6A-seq_128	Histone H3 trimethylation at lysine 36 guides m6A RNA modification co-transcriptionally	Nature	30867593	GSE110320	SRR6686559	HepG2	IP3	Cancer cell line
m6A-seq_129	Limits in the detection of m6A changes using MeRIP/m6A-seq	biorxiv	32313079	GSE130892	SRR9029568	OCI-Ly1	Input1	Cancer cell line
m6A-seq_130	Limits in the detection of m6A changes using MeRIP/m6A-seq	biorxiv	32313079	GSE130892	SRR9029569	OCI-Ly1	IP1	Cancer cell line
m6A-seq_131	Limits in the detection of m6A changes using MeRIP/m6A-seq	biorxiv	32313079	GSE130892	SRR9029570	OCI-Ly1	Input2	Cancer cell line
m6A-seq_132	Limits in the detection of m6A changes using MeRIP/m6A-seq	biorxiv	32313079	GSE130892	SRR9029571	OCI-Ly1	IP2	Cancer cell line
m6A-seq_133	Limits in the detection of m6A changes using MeRIP/m6A-seq	biorxiv	32313079	GSE130892	SRR9029572	OCI-Ly1	Input3	Cancer cell line
m6A-seq_134	Limits in the detection of m6A changes using MeRIP/m6A-seq	biorxiv	32313079	GSE130892	SRR9029573	OCI-Ly1	IP3	Cancer cell line
m6A-seq_135	PCIF1 catalyzes m6Am mRNA methylation to regulate gene expression	Mol Cell	31279659	GSE122803	SRR8234036	Mel624	Input1	Cancer cell line
m6A-seq_136	PCIF1 catalyzes m6Am mRNA methylation to regulate gene expression	Mol Cell	31279659	GSE122803	SRR8234037	Mel624	IP1	Cancer cell line
m6A-seq_137	PCIF1 catalyzes m6Am mRNA methylation to regulate gene expression	Mol Cell	31279659	GSE122803	SRR8234038	Mel624	Input2	Cancer cell line
m6A-seq_138	PCIF1 catalyzes m6Am mRNA methylation to regulate gene expression	Mol Cell	31279659	GSE122803	SRR8234039	Mel624	IP2	Cancer cell line
m6A-seq_139	PCIF1 catalyzes m6Am mRNA methylation to regulate gene expression	Mol Cell	31279659	GSE122803	SRR8234040	Mel624	Input3	Cancer cell line
m6A-seq_140	PCIF1 catalyzes m6Am mRNA methylation to regulate gene expression	Mol Cell	31279659	GSE122803	SRR8234041	Mel624	IP3	Cancer cell line
m6A-seq_141	N6-methyladenosine modification and the YTHDF2 reader protein play cell type specific roles in lytic viral gene expression during Kaposi's sarcoma-associated herpesvirus infection	PLoS Pathog	29659627	GSE104621	SRR6132499	iSLK.219	IP1	Cancer cell line
m6A-seq_142	N6-methyladenosine modification and the YTHDF2 reader protein play cell type specific roles in lytic viral gene expression during Kaposi's sarcoma-associated herpesvirus infection	PLoS Pathog	29659627	GSE104621	SRR6132500	iSLK.219	Input1	Cancer cell line
m6A-seq_143	N6-methyladenosine modification and the YTHDF2 reader protein play cell type specific roles in lytic viral gene expression during Kaposi's sarcoma-associated herpesvirus infection	PLoS Pathog	29659627	GSE104621	SRR6132503	iSLK.219	IP2	Cancer cell line
m6A-seq_144	N6-methyladenosine modification and the YTHDF2 reader protein play cell type specific roles in lytic viral gene expression during Kaposi's sarcoma-associated herpesvirus infection	PLoS Pathog	29659627	GSE104621	SRR6132504	iSLK.219	Input2	Cancer cell line
m6A-seq_145	Long noncoding RNA GAS5 inhibits progression of colorectal cancer by interacting with and triggering YAP phosphorylation and degradation and is negatively regulated by the m 6 A reader YTHDF3	Mol Cancer	31619268	GSE129716	SRR8889196	HCT116	IP1	Cancer cell line
m6A-seq_146	Long noncoding RNA GAS5 inhibits progression of colorectal cancer by interacting with and triggering YAP phosphorylation and degradation and is negatively regulated by the m 6 A reader YTHDF3	Mol Cancer	31619268	GSE129716	SRR8889197	HCT116	Input1	Cancer cell line
m6A-seq_147	Long noncoding RNA GAS5 inhibits progression of colorectal cancer by interacting with and triggering YAP phosphorylation and degradation and is negatively regulated by the m 6 A reader YTHDF3	Mol Cancer	31619268	GSE129716	SRR8889198	HCT116	IP2	Cancer cell line
m6A-seq_148	Long noncoding RNA GAS5 inhibits progression of colorectal cancer by interacting with and triggering YAP phosphorylation and degradation and is negatively regulated by the m 6 A reader YTHDF3	Mol Cancer	31619268	GSE129716	SRR8889199	HCT116	Input2	Cancer cell line
m6A-seq_149	N 6-Methylation of Adenosine of FZD10 mRNA Contributes to PARP Inhibitor Resistance	Cancer Res	30967398	GSE119963	SRR7829546	PEO1	IP1	Cancer cell line
m6A-seq_150	N 6-Methylation of Adenosine of FZD10 mRNA Contributes to PARP Inhibitor Resistance	Cancer Res	30967398	GSE119963	SRR7829548	PEO1	Input1	Cancer cell line
m6A-seq_151	METTL3-mediated N6-methyladenosine modification is critical for epithelial-mesenchymal transition and metastasis of gastric cancer	Mol Cancer	31607270	GSE133132	SRR9336432	BGC823	Input1	Cancer cell line
m6A-seq_152	METTL3-mediated N6-methyladenosine modification is critical for epithelial-mesenchymal transition and metastasis of gastric cancer	Mol Cancer	31607270	GSE133132	SRR9336434	BGC823	IP1	Cancer cell line
m6A-seq_153	YTHDF2 reduction fuels inflammation and vascular abnormalization in hepatocellular carcinoma	Mol Cancer	31735169	GSE120860	SRR7965996	SMMC7721	Input1	Cancer cell line
m6A-seq_154	YTHDF2 reduction fuels inflammation and vascular abnormalization in hepatocellular carcinoma	Mol Cancer	31735169	GSE120860	SRR7965997	SMMC7721	IP1	Cancer cell line
m6A-seq_155	YTHDF2 reduction fuels inflammation and vascular abnormalization in hepatocellular carcinoma	Mol Cancer	31735169	GSE120860	SRR7965998	SMMC7721	Input2	Cancer cell line
m6A-seq_156	YTHDF2 reduction fuels inflammation and vascular abnormalization in hepatocellular carcinoma	Mol Cancer	31735169	GSE120860	SRR7965999	SMMC7721	IP2	Cancer cell line
m6A-seq_157	ALKBH5 suppresses malignancy of hepatocellular carcinoma via m 6 A-guided epigenetic inhibition of LYPD1	Mol Cancer	32772918	GSE149510	SRR11626649	HCCLM3	IP1	Cancer cell line
m6A-seq_158	ALKBH5 suppresses malignancy of hepatocellular carcinoma via m 6 A-guided epigenetic inhibition of LYPD1	Mol Cancer	32772918	GSE149510	SRR11626650	HCCLM3	Input1	Cancer cell line
m6A-seq_159	ALKBH5 suppresses malignancy of hepatocellular carcinoma via m 6 A-guided epigenetic inhibition of LYPD1	Mol Cancer	32772918	GSE149510	SRR11626651	HCCLM3	IP2	Cancer cell line
m6A-seq_160	ALKBH5 suppresses malignancy of hepatocellular carcinoma via m 6 A-guided epigenetic inhibition of LYPD1	Mol Cancer	32772918	GSE149510	SRR11626652	HCCLM3	Input2	Cancer cell line
m6A-seq_161	Leukemogenic Chromatin Alterations Promote AML Leukemia Stem Cells via a KDM4C-ALKBH5-AXL Signaling Axis	Cell Stem Cell	32402251	GSE128575	SRR8755805	THP1	IP1	Cancer cell line
m6A-seq_162	Leukemogenic Chromatin Alterations Promote AML Leukemia Stem Cells via a KDM4C-ALKBH5-AXL Signaling Axis	Cell Stem Cell	32402251	GSE128575	SRR8755806	THP1	IP2	Cancer cell line
m6A-seq_163	Leukemogenic Chromatin Alterations Promote AML Leukemia Stem Cells via a KDM4C-ALKBH5-AXL Signaling Axis	Cell Stem Cell	32402251	GSE128575	SRR8755811	THP1	Input1	Cancer cell line
m6A-seq_164	Leukemogenic Chromatin Alterations Promote AML Leukemia Stem Cells via a KDM4C-ALKBH5-AXL Signaling Axis	Cell Stem Cell	32402251	GSE128575	SRR8755812	THP1	Input2	Cancer cell line
m6A-seq_165	The m6A methyltransferase METTL3 promotes bladder cancer progression via AFF4/NF-κB/MYC signaling network	oncogene	30659266	PRJNA498900	SRR8118687	BCa5637	Input1	Cancer cell line
m6A-seq_166	The m6A methyltransferase METTL3 promotes bladder cancer progression via AFF4/NF-κB/MYC signaling network	oncogene	30659266	PRJNA498900	SRR8118688	BCa5637	IP1	Cancer cell line
m6A-seq_167	The m6A methyltransferase METTL3 promotes bladder cancer progression via AFF4/NF-κB/MYC signaling network	oncogene	30659266	PRJNA498900	SRR8118689	BCa5637	IP2	Cancer cell line
