# Supplementary material for: Interpretable deep cross networks unveiled common signatures of dysregulated epitranscriptomes across 12 cancer types
Source: Mol Ther Nucleic Acids. 2024 Oct 29;35(4):102376. doi: 10.1016/j.omtn.2024.102376 (PMC11605186; doi:10.1016/j.omtn.2024.102376)
Supplement: Table S10. Cancer type-specific dataset [file mmc6.xlsx]

## Sheet: Table S10
Table S10. Cancer type-specific dataset
		# of m6Ac(+)n(-) sites	# of m6Ac(-)n(+) sites	# of P	# of N
Lung_cancer	Lung	35150	6610	6600	6600
Bladder_cancer	Urinary	8068	23467	8000	8000
Colon_cancer	Colon	25612	17462	10000	10000
Brain_cancer	Cerebrum	22927	22946	10000	10000
Kidney_cancer	Kidney	7338	3078	3000	3000
Prostate_cancer	Prostate	16776	17413	16000	16000
Multiple_myeloma_cancer	HSC	18544	30830	18000	18000
Liver_cancer	Liver	30938	38120	30000	30000
Ovarian_cancer	Ovarian	6783	24576	6600	6600
Lymphoma_cancer	Lymphocyte	15410	16596	15000	15000
Skin_cancer	Skin	24593	11368	11000	11000
Stomach_cancer	Stomach	5908	33816	5900	5900
