# Supplementary material for: Interpretable deep cross networks unveiled common signatures of dysregulated epitranscriptomes across 12 cancer types
Source: Mol Ther Nucleic Acids. 2024 Oct 29;35(4):102376. doi: 10.1016/j.omtn.2024.102376 (PMC11605186; doi:10.1016/j.omtn.2024.102376)
Supplement: Table S11. Cancer-associated m6A sites used in developing pan-cancer models [file mmc7.xlsx]

## Sheet: Table S11
Table S11. Cancers-associated m6A sites used in developing pan-cancer model
Seqnames	Start	End	Strand	Source (m6A-Atlas ID)	Count (cancer cell line)	Count (normal tissues)	Gene_Name	Gene_Biotype	Ensembl_ID	Position	P-value	Odds Ratio	Log(odds ratio)	a	b	c	d
chr1	1169544	1169544	+	m6A_hg38_340	12	6	B3GALT6	protein_coding	ENSG00000176022	chr1:1169544(+)	0.00339804	5.63636	2.49476	12	6	11	31
chr1	1170397	1170397	+	m6A_hg38_353	13	5	B3GALT6	protein_coding	ENSG00000176022	chr1:1170397(+)	0.000539112	8.32	3.05658	13	5	10	32
chr1	2238511	2238511	+	m6A_hg38_809	11	6	SKI	protein_coding	ENSG00000157933	chr1:2238511(+)	0.00811755	4.73611	2.2437	11	6	12	31
chr1	2238523	2238523	+	m6A_hg38_810	11	6	SKI	protein_coding	ENSG00000157933	chr1:2238523(+)	0.00811755	4.73611	2.2437	11	6	12	31
chr1	2238543	2238543	+	m6A_hg38_811	11	6	SKI	protein_coding	ENSG00000157933	chr1:2238543(+)	0.00811755	4.73611	2.2437	11	6	12	31
chr1	2239172	2239172	+	m6A_hg38_825	8	3	SKI	protein_coding	ENSG00000157933	chr1:2239172(+)	0.0111168	6.04444	2.59561	8	3	15	34
chr1	2239277	2239277	+	m6A_hg38_831	13	6	SKI	protein_coding	ENSG00000157933	chr1:2239277(+)	0.00130072	6.71667	2.74775	13	6	10	31
chr1	2239299	2239299	+	m6A_hg38_832	13	6	SKI	protein_coding	ENSG00000157933	chr1:2239299(+)	0.00130072	6.71667	2.74775	13	6	10	31
chr1	2239318	2239318	+	m6A_hg38_833	13	6	SKI	protein_coding	ENSG00000157933	chr1:2239318(+)	0.00130072	6.71667	2.74775	13	6	10	31
chr1	2239332	2239332	+	m6A_hg38_836	13	6	SKI	protein_coding	ENSG00000157933	chr1:2239332(+)	0.00130072	6.71667	2.74775	13	6	10	31
chr1	2239337	2239337	+	m6A_hg38_837	13	6	SKI	protein_coding	ENSG00000157933	chr1:2239337(+)	0.00130072	6.71667	2.74775	13	6	10	31
chr1	2239386	2239386	+	m6A_hg38_838	12	6	SKI	protein_coding	ENSG00000157933	chr1:2239386(+)	0.00339804	5.63636	2.49476	12	6	11	31
chr1	2239723	2239723	+	m6A_hg38_845	13	8	SKI	protein_coding	ENSG00000157933	chr1:2239723(+)	0.00553201	4.7125	2.23649	13	8	10	29
chr1	2239730	2239730	+	m6A_hg38_846	13	8	SKI	protein_coding	ENSG00000157933	chr1:2239730(+)	0.00553201	4.7125	2.23649	13	8	10	29
chr1	2239788	2239788	+	m6A_hg38_847	13	6	SKI	protein_coding	ENSG00000157933	chr1:2239788(+)	0.00130072	6.71667	2.74775	13	6	10	31
chr1	16255063	16255063	+	m6A_hg38_2671	10	5	SPEN	protein_coding	ENSG00000065526	chr1:16255063(+)	0.00937501	4.92308	2.29956	10	5	13	32
chr1	16255068	16255068	+	m6A_hg38_2672	10	5	SPEN	protein_coding	ENSG00000065526	chr1:16255068(+)	0.00937501	4.92308	2.29956	10	5	13	32
chr1	16255106	16255106	+	m6A_hg38_2674	11	5	SPEN	protein_coding	ENSG00000065526	chr1:16255106(+)	0.0039394	5.86667	2.55254	11	5	12	32
chr1	16255121	16255121	+	m6A_hg38_2676	11	5	SPEN	protein_coding	ENSG00000065526	chr1:16255121(+)	0.0039394	5.86667	2.55254	11	5	12	32
chr1	16255303	16255303	+	m6A_hg38_2680	9	4	SPEN	protein_coding	ENSG00000065526	chr1:16255303(+)	0.0104457	5.30357	2.40696	9	4	14	33
chr1	22357461	22357461	+	m6A_hg38_3303	7	1	LINC00339	lncRNA	ENSG00000218510	chr1:22357461(+)	0.0035452	15.75	3.97728	7	1	16	36
chr1	28177026	28177026	+	m6A_hg38_4608	9	4	PPP1R8	protein_coding	ENSG00000117751	chr1:28177026(+)	0.0104457	5.30357	2.40696	9	4	14	33
chr1	28864706	28864706	+	m6A_hg38_4879	10	5	RCC1	protein_coding	ENSG00000180198	chr1:28864706(+)	0.00937501	4.92308	2.29956	10	5	13	32
chr1	28865230	28865230	+	m6A_hg38_4897	13	4	RCC1	protein_coding	ENSG00000180198	chr1:28865230(+)	0.000195133	10.725	3.42291	13	4	10	33
chr1	32673082	32673082	+	m6A_hg38_5450	9	3	IQCC	protein_coding	ENSG00000160051	chr1:32673082(+)	0.00453748	7.28571	2.86507	9	3	14	34
chr1	32673169	32673169	+	m6A_hg38_5453	12	7	IQCC	protein_coding	ENSG00000160051	chr1:32673169(+)	0.00680764	4.67532	2.22507	12	7	11	30
chr1	36769991	36769991	+	m6A_hg38_6297	11	1	THRAP3	protein_coding	ENSG00000054118	chr1:36769991(+)	3.57499e-05	33	5.04439	11	1	12	36
chr1	38174027	38174027	+	m6A_hg38_6356	15	5	CDCA8	protein_coding	ENSG00000134690	chr1:38174027(+)	5.09862e-05	12	3.58496	15	5	8	32
chr1	38174040	38174040	+	m6A_hg38_6357	17	4	CDCA8	protein_coding	ENSG00000134690	chr1:38174040(+)	8.35002e-07	23.375	4.54689	17	4	6	33
chr1	38174052	38174052	+	m6A_hg38_6358	17	4	CDCA8	protein_coding	ENSG00000134690	chr1:38174052(+)	8.35002e-07	23.375	4.54689	17	4	6	33
chr1	38174061	38174061	+	m6A_hg38_6359	17	4	CDCA8	protein_coding	ENSG00000134690	chr1:38174061(+)	8.35002e-07	23.375	4.54689	17	4	6	33
chr1	38174094	38174094	+	m6A_hg38_6361	18	6	CDCA8	protein_coding	ENSG00000134690	chr1:38174094(+)	2.16981e-06	18.6	4.21723	18	6	5	31
chr1	43166618	43166618	+	m6A_hg38_7272	6	1	YBX1	protein_coding	ENSG00000065978	chr1:43166618(+)	0.00967108	12.7059	3.66742	6	1	17	36
chr1	43167701	43167701	+	m6A_hg38_7274	8	2	YBX1	protein_coding	ENSG00000065978	chr1:43167701(+)	0.00433123	9.33333	3.22239	8	2	15	35
chr1	43167719	43167719	+	m6A_hg38_7275	8	3	YBX1	protein_coding	ENSG00000065978	chr1:43167719(+)	0.0111168	6.04444	2.59561	8	3	15	34
chr1	43167721	43167721	+	m6A_hg38_7276	8	3	YBX1	protein_coding	ENSG00000065978	chr1:43167721(+)	0.0111168	6.04444	2.59561	8	3	15	34
chr1	44402735	44402735	+	m6A_hg38_7598	13	2	ARTN	protein_coding	ENSG00000117407	chr1:44402735(+)	1.43239e-05	22.75	4.50779	13	2	10	35
chr1	44402751	44402751	+	m6A_hg38_7599	12	2	ARTN	protein_coding	ENSG00000117407	chr1:44402751(+)	5.19134e-05	19.0909	4.25481	12	2	11	35
chr1	44402811	44402811	+	m6A_hg38_7600	11	2	ARTN	protein_coding	ENSG00000117407	chr1:44402811(+)	0.000174281	16.0417	4.00375	11	2	12	35
chr1	45481225	45481225	+	m6A_hg38_7868	9	4	UROD	protein_coding	ENSG00000126088	chr1:45481225(+)	0.0104457	5.30357	2.40696	9	4	14	33
chr1	46500993	46500993	+	m6A_hg38_8073	12	4	MAST2	protein_coding	ENSG00000086015	chr1:46500993(+)	0.000596878	9	3.16993	12	4	11	33
chr1	46501672	46501672	+	m6A_hg38_8088	12	6	MAST2	protein_coding	ENSG00000086015	chr1:46501672(+)	0.00339804	5.63636	2.49476	12	6	11	31
chr1	46501766	46501766	+	m6A_hg38_8089	10	2	MAST2	protein_coding	ENSG00000086015	chr1:46501766(+)	0.000544498	13.4615	3.75077	10	2	13	35
chr1	51434617	51434617	+	m6A_hg38_8259	9	1	CDKN2C	protein_coding	ENSG00000123080	chr1:51434617(+)	0.00040104	23.1429	4.5325	9	1	14	36
chr1	51434652	51434652	+	m6A_hg38_8260	12	5	CDKN2C	protein_coding	ENSG00000123080	chr1:51434652(+)	0.00152204	6.98182	2.8036	12	5	11	32
chr1	52883819	52883819	+	m6A_hg38_8481	10	3	PRPF38A	protein_coding	ENSG00000134748	chr1:52883819(+)	0.00172046	8.71795	3.12399	10	3	13	34
chr1	55207861	55207861	+	m6A_hg38_8828	16	8	MROH7-TTC4	protein_coding	ENSG00000271723	chr1:55207861(+)	0.000262535	8.28571	3.05063	16	8	7	29
chr1	55207886	55207886	+	m6A_hg38_8829	16	7	MROH7-TTC4	protein_coding	ENSG00000271723	chr1:55207886(+)	0.000107931	9.79592	3.29218	16	7	7	30
chr1	70712518	70712518	+	m6A_hg38_9592	7	1	SRSF11	protein_coding	ENSG00000116754	chr1:70712518(+)	0.0035452	15.75	3.97728	7	1	16	36
chr1	70712540	70712540	+	m6A_hg38_9593	7	2	SRSF11	protein_coding	ENSG00000116754	chr1:70712540(+)	0.0110446	7.65625	2.93664	7	2	16	35
chr1	87570678	87570678	+	m6A_hg38_10174	7	1	HS2ST1	protein_coding	ENSG00000153936	chr1:87570678(+)	0.0035452	15.75	3.97728	7	1	16	36
chr1	91989744	91989744	+	m6A_hg38_10567	19	18	CDC7	protein_coding	ENSG00000097046	chr1:91989744(+)	0.00669185	5.01389	2.32593	19	18	4	19
chr1	91989748	91989748	+	m6A_hg38_10568	19	18	CDC7	protein_coding	ENSG00000097046	chr1:91989748(+)	0.00669185	5.01389	2.32593	19	18	4	19
chr1	91989774	91989774	+	m6A_hg38_10569	19	19	CDC7	protein_coding	ENSG00000097046	chr1:91989774(+)	0.0110561	4.5	2.16993	19	19	4	18
chr1	91989881	91989881	+	m6A_hg38_10571	15	5	CDC7	protein_coding	ENSG00000097046	chr1:91989881(+)	5.09862e-05	12	3.58496	15	5	8	32
chr1	93307463	93307463	+	m6A_hg38_10671	7	1	RPL5	protein_coding	ENSG00000122406	chr1:93307463(+)	0.0035452	15.75	3.97728	7	1	16	36
chr1	93307464	93307464	+	m6A_hg38_10672	7	1	RPL5	protein_coding	ENSG00000122406	chr1:93307464(+)	0.0035452	15.75	3.97728	7	1	16	36
chr1	110883549	110883549	+	m6A_hg38_11866	8	3	RBM15	protein_coding	ENSG00000162775	chr1:110883549(+)	0.0111168	6.04444	2.59561	8	3	15	34
chr1	110883601	110883601	+	m6A_hg38_11868	8	3	RBM15	protein_coding	ENSG00000162775	chr1:110883601(+)	0.0111168	6.04444	2.59561	8	3	15	34
chr1	110883657	110883657	+	m6A_hg38_11870	10	3	RBM15	protein_coding	ENSG00000162775	chr1:110883657(+)	0.00172046	8.71795	3.12399	10	3	13	34
chr1	110883689	110883689	+	m6A_hg38_11871	8	3	RBM15	protein_coding	ENSG00000162775	chr1:110883689(+)	0.0111168	6.04444	2.59561	8	3	15	34
chr1	110883937	110883937	+	m6A_hg38_11880	8	3	RBM15	protein_coding	ENSG00000162775	chr1:110883937(+)	0.0111168	6.04444	2.59561	8	3	15	34
chr1	110884171	110884171	+	m6A_hg38_11884	8	2	RBM15	protein_coding	ENSG00000162775	chr1:110884171(+)	0.00433123	9.33333	3.22239	8	2	15	35
chr1	110884180	110884180	+	m6A_hg38_11885	8	2	RBM15	protein_coding	ENSG00000162775	chr1:110884180(+)	0.00433123	9.33333	3.22239	8	2	15	35
chr1	110884189	110884189	+	m6A_hg38_11886	8	2	RBM15	protein_coding	ENSG00000162775	chr1:110884189(+)	0.00433123	9.33333	3.22239	8	2	15	35
chr1	110884205	110884205	+	m6A_hg38_11887	8	3	RBM15	protein_coding	ENSG00000162775	chr1:110884205(+)	0.0111168	6.04444	2.59561	8	3	15	34
chr1	110884224	110884224	+	m6A_hg38_11888	8	3	RBM15	protein_coding	ENSG00000162775	chr1:110884224(+)	0.0111168	6.04444	2.59561	8	3	15	34
chr1	110884334	110884334	+	m6A_hg38_11890	9	1	RBM15	protein_coding	ENSG00000162775	chr1:110884334(+)	0.00040104	23.1429	4.5325	9	1	14	36
chr1	110884347	110884347	+	m6A_hg38_11891	8	1	RBM15	protein_coding	ENSG00000162775	chr1:110884347(+)	0.00122718	19.2	4.26303	8	1	15	36
chr1	110884376	110884376	+	m6A_hg38_11892	8	2	RBM15	protein_coding	ENSG00000162775	chr1:110884376(+)	0.00433123	9.33333	3.22239	8	2	15	35
chr1	110884414	110884414	+	m6A_hg38_11893	8	2	RBM15	protein_coding	ENSG00000162775	chr1:110884414(+)	0.00433123	9.33333	3.22239	8	2	15	35
chr1	110884630	110884630	+	m6A_hg38_11897	10	4	RBM15	protein_coding	ENSG00000162775	chr1:110884630(+)	0.00435606	6.34615	2.66588	10	4	13	33
chr1	110884663	110884663	+	m6A_hg38_11899	10	4	RBM15	protein_coding	ENSG00000162775	chr1:110884663(+)	0.00435606	6.34615	2.66588	10	4	13	33
chr1	110884696	110884696	+	m6A_hg38_11900	10	4	RBM15	protein_coding	ENSG00000162775	chr1:110884696(+)	0.00435606	6.34615	2.66588	10	4	13	33
chr1	110884759	110884759	+	m6A_hg38_11901	11	4	RBM15	protein_coding	ENSG00000162775	chr1:110884759(+)	0.00167872	7.5625	2.91886	11	4	12	33
chr1	110884765	110884765	+	m6A_hg38_11902	11	4	RBM15	protein_coding	ENSG00000162775	chr1:110884765(+)	0.00167872	7.5625	2.91886	11	4	12	33
chr1	110884774	110884774	+	m6A_hg38_11903	10	4	RBM15	protein_coding	ENSG00000162775	chr1:110884774(+)	0.00435606	6.34615	2.66588	10	4	13	33
chr1	118502232	118502232	+	m6A_hg38_12914	12	5	WDR3	protein_coding	ENSG00000065183	chr1:118502232(+)	0.00152204	6.98182	2.8036	12	5	11	32
chr1	150444683	150444683	+	m6A_hg38_13563	11	5	RPRD2	protein_coding	ENSG00000163125	chr1:150444683(+)	0.0039394	5.86667	2.55254	11	5	12	32
chr1	150444737	150444737	+	m6A_hg38_13564	12	5	RPRD2	protein_coding	ENSG00000163125	chr1:150444737(+)	0.00152204	6.98182	2.8036	12	5	11	32
chr1	150444778	150444778	+	m6A_hg38_13565	12	5	RPRD2	protein_coding	ENSG00000163125	chr1:150444778(+)	0.00152204	6.98182	2.8036	12	5	11	32
chr1	154956482	154956482	+	m6A_hg38_14552	8	3	FLAD1	protein_coding	ENSG00000160688	chr1:154956482(+)	0.0111168	6.04444	2.59561	8	3	15	34
chr1	156182501	156182501	+	m6A_hg38_15069	16	9	SLC25A44	protein_coding	ENSG00000160785	chr1:156182501(+)	0.000587463	7.11111	2.83007	16	9	7	28
chr1	156756908	156756908	+	m6A_hg38_15193	7	1	PRCC	protein_coding	ENSG00000143294	chr1:156756908(+)	0.0035452	15.75	3.97728	7	1	16	36
chr1	161128617	161128617	+	m6A_hg38_15530	6	1	UFC1	protein_coding	ENSG00000143222	chr1:161128617(+)	0.00967108	12.7059	3.66742	6	1	17	36
chr1	170521578	170521578	+	m6A_hg38_16444	8	1	GORAB	protein_coding	ENSG00000120370	chr1:170521578(+)	0.00122718	19.2	4.26303	8	1	15	36
chr1	179064632	179064632	+	m6A_hg38_17196	11	2	TOR3A	protein_coding	ENSG00000186283	chr1:179064632(+)	0.000174281	16.0417	4.00375	11	2	12	35
chr1	180853718	180853718	+	m6A_hg38_17498	11	5	XPR1	protein_coding	ENSG00000143324	chr1:180853718(+)	0.0039394	5.86667	2.55254	11	5	12	32
chr1	181059139	181059139	+	m6A_hg38_17561	14	10	IER5	protein_coding	ENSG00000162783	chr1:181059139(+)	0.00789551	4.2	2.07039	14	10	9	27
chr1	181059195	181059195	+	m6A_hg38_17563	14	10	IER5	protein_coding	ENSG00000162783	chr1:181059195(+)	0.00789551	4.2	2.07039	14	10	9	27
chr1	183105677	183105677	+	m6A_hg38_17719	7	1	LAMC1	protein_coding	ENSG00000135862	chr1:183105677(+)	0.0035452	15.75	3.97728	7	1	16	36
chr1	183106834	183106834	+	m6A_hg38_17720	6	1	LAMC1	protein_coding	ENSG00000135862	chr1:183106834(+)	0.00967108	12.7059	3.66742	6	1	17	36
chr1	183106874	183106874	+	m6A_hg38_17721	8	3	LAMC1	protein_coding	ENSG00000135862	chr1:183106874(+)	0.0111168	6.04444	2.59561	8	3	15	34
chr1	183112015	183112015	+	m6A_hg38_17741	16	12	LAMC1	protein_coding	ENSG00000135862	chr1:183112015(+)	0.00437861	4.7619	2.25154	16	12	7	25
chr1	183112042	183112042	+	m6A_hg38_17742	16	12	LAMC1	protein_coding	ENSG00000135862	chr1:183112042(+)	0.00437861	4.7619	2.25154	16	12	7	25
chr1	183112054	183112054	+	m6A_hg38_17743	16	12	LAMC1	protein_coding	ENSG00000135862	chr1:183112054(+)	0.00437861	4.7619	2.25154	16	12	7	25
chr1	212273854	212273854	+	m6A_hg38_19622	6	1	DTL	protein_coding	ENSG00000143476	chr1:212273854(+)	0.00967108	12.7059	3.66742	6	1	17	36
chr1	212274024	212274024	+	m6A_hg38_19626	15	3	DTL	protein_coding	ENSG00000143476	chr1:212274024(+)	4.11851e-06	21.25	4.40939	15	3	8	34
chr1	212274047	212274047	+	m6A_hg38_19627	17	2	DTL	protein_coding	ENSG00000143476	chr1:212274047(+)	3.28788e-08	49.5833	5.63178	17	2	6	35
chr1	212274055	212274055	+	m6A_hg38_19628	17	2	DTL	protein_coding	ENSG00000143476	chr1:212274055(+)	3.28788e-08	49.5833	5.63178	17	2	6	35
chr1	212274113	212274113	+	m6A_hg38_19629	19	1	DTL	protein_coding	ENSG00000143476	chr1:212274113(+)	7.81601e-11	171	7.41785	19	1	4	36
chr1	212274122	212274122	+	m6A_hg38_19630	18	1	DTL	protein_coding	ENSG00000143476	chr1:212274122(+)	6.08867e-10	129.6	7.01792	18	1	5	36
chr1	212274134	212274134	+	m6A_hg38_19631	18	1	DTL	protein_coding	ENSG00000143476	chr1:212274134(+)	6.08867e-10	129.6	7.01792	18	1	5	36
chr1	212274255	212274255	+	m6A_hg38_19632	12	2	DTL	protein_coding	ENSG00000143476	chr1:212274255(+)	5.19134e-05	19.0909	4.25481	12	2	11	35
chr1	212274314	212274314	+	m6A_hg38_19633	11	2	DTL	protein_coding	ENSG00000143476	chr1:212274314(+)	0.000174281	16.0417	4.00375	11	2	12	35
chr1	214813450	214813450	+	m6A_hg38_19906	6	1	CENPF	protein_coding	ENSG00000117724	chr1:214813450(+)	0.00967108	12.7059	3.66742	6	1	17	36
chr1	214813452	214813452	+	m6A_hg38_19907	6	1	CENPF	protein_coding	ENSG00000117724	chr1:214813452(+)	0.00967108	12.7059	3.66742	6	1	17	36
chr1	214813693	214813693	+	m6A_hg38_19914	14	6	CENPF	protein_coding	ENSG00000117724	chr1:214813693(+)	0.000453211	8.03704	3.00666	14	6	9	31
chr1	214813764	214813764	+	m6A_hg38_19916	16	5	CENPF	protein_coding	ENSG00000117724	chr1:214813764(+)	1.33839e-05	14.6286	3.87072	16	5	7	32
chr1	214813889	214813889	+	m6A_hg38_19920	12	2	CENPF	protein_coding	ENSG00000117724	chr1:214813889(+)	5.19134e-05	19.0909	4.25481	12	2	11	35
chr1	214813924	214813924	+	m6A_hg38_19921	9	2	CENPF	protein_coding	ENSG00000117724	chr1:214813924(+)	0.00158812	11.25	3.49185	9	2	14	35
chr1	214814497	214814497	+	m6A_hg38_19931	8	2	CENPF	protein_coding	ENSG00000117724	chr1:214814497(+)	0.00433123	9.33333	3.22239	8	2	15	35
chr1	214814613	214814613	+	m6A_hg38_19933	8	2	CENPF	protein_coding	ENSG00000117724	chr1:214814613(+)	0.00433123	9.33333	3.22239	8	2	15	35
chr1	214815436	214815436	+	m6A_hg38_19955	6	1	CENPF	protein_coding	ENSG00000117724	chr1:214815436(+)	0.00967108	12.7059	3.66742	6	1	17	36
chr1	214815629	214815629	+	m6A_hg38_19958	7	2	CENPF	protein_coding	ENSG00000117724	chr1:214815629(+)	0.0110446	7.65625	2.93664	7	2	16	35
chr1	214815990	214815990	+	m6A_hg38_19966	7	2	CENPF	protein_coding	ENSG00000117724	chr1:214815990(+)	0.0110446	7.65625	2.93664	7	2	16	35
chr1	214816000	214816000	+	m6A_hg38_19967	7	2	CENPF	protein_coding	ENSG00000117724	chr1:214816000(+)	0.0110446	7.65625	2.93664	7	2	16	35
chr1	214816129	214816129	+	m6A_hg38_19971	11	6	CENPF	protein_coding	ENSG00000117724	chr1:214816129(+)	0.00811755	4.73611	2.2437	11	6	12	31
chr1	214816502	214816502	+	m6A_hg38_19977	13	8	CENPF	protein_coding	ENSG00000117724	chr1:214816502(+)	0.00553201	4.7125	2.23649	13	8	10	29
chr1	214816568	214816568	+	m6A_hg38_19979	17	8	CENPF	protein_coding	ENSG00000117724	chr1:214816568(+)	7.50714e-05	10.2708	3.36048	17	8	6	29
chr1	214816627	214816627	+	m6A_hg38_19980	17	2	CENPF	protein_coding	ENSG00000117724	chr1:214816627(+)	3.28788e-08	49.5833	5.63178	17	2	6	35
chr1	214818336	214818336	+	m6A_hg38_19991	10	5	CENPF	protein_coding	ENSG00000117724	chr1:214818336(+)	0.00937501	4.92308	2.29956	10	5	13	32
chr1	214818343	214818343	+	m6A_hg38_19992	10	5	CENPF	protein_coding	ENSG00000117724	chr1:214818343(+)	0.00937501	4.92308	2.29956	10	5	13	32
chr1	214819147	214819147	+	m6A_hg38_20008	12	7	CENPF	protein_coding	ENSG00000117724	chr1:214819147(+)	0.00680764	4.67532	2.22507	12	7	11	30
chr1	214820015	214820015	+	m6A_hg38_20021	12	6	CENPF	protein_coding	ENSG00000117724	chr1:214820015(+)	0.00339804	5.63636	2.49476	12	6	11	31
chr1	214820350	214820350	+	m6A_hg38_20023	11	4	CENPF	protein_coding	ENSG00000117724	chr1:214820350(+)	0.00167872	7.5625	2.91886	11	4	12	33
chr1	214820491	214820491	+	m6A_hg38_20026	18	11	CENPF	protein_coding	ENSG00000117724	chr1:214820491(+)	0.000251374	8.50909	3.08901	18	11	5	26
chr1	214820584	214820584	+	m6A_hg38_20030	17	8	CENPF	protein_coding	ENSG00000117724	chr1:214820584(+)	7.50714e-05	10.2708	3.36048	17	8	6	29
chr1	214820597	214820597	+	m6A_hg38_20031	17	7	CENPF	protein_coding	ENSG00000117724	chr1:214820597(+)	2.88274e-05	12.1429	3.60204	17	7	6	30
chr1	214820655	214820655	+	m6A_hg38_20032	17	6	CENPF	protein_coding	ENSG00000117724	chr1:214820655(+)	1.00353e-05	14.6389	3.87173	17	6	6	31
chr1	214822022	214822022	+	m6A_hg38_20035	16	3	CENPF	protein_coding	ENSG00000117724	chr1:214822022(+)	9.31567e-07	25.9048	4.69515	16	3	7	34
chr1	214822101	214822101	+	m6A_hg38_20037	11	2	CENPF	protein_coding	ENSG00000117724	chr1:214822101(+)	0.000174281	16.0417	4.00375	11	2	12	35
chr1	214825120	214825120	+	m6A_hg38_20039	12	2	CENPF	protein_coding	ENSG00000117724	chr1:214825120(+)	5.19134e-05	19.0909	4.25481	12	2	11	35
chr1	214825216	214825216	+	m6A_hg38_20045	7	1	CENPF	protein_coding	ENSG00000117724	chr1:214825216(+)	0.0035452	15.75	3.97728	7	1	16	36
chr1	214830308	214830308	+	m6A_hg38_20050	14	7	CENPF	protein_coding	ENSG00000117724	chr1:214830308(+)	0.00105372	6.66667	2.73697	14	7	9	30
chr1	214830325	214830325	+	m6A_hg38_20051	14	6	CENPF	protein_coding	ENSG00000117724	chr1:214830325(+)	0.000453211	8.03704	3.00666	14	6	9	31
chr1	214830335	214830335	+	m6A_hg38_20052	14	6	CENPF	protein_coding	ENSG00000117724	chr1:214830335(+)	0.000453211	8.03704	3.00666	14	6	9	31
chr1	214830437	214830437	+	m6A_hg38_20055	15	4	CENPF	protein_coding	ENSG00000117724	chr1:214830437(+)	1.58366e-05	15.4688	3.95128	15	4	8	33
chr1	214830622	214830622	+	m6A_hg38_20058	7	2	CENPF	protein_coding	ENSG00000117724	chr1:214830622(+)	0.0110446	7.65625	2.93664	7	2	16	35
chr1	214830699	214830699	+	m6A_hg38_20059	10	3	CENPF	protein_coding	ENSG00000117724	chr1:214830699(+)	0.00172046	8.71795	3.12399	10	3	13	34
chr1	214832202	214832202	+	m6A_hg38_20061	9	2	CENPF	protein_coding	ENSG00000117724	chr1:214832202(+)	0.00158812	11.25	3.49185	9	2	14	35
chr1	214832219	214832219	+	m6A_hg38_20062	9	2	CENPF	protein_coding	ENSG00000117724	chr1:214832219(+)	0.00158812	11.25	3.49185	9	2	14	35
chr1	214837121	214837121	+	m6A_hg38_20073	18	9	CENPF	protein_coding	ENSG00000117724	chr1:214837121(+)	4.75662e-05	11.2	3.48543	18	9	5	28
chr1	214837205	214837205	+	m6A_hg38_20074	16	6	CENPF	protein_coding	ENSG00000117724	chr1:214837205(+)	4.02661e-05	11.8095	3.56188	16	6	7	31
chr1	229771196	229771196	+	m6A_hg38_21310	10	4	URB2	protein_coding	ENSG00000135763	chr1:229771196(+)	0.00435606	6.34615	2.66588	10	4	13	33
chr1	231488522	231488522	+	m6A_hg38_21567	10	3	SPRTN	protein_coding	ENSG00000010072	chr1:231488522(+)	0.00172046	8.71795	3.12399	10	3	13	34
chr1	233518458	233518458	+	m6A_hg38_21703	18	10	MAP3K21	protein_coding	ENSG00000143674	chr1:233518458(+)	0.000113006	9.72	3.28096	18	10	5	27
chr1	233518499	233518499	+	m6A_hg38_21704	17	2	MAP3K21	protein_coding	ENSG00000143674	chr1:233518499(+)	3.28788e-08	49.5833	5.63178	17	2	6	35
chr1	233518507	233518507	+	m6A_hg38_21705	15	2	MAP3K21	protein_coding	ENSG00000143674	chr1:233518507(+)	8.43313e-07	32.8125	5.03617	15	2	8	35
chr1	233518528	233518528	+	m6A_hg38_21706	15	3	MAP3K21	protein_coding	ENSG00000143674	chr1:233518528(+)	4.11851e-06	21.25	4.40939	15	3	8	34
chr1	242042077	242042077	+	m6A_hg38_22154	11	2	EXO1	protein_coding	ENSG00000174371	chr1:242042077(+)	0.000174281	16.0417	4.00375	11	2	12	35
chr1	242042140	242042140	+	m6A_hg38_22156	15	3	EXO1	protein_coding	ENSG00000174371	chr1:242042140(+)	4.11851e-06	21.25	4.40939	15	3	8	34
chr1	242042167	242042167	+	m6A_hg38_22157	15	2	EXO1	protein_coding	ENSG00000174371	chr1:242042167(+)	8.43313e-07	32.8125	5.03617	15	2	8	35
chr1	242042183	242042183	+	m6A_hg38_22159	16	2	EXO1	protein_coding	ENSG00000174371	chr1:242042183(+)	1.76507e-07	40	5.32193	16	2	7	35
chr1	242042191	242042191	+	m6A_hg38_22160	16	2	EXO1	protein_coding	ENSG00000174371	chr1:242042191(+)	1.76507e-07	40	5.32193	16	2	7	35
chr1	242042322	242042322	+	m6A_hg38_22163	10	1	EXO1	protein_coding	ENSG00000174371	chr1:242042322(+)	0.00012352	27.6923	4.79141	10	1	13	36
chr1	244217672	244217672	+	m6A_hg38_22227	9	4	ZBTB18	protein_coding	ENSG00000179456	chr1:244217672(+)	0.0104457	5.30357	2.40696	9	4	14	33
chr1	244217867	244217867	+	m6A_hg38_22230	8	3	ZBTB18	protein_coding	ENSG00000179456	chr1:244217867(+)	0.0111168	6.04444	2.59561	8	3	15	34
chr1	244218062	244218062	+	m6A_hg38_22241	10	5	ZBTB18	protein_coding	ENSG00000179456	chr1:244218062(+)	0.00937501	4.92308	2.29956	10	5	13	32
chr1	244218083	244218083	+	m6A_hg38_22243	10	5	ZBTB18	protein_coding	ENSG00000179456	chr1:244218083(+)	0.00937501	4.92308	2.29956	10	5	13	32
chr1	244218542	244218542	+	m6A_hg38_22251	9	4	ZBTB18	protein_coding	ENSG00000179456	chr1:244218542(+)	0.0104457	5.30357	2.40696	9	4	14	33
chr1	244218584	244218584	+	m6A_hg38_22253	9	4	ZBTB18	protein_coding	ENSG00000179456	chr1:244218584(+)	0.0104457	5.30357	2.40696	9	4	14	33
chr1	244218660	244218660	+	m6A_hg38_22256	8	2	ZBTB18	protein_coding	ENSG00000179456	chr1:244218660(+)	0.00433123	9.33333	3.22239	8	2	15	35
chr1	1017988	1017988	-	m6A_hg38_22749	16	12	C1orf159	protein_coding	ENSG00000131591	chr1:1017988(-)	0.00437861	4.7619	2.25154	16	12	7	25
chr1	1190311	1190311	-	m6A_hg38_22813	13	4	UBE2J2	protein_coding	ENSG00000160087	chr1:1190311(-)	0.000195133	10.725	3.42291	13	4	10	33
chr1	11980047	11980047	-	m6A_hg38_24825	15	7	KIAA2013	protein_coding	ENSG00000116685	chr1:11980047(-)	0.000356642	8.03571	3.00643	15	7	8	30
chr1	26161521	26161521	-	m6A_hg38_26511	10	1	AUNIP	protein_coding	ENSG00000127423	chr1:26161521(-)	0.00012352	27.6923	4.79141	10	1	13	36
chr1	26161611	26161611	-	m6A_hg38_26512	15	2	AUNIP	protein_coding	ENSG00000127423	chr1:26161611(-)	8.43313e-07	32.8125	5.03617	15	2	8	35
chr1	26161623	26161623	-	m6A_hg38_26513	15	2	AUNIP	protein_coding	ENSG00000127423	chr1:26161623(-)	8.43313e-07	32.8125	5.03617	15	2	8	35
chr1	26161713	26161713	-	m6A_hg38_26516	17	1	AUNIP	protein_coding	ENSG00000127423	chr1:26161713(-)	4.03775e-09	102	6.67243	17	1	6	36
chr1	26161734	26161734	-	m6A_hg38_26518	17	1	AUNIP	protein_coding	ENSG00000127423	chr1:26161734(-)	4.03775e-09	102	6.67243	17	1	6	36
chr1	26161873	26161873	-	m6A_hg38_26521	15	2	AUNIP	protein_coding	ENSG00000127423	chr1:26161873(-)	8.43313e-07	32.8125	5.03617	15	2	8	35
chr1	26161899	26161899	-	m6A_hg38_26522	14	2	AUNIP	protein_coding	ENSG00000127423	chr1:26161899(-)	3.63782e-06	27.2222	4.76671	14	2	9	35
chr1	26161938	26161938	-	m6A_hg38_26523	14	2	AUNIP	protein_coding	ENSG00000127423	chr1:26161938(-)	3.63782e-06	27.2222	4.76671	14	2	9	35
chr1	27875696	27875696	-	m6A_hg38_26792	10	5	AHDC1	protein_coding	ENSG00000126705	chr1:27875696(-)	0.00937501	4.92308	2.29956	10	5	13	32
chr1	35654675	35654675	-	m6A_hg38_27845	7	1	SFPQ	protein_coding	ENSG00000116560	chr1:35654675(-)	0.0035452	15.75	3.97728	7	1	16	36
chr1	36201936	36201936	-	m6A_hg38_28010	6	1	CLSPN	protein_coding	ENSG00000092853	chr1:36201936(-)	0.00967108	12.7059	3.66742	6	1	17	36
chr1	36216905	36216905	-	m6A_hg38_28032	7	1	CLSPN	protein_coding	ENSG00000092853	chr1:36216905(-)	0.0035452	15.75	3.97728	7	1	16	36
chr1	36226034	36226034	-	m6A_hg38_28039	15	5	CLSPN	protein_coding	ENSG00000092853	chr1:36226034(-)	5.09862e-05	12	3.58496	15	5	8	32
chr1	36226166	36226166	-	m6A_hg38_28041	17	10	CLSPN	protein_coding	ENSG00000092853	chr1:36226166(-)	0.000399556	7.65	2.93546	17	10	6	27
chr1	36226167	36226167	-	m6A_hg38_28042	17	10	CLSPN	protein_coding	ENSG00000092853	chr1:36226167(-)	0.000399556	7.65	2.93546	17	10	6	27
chr1	36226212	36226212	-	m6A_hg38_28043	18	10	CLSPN	protein_coding	ENSG00000092853	chr1:36226212(-)	0.000113006	9.72	3.28096	18	10	5	27
chr1	36226251	36226251	-	m6A_hg38_28044	16	10	CLSPN	protein_coding	ENSG00000092853	chr1:36226251(-)	0.00122192	6.17143	2.6256	16	10	7	27
chr1	36226272	36226272	-	m6A_hg38_28045	16	8	CLSPN	protein_coding	ENSG00000092853	chr1:36226272(-)	0.000262535	8.28571	3.05063	16	8	7	29
chr1	36226450	36226450	-	m6A_hg38_28046	7	1	CLSPN	protein_coding	ENSG00000092853	chr1:36226450(-)	0.0035452	15.75	3.97728	7	1	16	36
chr1	36229968	36229968	-	m6A_hg38_28053	12	3	CLSPN	protein_coding	ENSG00000092853	chr1:36229968(-)	0.000197496	12.3636	3.62803	12	3	11	34
chr1	36230021	36230021	-	m6A_hg38_28055	10	4	CLSPN	protein_coding	ENSG00000092853	chr1:36230021(-)	0.00435606	6.34615	2.66588	10	4	13	33
chr1	36230030	36230030	-	m6A_hg38_28056	10	4	CLSPN	protein_coding	ENSG00000092853	chr1:36230030(-)	0.00435606	6.34615	2.66588	10	4	13	33
chr1	36230133	36230133	-	m6A_hg38_28058	14	2	CLSPN	protein_coding	ENSG00000092853	chr1:36230133(-)	3.63782e-06	27.2222	4.76671	14	2	9	35
chr1	36230237	36230237	-	m6A_hg38_28061	12	3	CLSPN	protein_coding	ENSG00000092853	chr1:36230237(-)	0.000197496	12.3636	3.62803	12	3	11	34
chr1	38032466	38032466	-	m6A_hg38_28276	10	1	GNL2	protein_coding	ENSG00000134697	chr1:38032466(-)	0.00012352	27.6923	4.79141	10	1	13	36
chr1	38032468	38032468	-	m6A_hg38_28277	10	2	GNL2	protein_coding	ENSG00000134697	chr1:38032468(-)	0.000544498	13.4615	3.75077	10	2	13	35
chr1	43392000	43392000	-	m6A_hg38_28914	7	2	SLC2A1	protein_coding	ENSG00000117394	chr1:43392000(-)	0.0110446	7.65625	2.93664	7	2	16	35
chr1	43392017	43392017	-	m6A_hg38_28915	7	2	SLC2A1	protein_coding	ENSG00000117394	chr1:43392017(-)	0.0110446	7.65625	2.93664	7	2	16	35
chr1	47716927	47716927	-	m6A_hg38_29507	10	3	STIL	protein_coding	ENSG00000123473	chr1:47716927(-)	0.00172046	8.71795	3.12399	10	3	13	34
chr1	47716929	47716929	-	m6A_hg38_29508	10	3	STIL	protein_coding	ENSG00000123473	chr1:47716929(-)	0.00172046	8.71795	3.12399	10	3	13	34
chr1	47717059	47717059	-	m6A_hg38_29515	13	8	STIL	protein_coding	ENSG00000123473	chr1:47717059(-)	0.00553201	4.7125	2.23649	13	8	10	29
chr1	47717093	47717093	-	m6A_hg38_29517	14	6	STIL	protein_coding	ENSG00000123473	chr1:47717093(-)	0.000453211	8.03704	3.00666	14	6	9	31
chr1	47717110	47717110	-	m6A_hg38_29518	14	6	STIL	protein_coding	ENSG00000123473	chr1:47717110(-)	0.000453211	8.03704	3.00666	14	6	9	31
chr1	47717127	47717127	-	m6A_hg38_29519	14	2	STIL	protein_coding	ENSG00000123473	chr1:47717127(-)	3.63782e-06	27.2222	4.76671	14	2	9	35
chr1	47717186	47717186	-	m6A_hg38_29520	15	2	STIL	protein_coding	ENSG00000123473	chr1:47717186(-)	8.43313e-07	32.8125	5.03617	15	2	8	35
chr1	47717415	47717415	-	m6A_hg38_29530	8	2	STIL	protein_coding	ENSG00000123473	chr1:47717415(-)	0.00433123	9.33333	3.22239	8	2	15	35
chr1	47898181	47898181	-	m6A_hg38_29574	11	4	FOXD2-AS1	lncRNA	ENSG00000237424	chr1:47898181(-)	0.00167872	7.5625	2.91886	11	4	12	33
chr1	47898193	47898193	-	m6A_hg38_29575	10	4	FOXD2-AS1	lncRNA	ENSG00000237424	chr1:47898193(-)	0.00435606	6.34615	2.66588	10	4	13	33
chr1	52497914	52497914	-	m6A_hg38_29829	12	6	TXNDC12	protein_coding	ENSG00000117862	chr1:52497914(-)	0.00339804	5.63636	2.49476	12	6	11	31
chr1	52498813	52498813	-	m6A_hg38_29847	10	5	TXNDC12	protein_coding	ENSG00000117862	chr1:52498813(-)	0.00937501	4.92308	2.29956	10	5	13	32
chr1	52859211	52859211	-	m6A_hg38_29933	17	7	ORC1	protein_coding	ENSG00000085840	chr1:52859211(-)	2.88274e-05	12.1429	3.60204	17	7	6	30
chr1	52859239	52859239	-	m6A_hg38_29935	17	7	ORC1	protein_coding	ENSG00000085840	chr1:52859239(-)	2.88274e-05	12.1429	3.60204	17	7	6	30
chr1	52859258	52859258	-	m6A_hg38_29936	17	7	ORC1	protein_coding	ENSG00000085840	chr1:52859258(-)	2.88274e-05	12.1429	3.60204	17	7	6	30
chr1	52859297	52859297	-	m6A_hg38_29938	17	7	ORC1	protein_coding	ENSG00000085840	chr1:52859297(-)	2.88274e-05	12.1429	3.60204	17	7	6	30
chr1	52859302	52859302	-	m6A_hg38_29939	17	7	ORC1	protein_coding	ENSG00000085840	chr1:52859302(-)	2.88274e-05	12.1429	3.60204	17	7	6	30
chr1	52859311	52859311	-	m6A_hg38_29940	14	9	ORC1	protein_coding	ENSG00000085840	chr1:52859311(-)	0.00434723	4.83951	2.27486	14	9	9	28
chr1	54231971	54231971	-	m6A_hg38_30184	6	1	NDC1	protein_coding	ENSG00000058804	chr1:54231971(-)	0.00967108	12.7059	3.66742	6	1	17	36
chr1	54639691	54639691	-	m6A_hg38_30293	10	2	NA	protein_coding	ENSG00000256407	chr1:54639691(-)	0.000544498	13.4615	3.75077	10	2	13	35
chr1	59249010	59249010	-	m6A_hg38_30758	11	6	JUN	protein_coding	ENSG00000177606	chr1:59249010(-)	0.00811755	4.73611	2.2437	11	6	12	31
chr1	85718119	85718119	-	m6A_hg38_31637	8	3	C1orf52	protein_coding	ENSG00000162642	chr1:85718119(-)	0.0111168	6.04444	2.59561	8	3	15	34
chr1	85733310	85733310	-	m6A_hg38_31664	15	3	BCL10	protein_coding	ENSG00000142867	chr1:85733310(-)	4.11851e-06	21.25	4.40939	15	3	8	34
chr1	109607145	109607145	-	m6A_hg38_32760	7	1	TAF13	protein_coding	ENSG00000197780	chr1:109607145(-)	0.0035452	15.75	3.97728	7	1	16	36
chr1	109822413	109822413	-	m6A_hg38_32780	7	2	PSRC1	protein_coding	ENSG00000134222	chr1:109822413(-)	0.0110446	7.65625	2.93664	7	2	16	35
chr1	109822624	109822624	-	m6A_hg38_32783	20	21	PSRC1	protein_coding	ENSG00000134222	chr1:109822624(-)	0.0111517	5.07937	2.34465	20	21	3	16
chr1	109822669	109822669	-	m6A_hg38_32784	19	18	PSRC1	protein_coding	ENSG00000134222	chr1:109822669(-)	0.00669185	5.01389	2.32593	19	18	4	19
chr1	117654826	117654826	-	m6A_hg38_33672	8	2	TRIM45	protein_coding	ENSG00000134253	chr1:117654826(-)	0.00433123	9.33333	3.22239	8	2	15	35
chr1	119575437	119575437	-	m6A_hg38_33744	10	1	WARS2	protein_coding	ENSG00000116874	chr1:119575437(-)	0.00012352	27.6923	4.79141	10	1	13	36
chr1	151375295	151375295	-	m6A_hg38_35091	8	2	POGZ	protein_coding	ENSG00000143442	chr1:151375295(-)	0.00433123	9.33333	3.22239	8	2	15	35
chr1	151377690	151377690	-	m6A_hg38_35129	7	2	POGZ	protein_coding	ENSG00000143442	chr1:151377690(-)	0.0110446	7.65625	2.93664	7	2	16	35
chr1	151377700	151377700	-	m6A_hg38_35130	7	2	POGZ	protein_coding	ENSG00000143442	chr1:151377700(-)	0.0110446	7.65625	2.93664	7	2	16	35
chr1	151377825	151377825	-	m6A_hg38_35133	8	2	POGZ	protein_coding	ENSG00000143442	chr1:151377825(-)	0.00433123	9.33333	3.22239	8	2	15	35
chr1	151378049	151378049	-	m6A_hg38_35137	7	2	POGZ	protein_coding	ENSG00000143442	chr1:151378049(-)	0.0110446	7.65625	2.93664	7	2	16	35
chr1	151378064	151378064	-	m6A_hg38_35138	7	2	POGZ	protein_coding	ENSG00000143442	chr1:151378064(-)	0.0110446	7.65625	2.93664	7	2	16	35
chr1	151378066	151378066	-	m6A_hg38_35139	7	2	POGZ	protein_coding	ENSG00000143442	chr1:151378066(-)	0.0110446	7.65625	2.93664	7	2	16	35
chr1	151378164	151378164	-	m6A_hg38_35141	8	2	POGZ	protein_coding	ENSG00000143442	chr1:151378164(-)	0.00433123	9.33333	3.22239	8	2	15	35
chr1	151378267	151378267	-	m6A_hg38_35146	7	2	POGZ	protein_coding	ENSG00000143442	chr1:151378267(-)	0.0110446	7.65625	2.93664	7	2	16	35
chr1	151378366	151378366	-	m6A_hg38_35148	7	2	POGZ	protein_coding	ENSG00000143442	chr1:151378366(-)	0.0110446	7.65625	2.93664	7	2	16	35
chr1	151378388	151378388	-	m6A_hg38_35149	8	2	POGZ	protein_coding	ENSG00000143442	chr1:151378388(-)	0.00433123	9.33333	3.22239	8	2	15	35
chr1	151378421	151378421	-	m6A_hg38_35150	8	2	POGZ	protein_coding	ENSG00000143442	chr1:151378421(-)	0.00433123	9.33333	3.22239	8	2	15	35
chr1	153634686	153634686	-	m6A_hg38_35356	9	2	ILF2	protein_coding	ENSG00000143621	chr1:153634686(-)	0.00158812	11.25	3.49185	9	2	14	35
chr1	154522602	154522602	-	m6A_hg38_35636	22	21	UBE2Q1	protein_coding	ENSG00000160714	chr1:154522602(-)	0.000764789	16.7619	4.06711	22	21	1	16
chr1	154522619	154522619	-	m6A_hg38_35637	22	23	UBE2Q1	protein_coding	ENSG00000160714	chr1:154522619(-)	0.00264058	13.3913	3.74322	22	23	1	14
chr1	154573633	154573633	-	m6A_hg38_35750	7	2	ADAR	protein_coding	ENSG00000160710	chr1:154573633(-)	0.0110446	7.65625	2.93664	7	2	16	35
chr1	154573733	154573733	-	m6A_hg38_35751	10	2	ADAR	protein_coding	ENSG00000160710	chr1:154573733(-)	0.000544498	13.4615	3.75077	10	2	13	35
chr1	154573738	154573738	-	m6A_hg38_35752	10	2	ADAR	protein_coding	ENSG00000160710	chr1:154573738(-)	0.000544498	13.4615	3.75077	10	2	13	35
chr1	154573745	154573745	-	m6A_hg38_35753	10	2	ADAR	protein_coding	ENSG00000160710	chr1:154573745(-)	0.000544498	13.4615	3.75077	10	2	13	35
chr1	154573775	154573775	-	m6A_hg38_35754	8	2	ADAR	protein_coding	ENSG00000160710	chr1:154573775(-)	0.00433123	9.33333	3.22239	8	2	15	35
chr1	154573825	154573825	-	m6A_hg38_35757	9	2	ADAR	protein_coding	ENSG00000160710	chr1:154573825(-)	0.00158812	11.25	3.49185	9	2	14	35
chr1	154573834	154573834	-	m6A_hg38_35758	9	2	ADAR	protein_coding	ENSG00000160710	chr1:154573834(-)	0.00158812	11.25	3.49185	9	2	14	35
chr1	154573840	154573840	-	m6A_hg38_35759	8	2	ADAR	protein_coding	ENSG00000160710	chr1:154573840(-)	0.00433123	9.33333	3.22239	8	2	15	35
chr1	154573856	154573856	-	m6A_hg38_35761	8	2	ADAR	protein_coding	ENSG00000160710	chr1:154573856(-)	0.00433123	9.33333	3.22239	8	2	15	35
chr1	154573876	154573876	-	m6A_hg38_35762	7	2	ADAR	protein_coding	ENSG00000160710	chr1:154573876(-)	0.0110446	7.65625	2.93664	7	2	16	35
chr1	154573971	154573971	-	m6A_hg38_35765	9	2	ADAR	protein_coding	ENSG00000160710	chr1:154573971(-)	0.00158812	11.25	3.49185	9	2	14	35
chr1	154574009	154574009	-	m6A_hg38_35768	10	2	ADAR	protein_coding	ENSG00000160710	chr1:154574009(-)	0.000544498	13.4615	3.75077	10	2	13	35
chr1	154574048	154574048	-	m6A_hg38_35773	10	2	ADAR	protein_coding	ENSG00000160710	chr1:154574048(-)	0.000544498	13.4615	3.75077	10	2	13	35
chr1	154574076	154574076	-	m6A_hg38_35776	11	2	ADAR	protein_coding	ENSG00000160710	chr1:154574076(-)	0.000174281	16.0417	4.00375	11	2	12	35
chr1	154574083	154574083	-	m6A_hg38_35778	11	2	ADAR	protein_coding	ENSG00000160710	chr1:154574083(-)	0.000174281	16.0417	4.00375	11	2	12	35
chr1	154574111	154574111	-	m6A_hg38_35779	10	2	ADAR	protein_coding	ENSG00000160710	chr1:154574111(-)	0.000544498	13.4615	3.75077	10	2	13	35
chr1	154574447	154574447	-	m6A_hg38_35792	8	2	ADAR	protein_coding	ENSG00000160710	chr1:154574447(-)	0.00433123	9.33333	3.22239	8	2	15	35
chr1	154574504	154574504	-	m6A_hg38_35794	7	2	ADAR	protein_coding	ENSG00000160710	chr1:154574504(-)	0.0110446	7.65625	2.93664	7	2	16	35
chr1	156046769	156046769	-	m6A_hg38_36534	8	1	MEX3A	protein_coding	ENSG00000254726	chr1:156046769(-)	0.00122718	19.2	4.26303	8	1	15	36
chr1	156046885	156046885	-	m6A_hg38_36536	6	1	MEX3A	protein_coding	ENSG00000254726	chr1:156046885(-)	0.00967108	12.7059	3.66742	6	1	17	36
chr1	156496003	156496003	-	m6A_hg38_36717	11	2	IQGAP3	protein_coding	ENSG00000183856	chr1:156496003(-)	0.000174281	16.0417	4.00375	11	2	12	35
chr1	156496009	156496009	-	m6A_hg38_36719	11	2	IQGAP3	protein_coding	ENSG00000183856	chr1:156496009(-)	0.000174281	16.0417	4.00375	11	2	12	35
chr1	156496111	156496111	-	m6A_hg38_36721	10	2	IQGAP3	protein_coding	ENSG00000183856	chr1:156496111(-)	0.000544498	13.4615	3.75077	10	2	13	35
chr1	173772372	173772372	-	m6A_hg38_38025	15	11	CENPL	protein_coding	ENSG00000120334	chr1:173772372(-)	0.00599854	4.43182	2.1479	15	11	8	26
chr1	173772388	173772388	-	m6A_hg38_38026	16	10	CENPL	protein_coding	ENSG00000120334	chr1:173772388(-)	0.00122192	6.17143	2.6256	16	10	7	27
chr1	197070180	197070180	-	m6A_hg38_39026	6	1	ASPM	protein_coding	ENSG00000066279	chr1:197070180(-)	0.00967108	12.7059	3.66742	6	1	17	36
chr1	197070524	197070524	-	m6A_hg38_39029	15	5	ASPM	protein_coding	ENSG00000066279	chr1:197070524(-)	5.09862e-05	12	3.58496	15	5	8	32
chr1	197070534	197070534	-	m6A_hg38_39030	15	6	ASPM	protein_coding	ENSG00000066279	chr1:197070534(-)	0.000142761	9.6875	3.27612	15	6	8	31
chr1	197070540	197070540	-	m6A_hg38_39031	16	6	ASPM	protein_coding	ENSG00000066279	chr1:197070540(-)	4.02661e-05	11.8095	3.56188	16	6	7	31
chr1	197070565	197070565	-	m6A_hg38_39032	13	7	ASPM	protein_coding	ENSG00000066279	chr1:197070565(-)	0.00280991	5.57143	2.47805	13	7	10	30
chr1	197070578	197070578	-	m6A_hg38_39033	13	5	ASPM	protein_coding	ENSG00000066279	chr1:197070578(-)	0.000539112	8.32	3.05658	13	5	10	32
chr1	197070602	197070602	-	m6A_hg38_39034	13	5	ASPM	protein_coding	ENSG00000066279	chr1:197070602(-)	0.000539112	8.32	3.05658	13	5	10	32
chr1	197071175	197071175	-	m6A_hg38_39040	9	2	ASPM	protein_coding	ENSG00000066279	chr1:197071175(-)	0.00158812	11.25	3.49185	9	2	14	35
chr1	197073541	197073541	-	m6A_hg38_39074	12	1	ASPM	protein_coding	ENSG00000066279	chr1:197073541(-)	9.68225e-06	39.2727	5.29546	12	1	11	36
chr1	197073628	197073628	-	m6A_hg38_39076	10	4	ASPM	protein_coding	ENSG00000066279	chr1:197073628(-)	0.00435606	6.34615	2.66588	10	4	13	33
chr1	200522469	200522469	-	m6A_hg38_39293	9	1	KIF14	protein_coding	ENSG00000118193	chr1:200522469(-)	0.00040104	23.1429	4.5325	9	1	14	36
chr1	200522677	200522677	-	m6A_hg38_39298	13	2	KIF14	protein_coding	ENSG00000118193	chr1:200522677(-)	1.43239e-05	22.75	4.50779	13	2	10	35
chr1	200522687	200522687	-	m6A_hg38_39299	13	2	KIF14	protein_coding	ENSG00000118193	chr1:200522687(-)	1.43239e-05	22.75	4.50779	13	2	10	35
chr1	200522753	200522753	-	m6A_hg38_39300	10	3	KIF14	protein_coding	ENSG00000118193	chr1:200522753(-)	0.00172046	8.71795	3.12399	10	3	13	34
chr1	200522820	200522820	-	m6A_hg38_39303	9	1	KIF14	protein_coding	ENSG00000118193	chr1:200522820(-)	0.00040104	23.1429	4.5325	9	1	14	36
chr1	200586994	200586994	-	m6A_hg38_39324	10	1	KIF14	protein_coding	ENSG00000118193	chr1:200586994(-)	0.00012352	27.6923	4.79141	10	1	13	36
chr1	200587000	200587000	-	m6A_hg38_39325	10	1	KIF14	protein_coding	ENSG00000118193	chr1:200587000(-)	0.00012352	27.6923	4.79141	10	1	13	36
chr1	200587153	200587153	-	m6A_hg38_39329	10	2	KIF14	protein_coding	ENSG00000118193	chr1:200587153(-)	0.000544498	13.4615	3.75077	10	2	13	35
chr1	200587173	200587173	-	m6A_hg38_39330	10	1	KIF14	protein_coding	ENSG00000118193	chr1:200587173(-)	0.00012352	27.6923	4.79141	10	1	13	36
chr1	200587198	200587198	-	m6A_hg38_39331	9	1	KIF14	protein_coding	ENSG00000118193	chr1:200587198(-)	0.00040104	23.1429	4.5325	9	1	14	36
chr1	200587337	200587337	-	m6A_hg38_39332	9	2	KIF14	protein_coding	ENSG00000118193	chr1:200587337(-)	0.00158812	11.25	3.49185	9	2	14	35
chr1	202850050	202850050	-	m6A_hg38_39610	19	13	RABIF	protein_coding	ENSG00000183155	chr1:202850050(-)	0.000304143	8.76923	3.13245	19	13	4	24
chr1	205688753	205688753	-	m6A_hg38_40169	9	2	NUCKS1	protein_coding	ENSG00000069275	chr1:205688753(-)	0.00158812	11.25	3.49185	9	2	14	35
chr1	205689661	205689661	-	m6A_hg38_40170	6	1	NUCKS1	protein_coding	ENSG00000069275	chr1:205689661(-)	0.00967108	12.7059	3.66742	6	1	17	36
chr1	205689663	205689663	-	m6A_hg38_40171	6	1	NUCKS1	protein_coding	ENSG00000069275	chr1:205689663(-)	0.00967108	12.7059	3.66742	6	1	17	36
chr1	209956170	209956170	-	m6A_hg38_40448	11	3	C1orf74	protein_coding	ENSG00000162757	chr1:209956170(-)	0.000605656	10.3889	3.37697	11	3	12	34
chr1	212115113	212115113	-	m6A_hg38_40613	17	5	INTS7	protein_coding	ENSG00000143493	chr1:212115113(-)	3.10878e-06	18.1333	4.18057	17	5	6	32
chr1	212538297	212538297	-	m6A_hg38_40658	15	6	PACC1	protein_coding	ENSG00000065600	chr1:212538297(-)	0.000142761	9.6875	3.27612	15	6	8	31
chr1	212538320	212538320	-	m6A_hg38_40659	15	9	PACC1	protein_coding	ENSG00000065600	chr1:212538320(-)	0.00169189	5.83333	2.54432	15	9	8	28
chr1	212538368	212538368	-	m6A_hg38_40662	16	9	PACC1	protein_coding	ENSG00000065600	chr1:212538368(-)	0.000587463	7.11111	2.83007	16	9	7	28
chr1	224415085	224415085	-	m6A_hg38_41142	12	1	NVL	protein_coding	ENSG00000143748	chr1:224415085(-)	9.68225e-06	39.2727	5.29546	12	1	11	36
chr1	224415111	224415111	-	m6A_hg38_41144	11	3	NVL	protein_coding	ENSG00000143748	chr1:224415111(-)	0.000605656	10.3889	3.37697	11	3	12	34
chr1	224415113	224415113	-	m6A_hg38_41145	11	3	NVL	protein_coding	ENSG00000143748	chr1:224415113(-)	0.000605656	10.3889	3.37697	11	3	12	34
chr1	226420063	226420063	-	m6A_hg38_41578	9	4	LIN9	protein_coding	ENSG00000183814	chr1:226420063(-)	0.0104457	5.30357	2.40696	9	4	14	33
chr1	226576386	226576386	-	m6A_hg38_41632	8	1	PARP1	protein_coding	ENSG00000143799	chr1:226576386(-)	0.00122718	19.2	4.26303	8	1	15	36
chr1	228288881	228288881	-	m6A_hg38_41816	10	5	C1orf35	protein_coding	ENSG00000143793	chr1:228288881(-)	0.00937501	4.92308	2.29956	10	5	13	32
chr1	231359966	231359966	-	m6A_hg38_42277	9	2	C1orf131	protein_coding	ENSG00000143633	chr1:231359966(-)	0.00158812	11.25	3.49185	9	2	14	35
chr1	234742779	234742779	-	m6A_hg38_42588	18	17	IRF2BP2	protein_coding	ENSG00000168264	chr1:234742779(-)	0.0103091	4.23529	2.08246	18	17	5	20
chr1	234742794	234742794	-	m6A_hg38_42589	18	17	IRF2BP2	protein_coding	ENSG00000168264	chr1:234742794(-)	0.0103091	4.23529	2.08246	18	17	5	20
chr1	234742839	234742839	-	m6A_hg38_42590	18	17	IRF2BP2	protein_coding	ENSG00000168264	chr1:234742839(-)	0.0103091	4.23529	2.08246	18	17	5	20
chr1	234742863	234742863	-	m6A_hg38_42591	18	17	IRF2BP2	protein_coding	ENSG00000168264	chr1:234742863(-)	0.0103091	4.23529	2.08246	18	17	5	20
chr1	234742883	234742883	-	m6A_hg38_42592	18	17	IRF2BP2	protein_coding	ENSG00000168264	chr1:234742883(-)	0.0103091	4.23529	2.08246	18	17	5	20
chr1	234742890	234742890	-	m6A_hg38_42593	18	17	IRF2BP2	protein_coding	ENSG00000168264	chr1:234742890(-)	0.0103091	4.23529	2.08246	18	17	5	20
chr1	235295018	235295018	-	m6A_hg38_42686	16	13	RBM34	protein_coding	ENSG00000188739	chr1:235295018(-)	0.00763099	4.21978	2.07717	16	13	7	24
chr1	249144228	249144228	-	m6A_hg38_43838	20	4	ZNF692	protein_coding	ENSG00000171163	chr1:249144228(-)	3.24433e-09	55	5.78136	20	4	3	33
chr10	6157624	6157624	+	m6A_hg38_44320	18	17	RBM17	protein_coding	ENSG00000134453	chr10:6157624(+)	0.0103091	4.23529	2.08246	18	17	5	20
chr10	6157636	6157636	+	m6A_hg38_44321	19	17	RBM17	protein_coding	ENSG00000134453	chr10:6157636(+)	0.00390659	5.58824	2.48239	19	17	4	20
chr10	11912741	11912741	+	m6A_hg38_44680	12	5	PROSER2	protein_coding	ENSG00000148426	chr10:11912741(+)	0.00152204	6.98182	2.8036	12	5	11	32
chr10	13251233	13251233	+	m6A_hg38_44798	12	1	MCM10	protein_coding	ENSG00000065328	chr10:13251233(+)	9.68225e-06	39.2727	5.29546	12	1	11	36
chr10	14941584	14941584	+	m6A_hg38_44920	9	4	SUV39H2	protein_coding	ENSG00000152455	chr10:14941584(+)	0.0104457	5.30357	2.40696	9	4	14	33
chr10	14941614	14941614	+	m6A_hg38_44921	8	3	SUV39H2	protein_coding	ENSG00000152455	chr10:14941614(+)	0.0111168	6.04444	2.59561	8	3	15	34
chr10	15146176	15146176	+	m6A_hg38_44974	9	1	RPP38	protein_coding	ENSG00000152464	chr10:15146176(+)	0.00040104	23.1429	4.5325	9	1	14	36
chr10	25888581	25888581	+	m6A_hg38_45446	6	1	GPR158	protein_coding	ENSG00000151025	chr10:25888581(+)	0.00967108	12.7059	3.66742	6	1	17	36
chr10	25888590	25888590	+	m6A_hg38_45447	6	1	GPR158	protein_coding	ENSG00000151025	chr10:25888590(+)	0.00967108	12.7059	3.66742	6	1	17	36
chr10	54076561	54076561	+	m6A_hg38_46443	9	4	DKK1	protein_coding	ENSG00000107984	chr10:54076561(+)	0.0104457	5.30357	2.40696	9	4	14	33
chr10	54076568	54076568	+	m6A_hg38_46444	9	3	DKK1	protein_coding	ENSG00000107984	chr10:54076568(+)	0.00453748	7.28571	2.86507	9	3	14	34
chr10	54076590	54076590	+	m6A_hg38_46445	9	2	DKK1	protein_coding	ENSG00000107984	chr10:54076590(+)	0.00158812	11.25	3.49185	9	2	14	35
chr10	54076619	54076619	+	m6A_hg38_46446	8	2	DKK1	protein_coding	ENSG00000107984	chr10:54076619(+)	0.00433123	9.33333	3.22239	8	2	15	35
chr10	63852236	63852236	+	m6A_hg38_46622	7	2	ARID5B	protein_coding	ENSG00000150347	chr10:63852236(+)	0.0110446	7.65625	2.93664	7	2	16	35
chr10	70742702	70742702	+	m6A_hg38_47106	16	11	DDX21	protein_coding	ENSG00000165732	chr10:70742702(+)	0.00238177	5.4026	2.43365	16	11	7	26
chr10	70968787	70968787	+	m6A_hg38_47258	18	15	SUPV3L1	protein_coding	ENSG00000156502	chr10:70968787(+)	0.00358044	5.28	2.40054	18	15	5	22
chr10	75531843	75531843	+	m6A_hg38_47780	14	1	SEC24C	protein_coding	ENSG00000176986	chr10:75531843(+)	5.6841e-07	56	5.80735	14	1	9	36
chr10	79800430	79800430	+	m6A_hg38_48357	12	3	RPS24	protein_coding	ENSG00000138326	chr10:79800430(+)	0.000197496	12.3636	3.62803	12	3	11	34
chr10	79800433	79800433	+	m6A_hg38_48358	12	3	RPS24	protein_coding	ENSG00000138326	chr10:79800433(+)	0.000197496	12.3636	3.62803	12	3	11	34
chr10	79800443	79800443	+	m6A_hg38_48359	12	3	RPS24	protein_coding	ENSG00000138326	chr10:79800443(+)	0.000197496	12.3636	3.62803	12	3	11	34
chr10	81073022	81073022	+	m6A_hg38_48415	12	5	ZMIZ1	protein_coding	ENSG00000108175	chr10:81073022(+)	0.00152204	6.98182	2.8036	12	5	11	32
chr10	81073141	81073141	+	m6A_hg38_48419	13	5	ZMIZ1	protein_coding	ENSG00000108175	chr10:81073141(+)	0.000539112	8.32	3.05658	13	5	10	32
chr10	81073167	81073167	+	m6A_hg38_48420	13	5	ZMIZ1	protein_coding	ENSG00000108175	chr10:81073167(+)	0.000539112	8.32	3.05658	13	5	10	32
chr10	81073212	81073212	+	m6A_hg38_48421	13	5	ZMIZ1	protein_coding	ENSG00000108175	chr10:81073212(+)	0.000539112	8.32	3.05658	13	5	10	32
chr10	81073234	81073234	+	m6A_hg38_48422	13	5	ZMIZ1	protein_coding	ENSG00000108175	chr10:81073234(+)	0.000539112	8.32	3.05658	13	5	10	32
chr10	81073301	81073301	+	m6A_hg38_48425	11	5	ZMIZ1	protein_coding	ENSG00000108175	chr10:81073301(+)	0.0039394	5.86667	2.55254	11	5	12	32
chr10	82282285	82282285	+	m6A_hg38_48601	12	3	TSPAN14	protein_coding	ENSG00000108219	chr10:82282285(+)	0.000197496	12.3636	3.62803	12	3	11	34
chr10	82282311	82282311	+	m6A_hg38_48602	11	3	TSPAN14	protein_coding	ENSG00000108219	chr10:82282311(+)	0.000605656	10.3889	3.37697	11	3	12	34
chr10	91178373	91178373	+	m6A_hg38_49007	9	2	IFIT5	protein_coding	ENSG00000152778	chr10:91178373(+)	0.00158812	11.25	3.49185	9	2	14	35
chr10	91498286	91498286	+	m6A_hg38_49052	6	1	KIF20B	protein_coding	ENSG00000138182	chr10:91498286(+)	0.00967108	12.7059	3.66742	6	1	17	36
chr10	94405261	94405261	+	m6A_hg38_49276	9	1	KIF11	protein_coding	ENSG00000138160	chr10:94405261(+)	0.00040104	23.1429	4.5325	9	1	14	36
chr10	94405272	94405272	+	m6A_hg38_49277	9	1	KIF11	protein_coding	ENSG00000138160	chr10:94405272(+)	0.00040104	23.1429	4.5325	9	1	14	36
chr10	94405295	94405295	+	m6A_hg38_49278	9	2	KIF11	protein_coding	ENSG00000138160	chr10:94405295(+)	0.00158812	11.25	3.49185	9	2	14	35
chr10	95660861	95660861	+	m6A_hg38_49391	9	2	SLC35G1	protein_coding	ENSG00000176273	chr10:95660861(+)	0.00158812	11.25	3.49185	9	2	14	35
chr10	97818183	97818183	+	m6A_hg38_49532	11	5	CCNJ	protein_coding	ENSG00000107443	chr10:97818183(+)	0.0039394	5.86667	2.55254	11	5	12	32
chr10	102749563	102749563	+	m6A_hg38_50424	8	2	TWNK	protein_coding	ENSG00000107815	chr10:102749563(+)	0.00433123	9.33333	3.22239	8	2	15	35
chr10	102749596	102749596	+	m6A_hg38_50425	10	1	TWNK	protein_coding	ENSG00000107815	chr10:102749596(+)	0.00012352	27.6923	4.79141	10	1	13	36
chr10	102753324	102753324	+	m6A_hg38_50436	14	2	TWNK	protein_coding	ENSG00000107815	chr10:102753324(+)	3.63782e-06	27.2222	4.76671	14	2	9	35
chr10	102754097	102754097	+	m6A_hg38_50446	7	1	TWNK	protein_coding	ENSG00000107815	chr10:102754097(+)	0.0035452	15.75	3.97728	7	1	16	36
chr10	103920794	103920794	+	m6A_hg38_50718	6	1	NOLC1	protein_coding	ENSG00000166197	chr10:103920794(+)	0.00967108	12.7059	3.66742	6	1	17	36
chr10	104216016	104216016	+	m6A_hg38_50869	6	1	C10orf95-AS1	lncRNA	ENSG00000269609	chr10:104216016(+)	0.00967108	12.7059	3.66742	6	1	17	36
chr10	104574759	104574759	+	m6A_hg38_51014	9	3	WBP1L	protein_coding	ENSG00000166272	chr10:104574759(+)	0.00453748	7.28571	2.86507	9	3	14	34
chr10	105201656	105201656	+	m6A_hg38_51215	6	1	PDCD11	protein_coding	ENSG00000148843	chr10:105201656(+)	0.00967108	12.7059	3.66742	6	1	17	36
chr10	112344072	112344072	+	m6A_hg38_51515	9	1	SMC3	protein_coding	ENSG00000108055	chr10:112344072(+)	0.00040104	23.1429	4.5325	9	1	14	36
chr10	112344080	112344080	+	m6A_hg38_51516	10	1	SMC3	protein_coding	ENSG00000108055	chr10:112344080(+)	0.00012352	27.6923	4.79141	10	1	13	36
chr10	123970859	123970859	+	m6A_hg38_52273	9	4	TACC2	protein_coding	ENSG00000138162	chr10:123970859(+)	0.0104457	5.30357	2.40696	9	4	14	33
chr10	123970870	123970870	+	m6A_hg38_52274	9	4	TACC2	protein_coding	ENSG00000138162	chr10:123970870(+)	0.0104457	5.30357	2.40696	9	4	14	33
chr10	123970940	123970940	+	m6A_hg38_52277	7	2	TACC2	protein_coding	ENSG00000138162	chr10:123970940(+)	0.0110446	7.65625	2.93664	7	2	16	35
chr10	127525085	127525085	+	m6A_hg38_52650	8	1	BCCIP	protein_coding	ENSG00000107949	chr10:127525085(+)	0.00122718	19.2	4.26303	8	1	15	36
chr10	135233981	135233981	+	m6A_hg38_52983	9	3	MTG1	protein_coding	ENSG00000148824	chr10:135233981(+)	0.00453748	7.28571	2.86507	9	3	14	34
chr10	24873588	24873588	-	m6A_hg38_54560	12	1	ARHGAP21	protein_coding	ENSG00000107863	chr10:24873588(-)	9.68225e-06	39.2727	5.29546	12	1	11	36
chr10	24873595	24873595	-	m6A_hg38_54561	12	1	ARHGAP21	protein_coding	ENSG00000107863	chr10:24873595(-)	9.68225e-06	39.2727	5.29546	12	1	11	36
chr10	24873666	24873666	-	m6A_hg38_54562	13	1	ARHGAP21	protein_coding	ENSG00000107863	chr10:24873666(-)	2.44037e-06	46.8	5.54844	13	1	10	36
chr10	24873725	24873725	-	m6A_hg38_54567	13	1	ARHGAP21	protein_coding	ENSG00000107863	chr10:24873725(-)	2.44037e-06	46.8	5.54844	13	1	10	36
chr10	24873815	24873815	-	m6A_hg38_54568	11	1	ARHGAP21	protein_coding	ENSG00000107863	chr10:24873815(-)	3.57499e-05	33	5.04439	11	1	12	36
chr10	24873902	24873902	-	m6A_hg38_54571	8	1	ARHGAP21	protein_coding	ENSG00000107863	chr10:24873902(-)	0.00122718	19.2	4.26303	8	1	15	36
chr10	24873908	24873908	-	m6A_hg38_54572	8	1	ARHGAP21	protein_coding	ENSG00000107863	chr10:24873908(-)	0.00122718	19.2	4.26303	8	1	15	36
chr10	24874343	24874343	-	m6A_hg38_54573	9	1	ARHGAP21	protein_coding	ENSG00000107863	chr10:24874343(-)	0.00040104	23.1429	4.5325	9	1	14	36
chr10	32307458	32307458	-	m6A_hg38_55010	7	1	KIF5B	protein_coding	ENSG00000170759	chr10:32307458(-)	0.0035452	15.75	3.97728	7	1	16	36
chr10	43882290	43882290	-	m6A_hg38_55440	6	1	HNRNPF	protein_coding	ENSG00000169813	chr10:43882290(-)	0.00967108	12.7059	3.66742	6	1	17	36
chr10	43882294	43882294	-	m6A_hg38_55441	6	1	HNRNPF	protein_coding	ENSG00000169813	chr10:43882294(-)	0.00967108	12.7059	3.66742	6	1	17	36
chr10	43882472	43882472	-	m6A_hg38_55447	7	1	HNRNPF	protein_coding	ENSG00000169813	chr10:43882472(-)	0.0035452	15.75	3.97728	7	1	16	36
chr10	43882474	43882474	-	m6A_hg38_55448	7	1	HNRNPF	protein_coding	ENSG00000169813	chr10:43882474(-)	0.0035452	15.75	3.97728	7	1	16	36
chr10	43882515	43882515	-	m6A_hg38_55450	9	1	HNRNPF	protein_coding	ENSG00000169813	chr10:43882515(-)	0.00040104	23.1429	4.5325	9	1	14	36
chr10	43882545	43882545	-	m6A_hg38_55451	9	1	HNRNPF	protein_coding	ENSG00000169813	chr10:43882545(-)	0.00040104	23.1429	4.5325	9	1	14	36
chr10	43882596	43882596	-	m6A_hg38_55452	10	1	HNRNPF	protein_coding	ENSG00000169813	chr10:43882596(-)	0.00012352	27.6923	4.79141	10	1	13	36
chr10	43882675	43882675	-	m6A_hg38_55454	10	1	HNRNPF	protein_coding	ENSG00000169813	chr10:43882675(-)	0.00012352	27.6923	4.79141	10	1	13	36
chr10	43882690	43882690	-	m6A_hg38_55455	7	1	HNRNPF	protein_coding	ENSG00000169813	chr10:43882690(-)	0.0035452	15.75	3.97728	7	1	16	36
chr10	43882701	43882701	-	m6A_hg38_55456	7	1	HNRNPF	protein_coding	ENSG00000169813	chr10:43882701(-)	0.0035452	15.75	3.97728	7	1	16	36
chr10	43882818	43882818	-	m6A_hg38_55460	8	1	HNRNPF	protein_coding	ENSG00000169813	chr10:43882818(-)	0.00122718	19.2	4.26303	8	1	15	36
chr10	43882820	43882820	-	m6A_hg38_55461	8	1	HNRNPF	protein_coding	ENSG00000169813	chr10:43882820(-)	0.00122718	19.2	4.26303	8	1	15	36
chr10	43882821	43882821	-	m6A_hg38_55462	8	1	HNRNPF	protein_coding	ENSG00000169813	chr10:43882821(-)	0.00122718	19.2	4.26303	8	1	15	36
chr10	43882877	43882877	-	m6A_hg38_55463	10	1	HNRNPF	protein_coding	ENSG00000169813	chr10:43882877(-)	0.00012352	27.6923	4.79141	10	1	13	36
chr10	43882896	43882896	-	m6A_hg38_55464	11	1	HNRNPF	protein_coding	ENSG00000169813	chr10:43882896(-)	3.57499e-05	33	5.04439	11	1	12	36
chr10	43882907	43882907	-	m6A_hg38_55465	11	1	HNRNPF	protein_coding	ENSG00000169813	chr10:43882907(-)	3.57499e-05	33	5.04439	11	1	12	36
chr10	43882982	43882982	-	m6A_hg38_55467	11	1	HNRNPF	protein_coding	ENSG00000169813	chr10:43882982(-)	3.57499e-05	33	5.04439	11	1	12	36
chr10	43883014	43883014	-	m6A_hg38_55469	11	1	HNRNPF	protein_coding	ENSG00000169813	chr10:43883014(-)	3.57499e-05	33	5.04439	11	1	12	36
chr10	43883016	43883016	-	m6A_hg38_55470	12	1	HNRNPF	protein_coding	ENSG00000169813	chr10:43883016(-)	9.68225e-06	39.2727	5.29546	12	1	11	36
chr10	43883062	43883062	-	m6A_hg38_55472	12	1	HNRNPF	protein_coding	ENSG00000169813	chr10:43883062(-)	9.68225e-06	39.2727	5.29546	12	1	11	36
chr10	43883086	43883086	-	m6A_hg38_55474	13	1	HNRNPF	protein_coding	ENSG00000169813	chr10:43883086(-)	2.44037e-06	46.8	5.54844	13	1	10	36
chr10	43883094	43883094	-	m6A_hg38_55476	13	1	HNRNPF	protein_coding	ENSG00000169813	chr10:43883094(-)	2.44037e-06	46.8	5.54844	13	1	10	36
chr10	43883096	43883096	-	m6A_hg38_55477	13	1	HNRNPF	protein_coding	ENSG00000169813	chr10:43883096(-)	2.44037e-06	46.8	5.54844	13	1	10	36
chr10	43883110	43883110	-	m6A_hg38_55478	13	1	HNRNPF	protein_coding	ENSG00000169813	chr10:43883110(-)	2.44037e-06	46.8	5.54844	13	1	10	36
chr10	43883112	43883112	-	m6A_hg38_55479	13	1	HNRNPF	protein_coding	ENSG00000169813	chr10:43883112(-)	2.44037e-06	46.8	5.54844	13	1	10	36
chr10	43883153	43883153	-	m6A_hg38_55480	13	1	HNRNPF	protein_coding	ENSG00000169813	chr10:43883153(-)	2.44037e-06	46.8	5.54844	13	1	10	36
chr10	43883235	43883235	-	m6A_hg38_55481	11	1	HNRNPF	protein_coding	ENSG00000169813	chr10:43883235(-)	3.57499e-05	33	5.04439	11	1	12	36
chr10	43883247	43883247	-	m6A_hg38_55482	7	1	HNRNPF	protein_coding	ENSG00000169813	chr10:43883247(-)	0.0035452	15.75	3.97728	7	1	16	36
chr10	53457896	53457896	-	m6A_hg38_55914	8	3	CSTF2T	protein_coding	ENSG00000177613	chr10:53457896(-)	0.0111168	6.04444	2.59561	8	3	15	34
chr10	53457977	53457977	-	m6A_hg38_55915	10	5	CSTF2T	protein_coding	ENSG00000177613	chr10:53457977(-)	0.00937501	4.92308	2.29956	10	5	13	32
chr10	58117667	58117667	-	m6A_hg38_55972	15	7	ZWINT	protein_coding	ENSG00000122952	chr10:58117667(-)	0.000356642	8.03571	3.00643	15	7	8	30
chr10	58117722	58117722	-	m6A_hg38_55974	15	10	ZWINT	protein_coding	ENSG00000122952	chr10:58117722(-)	0.00328979	5.0625	2.33985	15	10	8	27
chr10	58117732	58117732	-	m6A_hg38_55975	15	10	ZWINT	protein_coding	ENSG00000122952	chr10:58117732(-)	0.00328979	5.0625	2.33985	15	10	8	27
chr10	58117744	58117744	-	m6A_hg38_55976	15	11	ZWINT	protein_coding	ENSG00000122952	chr10:58117744(-)	0.00599854	4.43182	2.1479	15	11	8	26
chr10	58117749	58117749	-	m6A_hg38_55977	15	11	ZWINT	protein_coding	ENSG00000122952	chr10:58117749(-)	0.00599854	4.43182	2.1479	15	11	8	26
chr10	58117782	58117782	-	m6A_hg38_55979	16	11	ZWINT	protein_coding	ENSG00000122952	chr10:58117782(-)	0.00238177	5.4026	2.43365	16	11	7	26
chr10	58117872	58117872	-	m6A_hg38_55980	14	6	ZWINT	protein_coding	ENSG00000122952	chr10:58117872(-)	0.000453211	8.03704	3.00666	14	6	9	31
chr10	58117897	58117897	-	m6A_hg38_55981	15	8	ZWINT	protein_coding	ENSG00000122952	chr10:58117897(-)	0.000809484	6.79688	2.76487	15	8	8	29
chr10	58117904	58117904	-	m6A_hg38_55982	14	8	ZWINT	protein_coding	ENSG00000122952	chr10:58117904(-)	0.00222901	5.63889	2.49541	14	8	9	29
chr10	58117939	58117939	-	m6A_hg38_55984	13	2	ZWINT	protein_coding	ENSG00000122952	chr10:58117939(-)	1.43239e-05	22.75	4.50779	13	2	10	35
chr10	63957663	63957663	-	m6A_hg38_56159	10	4	RTKN2	protein_coding	ENSG00000182010	chr10:63957663(-)	0.00435606	6.34615	2.66588	10	4	13	33
chr10	100189147	100189147	-	m6A_hg38_58471	7	1	HPS1	protein_coding	ENSG00000107521	chr10:100189147(-)	0.0035452	15.75	3.97728	7	1	16	36
chr10	120816481	120816481	-	m6A_hg38_60097	7	2	EIF3A	protein_coding	ENSG00000107581	chr10:120816481(-)	0.0110446	7.65625	2.93664	7	2	16	35
chr10	120816482	120816482	-	m6A_hg38_60098	7	2	EIF3A	protein_coding	ENSG00000107581	chr10:120816482(-)	0.0110446	7.65625	2.93664	7	2	16	35
chr10	124697504	124697504	-	m6A_hg38_60370	17	15	C10orf88	protein_coding	ENSG00000119965	chr10:124697504(-)	0.00911385	4.15556	2.05504	17	15	6	22
chr10	124697512	124697512	-	m6A_hg38_60371	18	15	C10orf88	protein_coding	ENSG00000119965	chr10:124697512(-)	0.00358044	5.28	2.40054	18	15	5	22
chr10	124697519	124697519	-	m6A_hg38_60372	18	15	C10orf88	protein_coding	ENSG00000119965	chr10:124697519(-)	0.00358044	5.28	2.40054	18	15	5	22
chr10	124697524	124697524	-	m6A_hg38_60373	18	16	C10orf88	protein_coding	ENSG00000119965	chr10:124697524(-)	0.00619947	4.725	2.24031	18	16	5	21
chr10	124697534	124697534	-	m6A_hg38_60374	18	16	C10orf88	protein_coding	ENSG00000119965	chr10:124697534(-)	0.00619947	4.725	2.24031	18	16	5	21
chr10	129899640	129899640	-	m6A_hg38_60706	15	8	MKI67	protein_coding	ENSG00000148773	chr10:129899640(-)	0.000809484	6.79688	2.76487	15	8	8	29
chr10	129899919	129899919	-	m6A_hg38_60713	13	8	MKI67	protein_coding	ENSG00000148773	chr10:129899919(-)	0.00553201	4.7125	2.23649	13	8	10	29
chr10	129901155	129901155	-	m6A_hg38_60721	11	5	MKI67	protein_coding	ENSG00000148773	chr10:129901155(-)	0.0039394	5.86667	2.55254	11	5	12	32
chr10	129901168	129901168	-	m6A_hg38_60722	11	5	MKI67	protein_coding	ENSG00000148773	chr10:129901168(-)	0.0039394	5.86667	2.55254	11	5	12	32
chr10	129901305	129901305	-	m6A_hg38_60726	11	6	MKI67	protein_coding	ENSG00000148773	chr10:129901305(-)	0.00811755	4.73611	2.2437	11	6	12	31
chr10	129902635	129902635	-	m6A_hg38_60762	9	4	MKI67	protein_coding	ENSG00000148773	chr10:129902635(-)	0.0104457	5.30357	2.40696	9	4	14	33
chr10	129902768	129902768	-	m6A_hg38_60765	15	9	MKI67	protein_coding	ENSG00000148773	chr10:129902768(-)	0.00169189	5.83333	2.54432	15	9	8	28
chr10	129902778	129902778	-	m6A_hg38_60766	15	9	MKI67	protein_coding	ENSG00000148773	chr10:129902778(-)	0.00169189	5.83333	2.54432	15	9	8	28
chr10	129903251	129903251	-	m6A_hg38_60786	9	4	MKI67	protein_coding	ENSG00000148773	chr10:129903251(-)	0.0104457	5.30357	2.40696	9	4	14	33
chr10	129903271	129903271	-	m6A_hg38_60787	10	5	MKI67	protein_coding	ENSG00000148773	chr10:129903271(-)	0.00937501	4.92308	2.29956	10	5	13	32
chr10	129903769	129903769	-	m6A_hg38_60805	9	2	MKI67	protein_coding	ENSG00000148773	chr10:129903769(-)	0.00158812	11.25	3.49185	9	2	14	35
chr10	129903849	129903849	-	m6A_hg38_60808	10	5	MKI67	protein_coding	ENSG00000148773	chr10:129903849(-)	0.00937501	4.92308	2.29956	10	5	13	32
chr10	129906407	129906407	-	m6A_hg38_60884	14	10	MKI67	protein_coding	ENSG00000148773	chr10:129906407(-)	0.00789551	4.2	2.07039	14	10	9	27
chr10	129906527	129906527	-	m6A_hg38_60889	11	6	MKI67	protein_coding	ENSG00000148773	chr10:129906527(-)	0.00811755	4.73611	2.2437	11	6	12	31
chr10	129906547	129906547	-	m6A_hg38_60890	12	6	MKI67	protein_coding	ENSG00000148773	chr10:129906547(-)	0.00339804	5.63636	2.49476	12	6	11	31
chr11	10794721	10794721	+	m6A_hg38_62501	7	1	CTR9	protein_coding	ENSG00000198730	chr11:10794721(+)	0.0035452	15.75	3.97728	7	1	16	36
chr11	18387714	18387714	+	m6A_hg38_63107	15	6	GTF2H1	protein_coding	ENSG00000110768	chr11:18387714(+)	0.000142761	9.6875	3.27612	15	6	8	31
chr11	46727361	46727361	+	m6A_hg38_64715	15	4	ZNF408	protein_coding	ENSG00000175213	chr11:46727361(+)	1.58366e-05	15.4688	3.95128	15	4	8	33
chr11	61564628	61564628	+	m6A_hg38_65734	14	1	FEN1	protein_coding	ENSG00000168496	chr11:61564628(+)	5.6841e-07	56	5.80735	14	1	9	36
chr11	64812181	64812181	+	m6A_hg38_66620	20	21	SAC3D1	protein_coding	ENSG00000168061	chr11:64812181(+)	0.0111517	5.07937	2.34465	20	21	3	16
chr11	64812231	64812231	+	m6A_hg38_66621	21	11	SAC3D1	protein_coding	ENSG00000168061	chr11:64812231(+)	2.08555e-06	24.8182	4.63333	21	11	2	26
chr11	65191414	65191414	+	m6A_hg38_66919	7	2	NEAT1	lncRNA	ENSG00000245532	chr11:65191414(+)	0.0110446	7.65625	2.93664	7	2	16	35
chr11	65191466	65191466	+	m6A_hg38_66924	7	2	NEAT1	lncRNA	ENSG00000245532	chr11:65191466(+)	0.0110446	7.65625	2.93664	7	2	16	35
chr11	65191847	65191847	+	m6A_hg38_66927	10	2	NEAT1	lncRNA	ENSG00000245532	chr11:65191847(+)	0.000544498	13.4615	3.75077	10	2	13	35
chr11	65191879	65191879	+	m6A_hg38_66928	10	2	NEAT1	lncRNA	ENSG00000245532	chr11:65191879(+)	0.000544498	13.4615	3.75077	10	2	13	35
chr11	65191887	65191887	+	m6A_hg38_66929	10	2	NEAT1	lncRNA	ENSG00000245532	chr11:65191887(+)	0.000544498	13.4615	3.75077	10	2	13	35
chr11	65191948	65191948	+	m6A_hg38_66930	11	2	NEAT1	lncRNA	ENSG00000245532	chr11:65191948(+)	0.000174281	16.0417	4.00375	11	2	12	35
chr11	65192020	65192020	+	m6A_hg38_66931	12	2	NEAT1	lncRNA	ENSG00000245532	chr11:65192020(+)	5.19134e-05	19.0909	4.25481	12	2	11	35
chr11	65192061	65192061	+	m6A_hg38_66932	11	2	NEAT1	lncRNA	ENSG00000245532	chr11:65192061(+)	0.000174281	16.0417	4.00375	11	2	12	35
chr11	65266648	65266648	+	m6A_hg38_67102	10	4	MALAT1	lncRNA	ENSG00000251562	chr11:65266648(+)	0.00435606	6.34615	2.66588	10	4	13	33
chr11	65267381	65267381	+	m6A_hg38_67125	7	1	MALAT1	lncRNA	ENSG00000251562	chr11:65267381(+)	0.0035452	15.75	3.97728	7	1	16	36
chr11	65267590	65267590	+	m6A_hg38_67132	7	2	MALAT1	lncRNA	ENSG00000251562	chr11:65267590(+)	0.0110446	7.65625	2.93664	7	2	16	35
chr11	65267637	65267637	+	m6A_hg38_67133	9	2	MALAT1	lncRNA	ENSG00000251562	chr11:65267637(+)	0.00158812	11.25	3.49185	9	2	14	35
chr11	65267646	65267646	+	m6A_hg38_67134	9	2	MALAT1	lncRNA	ENSG00000251562	chr11:65267646(+)	0.00158812	11.25	3.49185	9	2	14	35
chr11	65267666	65267666	+	m6A_hg38_67135	9	2	MALAT1	lncRNA	ENSG00000251562	chr11:65267666(+)	0.00158812	11.25	3.49185	9	2	14	35
chr11	65267747	65267747	+	m6A_hg38_67136	10	2	MALAT1	lncRNA	ENSG00000251562	chr11:65267747(+)	0.000544498	13.4615	3.75077	10	2	13	35
chr11	65267756	65267756	+	m6A_hg38_67137	10	2	MALAT1	lncRNA	ENSG00000251562	chr11:65267756(+)	0.000544498	13.4615	3.75077	10	2	13	35
chr11	65267789	65267789	+	m6A_hg38_67138	10	2	MALAT1	lncRNA	ENSG00000251562	chr11:65267789(+)	0.000544498	13.4615	3.75077	10	2	13	35
chr11	65267809	65267809	+	m6A_hg38_67139	9	2	MALAT1	lncRNA	ENSG00000251562	chr11:65267809(+)	0.00158812	11.25	3.49185	9	2	14	35
chr11	65267843	65267843	+	m6A_hg38_67140	9	2	MALAT1	lncRNA	ENSG00000251562	chr11:65267843(+)	0.00158812	11.25	3.49185	9	2	14	35
chr11	65267857	65267857	+	m6A_hg38_67141	9	2	MALAT1	lncRNA	ENSG00000251562	chr11:65267857(+)	0.00158812	11.25	3.49185	9	2	14	35
chr11	65267864	65267864	+	m6A_hg38_67142	10	2	MALAT1	lncRNA	ENSG00000251562	chr11:65267864(+)	0.000544498	13.4615	3.75077	10	2	13	35
chr11	65267906	65267906	+	m6A_hg38_67143	11	2	MALAT1	lncRNA	ENSG00000251562	chr11:65267906(+)	0.000174281	16.0417	4.00375	11	2	12	35
chr11	65267916	65267916	+	m6A_hg38_67144	11	2	MALAT1	lncRNA	ENSG00000251562	chr11:65267916(+)	0.000174281	16.0417	4.00375	11	2	12	35
chr11	65267930	65267930	+	m6A_hg38_67145	11	2	MALAT1	lncRNA	ENSG00000251562	chr11:65267930(+)	0.000174281	16.0417	4.00375	11	2	12	35
chr11	65267952	65267952	+	m6A_hg38_67146	11	2	MALAT1	lncRNA	ENSG00000251562	chr11:65267952(+)	0.000174281	16.0417	4.00375	11	2	12	35
chr11	65268057	65268057	+	m6A_hg38_67147	10	2	MALAT1	lncRNA	ENSG00000251562	chr11:65268057(+)	0.000544498	13.4615	3.75077	10	2	13	35
chr11	65268150	65268150	+	m6A_hg38_67149	7	2	MALAT1	lncRNA	ENSG00000251562	chr11:65268150(+)	0.0110446	7.65625	2.93664	7	2	16	35
chr11	65268275	65268275	+	m6A_hg38_67152	8	2	MALAT1	lncRNA	ENSG00000251562	chr11:65268275(+)	0.00433123	9.33333	3.22239	8	2	15	35
chr11	65268289	65268289	+	m6A_hg38_67153	7	2	MALAT1	lncRNA	ENSG00000251562	chr11:65268289(+)	0.0110446	7.65625	2.93664	7	2	16	35
chr11	65769874	65769874	+	m6A_hg38_67605	9	1	BANF1	protein_coding	ENSG00000175334	chr11:65769874(+)	0.00040104	23.1429	4.5325	9	1	14	36
chr11	66394777	66394777	+	m6A_hg38_67835	7	2	RBM14-RBM4	protein_coding	ENSG00000248643	chr11:66394777(+)	0.0110446	7.65625	2.93664	7	2	16	35
chr11	66627164	66627164	+	m6A_hg38_67958	9	1	LRFN4	protein_coding	ENSG00000173621	chr11:66627164(+)	0.00040104	23.1429	4.5325	9	1	14	36
chr11	67025103	67025103	+	m6A_hg38_68112	11	5	KDM2A	protein_coding	ENSG00000173120	chr11:67025103(+)	0.0039394	5.86667	2.55254	11	5	12	32
chr11	67025120	67025120	+	m6A_hg38_68113	11	5	KDM2A	protein_coding	ENSG00000173120	chr11:67025120(+)	0.0039394	5.86667	2.55254	11	5	12	32
chr11	67165270	67165270	+	m6A_hg38_68212	15	5	RAD9A	protein_coding	ENSG00000172613	chr11:67165270(+)	5.09862e-05	12	3.58496	15	5	8	32
chr11	71510799	71510799	+	m6A_hg38_68826	10	5	FAM86C1P	transcribed_unprocessed_pseudogene	ENSG00000158483	chr11:71510799(+)	0.00937501	4.92308	2.29956	10	5	13	32
chr11	71707569	71707569	+	m6A_hg38_68858	16	10	RNF121	protein_coding	ENSG00000137522	chr11:71707569(+)	0.00122192	6.17143	2.6256	16	10	7	27
chr11	73638720	73638720	+	m6A_hg38_69127	15	7	PAAF1	protein_coding	ENSG00000175575	chr11:73638720(+)	0.000356642	8.03571	3.00643	15	7	8	30
chr11	82642967	82642967	+	m6A_hg38_69674	10	1	DDIAS	protein_coding	ENSG00000165490	chr11:82642967(+)	0.00012352	27.6923	4.79141	10	1	13	36
chr11	82645092	82645092	+	m6A_hg38_69698	6	1	DDIAS	protein_coding	ENSG00000165490	chr11:82645092(+)	0.00967108	12.7059	3.66742	6	1	17	36
chr11	82924489	82924489	+	m6A_hg38_69817	11	5	ANKRD42	protein_coding	ENSG00000137494	chr11:82924489(+)	0.0039394	5.86667	2.55254	11	5	12	32
chr11	86663548	86663548	+	m6A_hg38_69948	6	1	PRSS23	protein_coding	ENSG00000150687	chr11:86663548(+)	0.00967108	12.7059	3.66742	6	1	17	36
chr11	94231775	94231775	+	m6A_hg38_70208	12	3	ANKRD49	protein_coding	ENSG00000168876	chr11:94231775(+)	0.000197496	12.3636	3.62803	12	3	11	34
chr11	94231782	94231782	+	m6A_hg38_70209	12	3	ANKRD49	protein_coding	ENSG00000168876	chr11:94231782(+)	0.000197496	12.3636	3.62803	12	3	11	34
chr11	94231806	94231806	+	m6A_hg38_70210	12	4	ANKRD49	protein_coding	ENSG00000168876	chr11:94231806(+)	0.000596878	9	3.16993	12	4	11	33
chr11	108712154	108712154	+	m6A_hg38_70949	7	1	DDX10	protein_coding	ENSG00000178105	chr11:108712154(+)	0.0035452	15.75	3.97728	7	1	16	36
chr11	124564367	124564367	+	m6A_hg38_72427	9	1	SPA17	protein_coding	ENSG00000064199	chr11:124564367(+)	0.00040104	23.1429	4.5325	9	1	14	36
chr11	869101	869101	-	m6A_hg38_73333	13	3	CHID1	protein_coding	ENSG00000177830	chr11:869101(-)	5.94177e-05	14.7333	3.88101	13	3	10	34
chr11	14901825	14901825	-	m6A_hg38_74798	6	1	CYP2R1	protein_coding	ENSG00000186104	chr11:14901825(-)	0.00967108	12.7059	3.66742	6	1	17	36
chr11	17809638	17809638	-	m6A_hg38_74948	13	3	SERGEF	protein_coding	ENSG00000129158	chr11:17809638(-)	5.94177e-05	14.7333	3.88101	13	3	10	34
chr11	19246142	19246142	-	m6A_hg38_75066	7	1	E2F8	protein_coding	ENSG00000129173	chr11:19246142(-)	0.0035452	15.75	3.97728	7	1	16	36
chr11	22646255	22646255	-	m6A_hg38_75091	10	4	FANCF	protein_coding	ENSG00000183161	chr11:22646255(-)	0.00435606	6.34615	2.66588	10	4	13	33
chr11	28057860	28057860	-	m6A_hg38_75277	13	4	KIF18A	protein_coding	ENSG00000121621	chr11:28057860(-)	0.000195133	10.725	3.42291	13	4	10	33
chr11	28057866	28057866	-	m6A_hg38_75278	13	4	KIF18A	protein_coding	ENSG00000121621	chr11:28057866(-)	0.000195133	10.725	3.42291	13	4	10	33
chr11	28057941	28057941	-	m6A_hg38_75279	11	3	KIF18A	protein_coding	ENSG00000121621	chr11:28057941(-)	0.000605656	10.3889	3.37697	11	3	12	34
chr11	28057947	28057947	-	m6A_hg38_75280	11	3	KIF18A	protein_coding	ENSG00000121621	chr11:28057947(-)	0.000605656	10.3889	3.37697	11	3	12	34
chr11	28058034	28058034	-	m6A_hg38_75281	9	2	KIF18A	protein_coding	ENSG00000121621	chr11:28058034(-)	0.00158812	11.25	3.49185	9	2	14	35
chr11	28058126	28058126	-	m6A_hg38_75283	8	2	KIF18A	protein_coding	ENSG00000121621	chr11:28058126(-)	0.00433123	9.33333	3.22239	8	2	15	35
chr11	57094208	57094208	-	m6A_hg38_76437	8	1	SSRP1	protein_coding	ENSG00000149136	chr11:57094208(-)	0.00122718	19.2	4.26303	8	1	15	36
chr11	57094359	57094359	-	m6A_hg38_76438	9	1	SSRP1	protein_coding	ENSG00000149136	chr11:57094359(-)	0.00040104	23.1429	4.5325	9	1	14	36
chr11	57094361	57094361	-	m6A_hg38_76439	9	1	SSRP1	protein_coding	ENSG00000149136	chr11:57094361(-)	0.00040104	23.1429	4.5325	9	1	14	36
chr11	57094954	57094954	-	m6A_hg38_76440	9	2	SSRP1	protein_coding	ENSG00000149136	chr11:57094954(-)	0.00158812	11.25	3.49185	9	2	14	35
chr11	57095265	57095265	-	m6A_hg38_76443	11	2	SSRP1	protein_coding	ENSG00000149136	chr11:57095265(-)	0.000174281	16.0417	4.00375	11	2	12	35
chr11	57252355	57252355	-	m6A_hg38_76505	12	2	SLC43A1	protein_coding	ENSG00000149150	chr11:57252355(-)	5.19134e-05	19.0909	4.25481	12	2	11	35
chr11	57471301	57471301	-	m6A_hg38_76541	14	1	MED19	protein_coding	ENSG00000156603	chr11:57471301(-)	5.6841e-07	56	5.80735	14	1	9	36
chr11	59343857	59343857	-	m6A_hg38_76671	13	6	OSBP	protein_coding	ENSG00000110048	chr11:59343857(-)	0.00130072	6.71667	2.74775	13	6	10	31
chr11	59343975	59343975	-	m6A_hg38_76675	12	6	OSBP	protein_coding	ENSG00000110048	chr11:59343975(-)	0.00339804	5.63636	2.49476	12	6	11	31
chr11	59344007	59344007	-	m6A_hg38_76676	12	6	OSBP	protein_coding	ENSG00000110048	chr11:59344007(-)	0.00339804	5.63636	2.49476	12	6	11	31
chr11	59344024	59344024	-	m6A_hg38_76677	12	6	OSBP	protein_coding	ENSG00000110048	chr11:59344024(-)	0.00339804	5.63636	2.49476	12	6	11	31
chr11	59344039	59344039	-	m6A_hg38_76678	12	6	OSBP	protein_coding	ENSG00000110048	chr11:59344039(-)	0.00339804	5.63636	2.49476	12	6	11	31
chr11	59344060	59344060	-	m6A_hg38_76680	12	6	OSBP	protein_coding	ENSG00000110048	chr11:59344060(-)	0.00339804	5.63636	2.49476	12	6	11	31
chr11	59344078	59344078	-	m6A_hg38_76681	13	6	OSBP	protein_coding	ENSG00000110048	chr11:59344078(-)	0.00130072	6.71667	2.74775	13	6	10	31
chr11	59344083	59344083	-	m6A_hg38_76683	13	6	OSBP	protein_coding	ENSG00000110048	chr11:59344083(-)	0.00130072	6.71667	2.74775	13	6	10	31
chr11	59344124	59344124	-	m6A_hg38_76685	11	6	OSBP	protein_coding	ENSG00000110048	chr11:59344124(-)	0.00811755	4.73611	2.2437	11	6	12	31
chr11	59344144	59344144	-	m6A_hg38_76686	11	6	OSBP	protein_coding	ENSG00000110048	chr11:59344144(-)	0.00811755	4.73611	2.2437	11	6	12	31
chr11	62285515	62285515	-	m6A_hg38_77129	14	1	AHNAK	protein_coding	ENSG00000124942	chr11:62285515(-)	5.6841e-07	56	5.80735	14	1	9	36
chr11	62285525	62285525	-	m6A_hg38_77130	14	1	AHNAK	protein_coding	ENSG00000124942	chr11:62285525(-)	5.6841e-07	56	5.80735	14	1	9	36
chr11	62285531	62285531	-	m6A_hg38_77131	14	1	AHNAK	protein_coding	ENSG00000124942	chr11:62285531(-)	5.6841e-07	56	5.80735	14	1	9	36
chr11	62285567	62285567	-	m6A_hg38_77132	13	1	AHNAK	protein_coding	ENSG00000124942	chr11:62285567(-)	2.44037e-06	46.8	5.54844	13	1	10	36
chr11	62285593	62285593	-	m6A_hg38_77133	14	1	AHNAK	protein_coding	ENSG00000124942	chr11:62285593(-)	5.6841e-07	56	5.80735	14	1	9	36
chr11	62285788	62285788	-	m6A_hg38_77136	10	1	AHNAK	protein_coding	ENSG00000124942	chr11:62285788(-)	0.00012352	27.6923	4.79141	10	1	13	36
chr11	62285799	62285799	-	m6A_hg38_77138	9	1	AHNAK	protein_coding	ENSG00000124942	chr11:62285799(-)	0.00040104	23.1429	4.5325	9	1	14	36
chr11	62285948	62285948	-	m6A_hg38_77139	13	1	AHNAK	protein_coding	ENSG00000124942	chr11:62285948(-)	2.44037e-06	46.8	5.54844	13	1	10	36
chr11	62285965	62285965	-	m6A_hg38_77140	13	1	AHNAK	protein_coding	ENSG00000124942	chr11:62285965(-)	2.44037e-06	46.8	5.54844	13	1	10	36
chr11	62285975	62285975	-	m6A_hg38_77141	13	1	AHNAK	protein_coding	ENSG00000124942	chr11:62285975(-)	2.44037e-06	46.8	5.54844	13	1	10	36
chr11	62285987	62285987	-	m6A_hg38_77142	13	1	AHNAK	protein_coding	ENSG00000124942	chr11:62285987(-)	2.44037e-06	46.8	5.54844	13	1	10	36
chr11	62286017	62286017	-	m6A_hg38_77143	12	1	AHNAK	protein_coding	ENSG00000124942	chr11:62286017(-)	9.68225e-06	39.2727	5.29546	12	1	11	36
chr11	62286032	62286032	-	m6A_hg38_77144	12	1	AHNAK	protein_coding	ENSG00000124942	chr11:62286032(-)	9.68225e-06	39.2727	5.29546	12	1	11	36
chr11	62286085	62286085	-	m6A_hg38_77145	11	1	AHNAK	protein_coding	ENSG00000124942	chr11:62286085(-)	3.57499e-05	33	5.04439	11	1	12	36
chr11	62286095	62286095	-	m6A_hg38_77146	11	1	AHNAK	protein_coding	ENSG00000124942	chr11:62286095(-)	3.57499e-05	33	5.04439	11	1	12	36
chr11	62286541	62286541	-	m6A_hg38_77155	6	1	AHNAK	protein_coding	ENSG00000124942	chr11:62286541(-)	0.00967108	12.7059	3.66742	6	1	17	36
chr11	62287949	62287949	-	m6A_hg38_77176	11	2	AHNAK	protein_coding	ENSG00000124942	chr11:62287949(-)	0.000174281	16.0417	4.00375	11	2	12	35
chr11	62287985	62287985	-	m6A_hg38_77177	12	2	AHNAK	protein_coding	ENSG00000124942	chr11:62287985(-)	5.19134e-05	19.0909	4.25481	12	2	11	35
chr11	62288054	62288054	-	m6A_hg38_77179	12	1	AHNAK	protein_coding	ENSG00000124942	chr11:62288054(-)	9.68225e-06	39.2727	5.29546	12	1	11	36
chr11	62288186	62288186	-	m6A_hg38_77181	13	1	AHNAK	protein_coding	ENSG00000124942	chr11:62288186(-)	2.44037e-06	46.8	5.54844	13	1	10	36
chr11	62288260	62288260	-	m6A_hg38_77182	13	2	AHNAK	protein_coding	ENSG00000124942	chr11:62288260(-)	1.43239e-05	22.75	4.50779	13	2	10	35
chr11	62288276	62288276	-	m6A_hg38_77183	12	2	AHNAK	protein_coding	ENSG00000124942	chr11:62288276(-)	5.19134e-05	19.0909	4.25481	12	2	11	35
chr11	62288299	62288299	-	m6A_hg38_77184	11	2	AHNAK	protein_coding	ENSG00000124942	chr11:62288299(-)	0.000174281	16.0417	4.00375	11	2	12	35
chr11	62288321	62288321	-	m6A_hg38_77185	11	2	AHNAK	protein_coding	ENSG00000124942	chr11:62288321(-)	0.000174281	16.0417	4.00375	11	2	12	35
chr11	62288607	62288607	-	m6A_hg38_77190	10	1	AHNAK	protein_coding	ENSG00000124942	chr11:62288607(-)	0.00012352	27.6923	4.79141	10	1	13	36
chr11	62288609	62288609	-	m6A_hg38_77191	10	1	AHNAK	protein_coding	ENSG00000124942	chr11:62288609(-)	0.00012352	27.6923	4.79141	10	1	13	36
chr11	62288630	62288630	-	m6A_hg38_77192	9	1	AHNAK	protein_coding	ENSG00000124942	chr11:62288630(-)	0.00040104	23.1429	4.5325	9	1	14	36
chr11	62288717	62288717	-	m6A_hg38_77193	9	1	AHNAK	protein_coding	ENSG00000124942	chr11:62288717(-)	0.00040104	23.1429	4.5325	9	1	14	36
chr11	62288723	62288723	-	m6A_hg38_77194	9	1	AHNAK	protein_coding	ENSG00000124942	chr11:62288723(-)	0.00040104	23.1429	4.5325	9	1	14	36
chr11	62293607	62293607	-	m6A_hg38_77264	7	2	AHNAK	protein_coding	ENSG00000124942	chr11:62293607(-)	0.0110446	7.65625	2.93664	7	2	16	35
chr11	62293735	62293735	-	m6A_hg38_77266	7	2	AHNAK	protein_coding	ENSG00000124942	chr11:62293735(-)	0.0110446	7.65625	2.93664	7	2	16	35
chr11	62293751	62293751	-	m6A_hg38_77268	9	2	AHNAK	protein_coding	ENSG00000124942	chr11:62293751(-)	0.00158812	11.25	3.49185	9	2	14	35
chr11	62293865	62293865	-	m6A_hg38_77270	8	2	AHNAK	protein_coding	ENSG00000124942	chr11:62293865(-)	0.00433123	9.33333	3.22239	8	2	15	35
chr11	62294218	62294218	-	m6A_hg38_77275	7	2	AHNAK	protein_coding	ENSG00000124942	chr11:62294218(-)	0.0110446	7.65625	2.93664	7	2	16	35
chr11	62294247	62294247	-	m6A_hg38_77276	7	2	AHNAK	protein_coding	ENSG00000124942	chr11:62294247(-)	0.0110446	7.65625	2.93664	7	2	16	35
chr11	62294249	62294249	-	m6A_hg38_77277	7	2	AHNAK	protein_coding	ENSG00000124942	chr11:62294249(-)	0.0110446	7.65625	2.93664	7	2	16	35
chr11	62294497	62294497	-	m6A_hg38_77281	8	2	AHNAK	protein_coding	ENSG00000124942	chr11:62294497(-)	0.00433123	9.33333	3.22239	8	2	15	35
chr11	62294596	62294596	-	m6A_hg38_77284	10	2	AHNAK	protein_coding	ENSG00000124942	chr11:62294596(-)	0.000544498	13.4615	3.75077	10	2	13	35
chr11	62296474	62296474	-	m6A_hg38_77304	10	4	AHNAK	protein_coding	ENSG00000124942	chr11:62296474(-)	0.00435606	6.34615	2.66588	10	4	13	33
chr11	62296507	62296507	-	m6A_hg38_77305	9	4	AHNAK	protein_coding	ENSG00000124942	chr11:62296507(-)	0.0104457	5.30357	2.40696	9	4	14	33
chr11	62296529	62296529	-	m6A_hg38_77307	9	4	AHNAK	protein_coding	ENSG00000124942	chr11:62296529(-)	0.0104457	5.30357	2.40696	9	4	14	33
chr11	62297106	62297106	-	m6A_hg38_77316	11	4	AHNAK	protein_coding	ENSG00000124942	chr11:62297106(-)	0.00167872	7.5625	2.91886	11	4	12	33
chr11	62297113	62297113	-	m6A_hg38_77317	11	4	AHNAK	protein_coding	ENSG00000124942	chr11:62297113(-)	0.00167872	7.5625	2.91886	11	4	12	33
chr11	62297134	62297134	-	m6A_hg38_77318	11	4	AHNAK	protein_coding	ENSG00000124942	chr11:62297134(-)	0.00167872	7.5625	2.91886	11	4	12	33
chr11	62297163	62297163	-	m6A_hg38_77319	11	3	AHNAK	protein_coding	ENSG00000124942	chr11:62297163(-)	0.000605656	10.3889	3.37697	11	3	12	34
chr11	62327882	62327882	-	m6A_hg38_77398	6	1	EEF1G	protein_coding	ENSG00000254772	chr11:62327882(-)	0.00967108	12.7059	3.66742	6	1	17	36
chr11	62382830	62382830	-	m6A_hg38_77501	17	6	B3GAT3	protein_coding	ENSG00000149541	chr11:62382830(-)	1.00353e-05	14.6389	3.87173	17	6	6	31
chr11	64621402	64621402	-	m6A_hg38_78297	14	7	EHD1	protein_coding	ENSG00000110047	chr11:64621402(-)	0.00105372	6.66667	2.73697	14	7	9	30
chr11	64621408	64621408	-	m6A_hg38_78298	13	7	EHD1	protein_coding	ENSG00000110047	chr11:64621408(-)	0.00280991	5.57143	2.47805	13	7	10	30
chr11	64621468	64621468	-	m6A_hg38_78299	12	7	EHD1	protein_coding	ENSG00000110047	chr11:64621468(-)	0.00680764	4.67532	2.22507	12	7	11	30
chr11	64621479	64621479	-	m6A_hg38_78300	12	7	EHD1	protein_coding	ENSG00000110047	chr11:64621479(-)	0.00680764	4.67532	2.22507	12	7	11	30
chr11	64621596	64621596	-	m6A_hg38_78302	14	5	EHD1	protein_coding	ENSG00000110047	chr11:64621596(-)	0.000174203	9.95556	3.3155	14	5	9	32
chr11	64845092	64845092	-	m6A_hg38_78355	16	3	CDCA5	protein_coding	ENSG00000146670	chr11:64845092(-)	9.31567e-07	25.9048	4.69515	16	3	7	34
chr11	64845122	64845122	-	m6A_hg38_78356	16	5	CDCA5	protein_coding	ENSG00000146670	chr11:64845122(-)	1.33839e-05	14.6286	3.87072	16	5	7	32
chr11	64845135	64845135	-	m6A_hg38_78357	13	5	CDCA5	protein_coding	ENSG00000146670	chr11:64845135(-)	0.000539112	8.32	3.05658	13	5	10	32
chr11	64847052	64847052	-	m6A_hg38_78378	8	2	CDCA5	protein_coding	ENSG00000146670	chr11:64847052(-)	0.00433123	9.33333	3.22239	8	2	15	35
chr11	64883940	64883940	-	m6A_hg38_78396	20	16	ZNHIT2	protein_coding	ENSG00000174276	chr11:64883940(-)	0.000632496	8.75	3.12928	20	16	3	21
chr11	64884835	64884835	-	m6A_hg38_78409	6	1	ZNHIT2	protein_coding	ENSG00000174276	chr11:64884835(-)	0.00967108	12.7059	3.66742	6	1	17	36
chr11	65660226	65660226	-	m6A_hg38_78799	6	1	FOSL1	protein_coding	ENSG00000175592	chr11:65660226(-)	0.00967108	12.7059	3.66742	6	1	17	36
chr11	67274439	67274439	-	m6A_hg38_79248	7	2	CDK2AP2	protein_coding	ENSG00000167797	chr11:67274439(-)	0.0110446	7.65625	2.93664	7	2	16	35
chr11	68504631	68504631	-	m6A_hg38_79445	9	2	TESMIN	protein_coding	ENSG00000132749	chr11:68504631(-)	0.00158812	11.25	3.49185	9	2	14	35
chr11	71725053	71725053	-	m6A_hg38_79655	15	10	NUMA1	protein_coding	ENSG00000137497	chr11:71725053(-)	0.00328979	5.0625	2.33985	15	10	8	27
chr11	71725065	71725065	-	m6A_hg38_79656	15	10	NUMA1	protein_coding	ENSG00000137497	chr11:71725065(-)	0.00328979	5.0625	2.33985	15	10	8	27
chr11	71725067	71725067	-	m6A_hg38_79657	15	10	NUMA1	protein_coding	ENSG00000137497	chr11:71725067(-)	0.00328979	5.0625	2.33985	15	10	8	27
chr11	71725150	71725150	-	m6A_hg38_79660	15	10	NUMA1	protein_coding	ENSG00000137497	chr11:71725150(-)	0.00328979	5.0625	2.33985	15	10	8	27
chr11	71725206	71725206	-	m6A_hg38_79661	15	10	NUMA1	protein_coding	ENSG00000137497	chr11:71725206(-)	0.00328979	5.0625	2.33985	15	10	8	27
chr11	71725273	71725273	-	m6A_hg38_79663	15	10	NUMA1	protein_coding	ENSG00000137497	chr11:71725273(-)	0.00328979	5.0625	2.33985	15	10	8	27
chr11	73583849	73583849	-	m6A_hg38_79988	11	1	COA4	protein_coding	ENSG00000181924	chr11:73583849(-)	3.57499e-05	33	5.04439	11	1	12	36
chr11	74203061	74203061	-	m6A_hg38_80085	13	5	LIPT2	protein_coding	ENSG00000175536	chr11:74203061(-)	0.000539112	8.32	3.05658	13	5	10	32
chr11	85374766	85374766	-	m6A_hg38_80655	7	1	CREBZF	protein_coding	ENSG00000137504	chr11:85374766(-)	0.0035452	15.75	3.97728	7	1	16	36
chr11	85374779	85374779	-	m6A_hg38_80656	7	1	CREBZF	protein_coding	ENSG00000137504	chr11:85374779(-)	0.0035452	15.75	3.97728	7	1	16	36
chr11	85374794	85374794	-	m6A_hg38_80657	7	1	CREBZF	protein_coding	ENSG00000137504	chr11:85374794(-)	0.0035452	15.75	3.97728	7	1	16	36
chr11	85374923	85374923	-	m6A_hg38_80658	9	1	CREBZF	protein_coding	ENSG00000137504	chr11:85374923(-)	0.00040104	23.1429	4.5325	9	1	14	36
chr11	85374925	85374925	-	m6A_hg38_80659	9	1	CREBZF	protein_coding	ENSG00000137504	chr11:85374925(-)	0.00040104	23.1429	4.5325	9	1	14	36
chr11	85374973	85374973	-	m6A_hg38_80661	9	1	CREBZF	protein_coding	ENSG00000137504	chr11:85374973(-)	0.00040104	23.1429	4.5325	9	1	14	36
chr11	85375012	85375012	-	m6A_hg38_80662	9	1	CREBZF	protein_coding	ENSG00000137504	chr11:85375012(-)	0.00040104	23.1429	4.5325	9	1	14	36
chr11	85375027	85375027	-	m6A_hg38_80663	9	1	CREBZF	protein_coding	ENSG00000137504	chr11:85375027(-)	0.00040104	23.1429	4.5325	9	1	14	36
chr11	85375046	85375046	-	m6A_hg38_80664	10	1	CREBZF	protein_coding	ENSG00000137504	chr11:85375046(-)	0.00012352	27.6923	4.79141	10	1	13	36
chr11	85375056	85375056	-	m6A_hg38_80665	10	1	CREBZF	protein_coding	ENSG00000137504	chr11:85375056(-)	0.00012352	27.6923	4.79141	10	1	13	36
chr11	85375092	85375092	-	m6A_hg38_80666	9	1	CREBZF	protein_coding	ENSG00000137504	chr11:85375092(-)	0.00040104	23.1429	4.5325	9	1	14	36
chr11	85375097	85375097	-	m6A_hg38_80667	9	1	CREBZF	protein_coding	ENSG00000137504	chr11:85375097(-)	0.00040104	23.1429	4.5325	9	1	14	36
chr11	85375155	85375155	-	m6A_hg38_80670	8	1	CREBZF	protein_coding	ENSG00000137504	chr11:85375155(-)	0.00122718	19.2	4.26303	8	1	15	36
chr11	85375385	85375385	-	m6A_hg38_80672	7	1	CREBZF	protein_coding	ENSG00000137504	chr11:85375385(-)	0.0035452	15.75	3.97728	7	1	16	36
chr11	85375387	85375387	-	m6A_hg38_80673	7	1	CREBZF	protein_coding	ENSG00000137504	chr11:85375387(-)	0.0035452	15.75	3.97728	7	1	16	36
chr11	85375438	85375438	-	m6A_hg38_80675	6	1	CREBZF	protein_coding	ENSG00000137504	chr11:85375438(-)	0.00967108	12.7059	3.66742	6	1	17	36
chr11	85375558	85375558	-	m6A_hg38_80678	8	1	CREBZF	protein_coding	ENSG00000137504	chr11:85375558(-)	0.00122718	19.2	4.26303	8	1	15	36
chr11	85375570	85375570	-	m6A_hg38_80679	8	1	CREBZF	protein_coding	ENSG00000137504	chr11:85375570(-)	0.00122718	19.2	4.26303	8	1	15	36
chr11	85375585	85375585	-	m6A_hg38_80681	7	1	CREBZF	protein_coding	ENSG00000137504	chr11:85375585(-)	0.0035452	15.75	3.97728	7	1	16	36
chr11	85375602	85375602	-	m6A_hg38_80682	7	1	CREBZF	protein_coding	ENSG00000137504	chr11:85375602(-)	0.0035452	15.75	3.97728	7	1	16	36
chr11	85375621	85375621	-	m6A_hg38_80683	7	1	CREBZF	protein_coding	ENSG00000137504	chr11:85375621(-)	0.0035452	15.75	3.97728	7	1	16	36
chr11	85375634	85375634	-	m6A_hg38_80684	7	1	CREBZF	protein_coding	ENSG00000137504	chr11:85375634(-)	0.0035452	15.75	3.97728	7	1	16	36
chr11	116714285	116714285	-	m6A_hg38_81938	14	9	SIK3	protein_coding	ENSG00000160584	chr11:116714285(-)	0.00434723	4.83951	2.27486	14	9	9	28
chr11	125763631	125763631	-	m6A_hg38_82736	14	8	PUS3	protein_coding	ENSG00000110060	chr11:125763631(-)	0.00222901	5.63889	2.49541	14	8	9	29
chr11	128839067	128839067	-	m6A_hg38_82922	12	7	ARHGAP32	protein_coding	ENSG00000134909	chr11:128839067(-)	0.00680764	4.67532	2.22507	12	7	11	30
chr12	551213	551213	+	m6A_hg38_83267	10	3	CCDC77	protein_coding	ENSG00000120647	chr12:551213(+)	0.00172046	8.71795	3.12399	10	3	13	34
chr12	2997625	2997625	+	m6A_hg38_83743	14	8	RHNO1	protein_coding	ENSG00000171792	chr12:2997625(+)	0.00222901	5.63889	2.49541	14	8	9	29
chr12	3050139	3050139	+	m6A_hg38_83783	12	5	TULP3	protein_coding	ENSG00000078246	chr12:3050139(+)	0.00152204	6.98182	2.8036	12	5	11	32
chr12	3050204	3050204	+	m6A_hg38_83785	9	2	TULP3	protein_coding	ENSG00000078246	chr12:3050204(+)	0.00158812	11.25	3.49185	9	2	14	35
chr12	4461817	4461817	+	m6A_hg38_83906	15	9	NA	protein_coding	ENSG00000285901	chr12:4461817(+)	0.00169189	5.83333	2.54432	15	9	8	28
chr12	4461839	4461839	+	m6A_hg38_83907	15	7	NA	protein_coding	ENSG00000285901	chr12:4461839(+)	0.000356642	8.03571	3.00643	15	7	8	30
chr12	4461843	4461843	+	m6A_hg38_83908	15	7	NA	protein_coding	ENSG00000285901	chr12:4461843(+)	0.000356642	8.03571	3.00643	15	7	8	30
chr12	6993209	6993209	+	m6A_hg38_84300	8	2	RPL13P5	transcribed_processed_pseudogene	ENSG00000240370	chr12:6993209(+)	0.00433123	9.33333	3.22239	8	2	15	35
chr12	12982886	12982886	+	m6A_hg38_85180	9	1	APOLD1	protein_coding	ENSG00000178878	chr12:12982886(+)	0.00040104	23.1429	4.5325	9	1	14	36
chr12	31257637	31257637	+	m6A_hg38_85934	12	7	DDX11	protein_coding	ENSG00000013573	chr12:31257637(+)	0.00680764	4.67532	2.22507	12	7	11	30
chr12	49724029	49724029	+	m6A_hg38_86667	15	5	TROAP	protein_coding	ENSG00000135451	chr12:49724029(+)	5.09862e-05	12	3.58496	15	5	8	32
chr12	49724045	49724045	+	m6A_hg38_86668	15	5	TROAP	protein_coding	ENSG00000135451	chr12:49724045(+)	5.09862e-05	12	3.58496	15	5	8	32
chr12	49724060	49724060	+	m6A_hg38_86669	15	4	TROAP	protein_coding	ENSG00000135451	chr12:49724060(+)	1.58366e-05	15.4688	3.95128	15	4	8	33
chr12	49724082	49724082	+	m6A_hg38_86670	15	4	TROAP	protein_coding	ENSG00000135451	chr12:49724082(+)	1.58366e-05	15.4688	3.95128	15	4	8	33
chr12	49724090	49724090	+	m6A_hg38_86671	15	4	TROAP	protein_coding	ENSG00000135451	chr12:49724090(+)	1.58366e-05	15.4688	3.95128	15	4	8	33
chr12	49724107	49724107	+	m6A_hg38_86672	13	5	TROAP	protein_coding	ENSG00000135451	chr12:49724107(+)	0.000539112	8.32	3.05658	13	5	10	32
chr12	49724116	49724116	+	m6A_hg38_86673	13	5	TROAP	protein_coding	ENSG00000135451	chr12:49724116(+)	0.000539112	8.32	3.05658	13	5	10	32
chr12	49742628	49742628	+	m6A_hg38_86680	9	4	DNAJC22	protein_coding	ENSG00000178401	chr12:49742628(+)	0.0104457	5.30357	2.40696	9	4	14	33
chr12	49920094	49920094	+	m6A_hg38_86719	19	11	SPATS2	protein_coding	ENSG00000123352	chr12:49920094(+)	6.40171e-05	11.2273	3.48894	19	11	4	26
chr12	49920104	49920104	+	m6A_hg38_86720	19	11	SPATS2	protein_coding	ENSG00000123352	chr12:49920104(+)	6.40171e-05	11.2273	3.48894	19	11	4	26
chr12	51213878	51213878	+	m6A_hg38_87056	14	8	ATF1	protein_coding	ENSG00000123268	chr12:51213878(+)	0.00222901	5.63889	2.49541	14	8	9	29
chr12	53663647	53663647	+	m6A_hg38_87523	6	1	ESPL1	protein_coding	ENSG00000135476	chr12:53663647(+)	0.00967108	12.7059	3.66742	6	1	17	36
chr12	53680546	53680546	+	m6A_hg38_87549	8	1	ESPL1	protein_coding	ENSG00000135476	chr12:53680546(+)	0.00122718	19.2	4.26303	8	1	15	36
chr12	53776563	53776563	+	m6A_hg38_87607	9	4	SP1	protein_coding	ENSG00000185591	chr12:53776563(+)	0.0104457	5.30357	2.40696	9	4	14	33
chr12	53776638	53776638	+	m6A_hg38_87608	10	3	SP1	protein_coding	ENSG00000185591	chr12:53776638(+)	0.00172046	8.71795	3.12399	10	3	13	34
chr12	53776854	53776854	+	m6A_hg38_87616	10	3	SP1	protein_coding	ENSG00000185591	chr12:53776854(+)	0.00172046	8.71795	3.12399	10	3	13	34
chr12	53777088	53777088	+	m6A_hg38_87623	10	4	SP1	protein_coding	ENSG00000185591	chr12:53777088(+)	0.00435606	6.34615	2.66588	10	4	13	33
chr12	53777111	53777111	+	m6A_hg38_87625	11	4	SP1	protein_coding	ENSG00000185591	chr12:53777111(+)	0.00167872	7.5625	2.91886	11	4	12	33
chr12	53777127	53777127	+	m6A_hg38_87626	12	4	SP1	protein_coding	ENSG00000185591	chr12:53777127(+)	0.000596878	9	3.16993	12	4	11	33
chr12	53777143	53777143	+	m6A_hg38_87627	12	4	SP1	protein_coding	ENSG00000185591	chr12:53777143(+)	0.000596878	9	3.16993	12	4	11	33
chr12	53777158	53777158	+	m6A_hg38_87628	11	4	SP1	protein_coding	ENSG00000185591	chr12:53777158(+)	0.00167872	7.5625	2.91886	11	4	12	33
chr12	53777172	53777172	+	m6A_hg38_87629	10	4	SP1	protein_coding	ENSG00000185591	chr12:53777172(+)	0.00435606	6.34615	2.66588	10	4	13	33
chr12	54369374	54369374	+	m6A_hg38_87808	7	2	HOXC11	protein_coding	ENSG00000123388	chr12:54369374(+)	0.0110446	7.65625	2.93664	7	2	16	35
chr12	54369388	54369388	+	m6A_hg38_87809	7	2	HOXC11	protein_coding	ENSG00000123388	chr12:54369388(+)	0.0110446	7.65625	2.93664	7	2	16	35
chr12	54369467	54369467	+	m6A_hg38_87812	8	1	HOXC11	protein_coding	ENSG00000123388	chr12:54369467(+)	0.00122718	19.2	4.26303	8	1	15	36
chr12	54369559	54369559	+	m6A_hg38_87813	8	1	HOXC11	protein_coding	ENSG00000123388	chr12:54369559(+)	0.00122718	19.2	4.26303	8	1	15	36
chr12	54369570	54369570	+	m6A_hg38_87814	8	1	HOXC11	protein_coding	ENSG00000123388	chr12:54369570(+)	0.00122718	19.2	4.26303	8	1	15	36
chr12	54383127	54383127	+	m6A_hg38_87830	9	3	HOXC10	protein_coding	ENSG00000180818	chr12:54383127(+)	0.00453748	7.28571	2.86507	9	3	14	34
chr12	54383131	54383131	+	m6A_hg38_87831	8	3	HOXC10	protein_coding	ENSG00000180818	chr12:54383131(+)	0.0111168	6.04444	2.59561	8	3	15	34
chr12	54383338	54383338	+	m6A_hg38_87836	8	2	HOXC10	protein_coding	ENSG00000180818	chr12:54383338(+)	0.00433123	9.33333	3.22239	8	2	15	35
chr12	54383379	54383379	+	m6A_hg38_87839	7	1	HOXC10	protein_coding	ENSG00000180818	chr12:54383379(+)	0.0035452	15.75	3.97728	7	1	16	36
chr12	54449050	54449050	+	m6A_hg38_87923	6	1	HOXC4	protein_coding	ENSG00000198353	chr12:54449050(+)	0.00967108	12.7059	3.66742	6	1	17	36
chr12	56510527	56510527	+	m6A_hg38_88408	7	1	RPL41	protein_coding	ENSG00000229117	chr12:56510527(+)	0.0035452	15.75	3.97728	7	1	16	36
chr12	65564497	65564497	+	m6A_hg38_89529	15	9	LEMD3	protein_coding	ENSG00000174106	chr12:65564497(+)	0.00169189	5.83333	2.54432	15	9	8	28
chr12	65564503	65564503	+	m6A_hg38_89530	14	9	LEMD3	protein_coding	ENSG00000174106	chr12:65564503(+)	0.00434723	4.83951	2.27486	14	9	9	28
chr12	65564541	65564541	+	m6A_hg38_89531	13	8	LEMD3	protein_coding	ENSG00000174106	chr12:65564541(+)	0.00553201	4.7125	2.23649	13	8	10	29
chr12	69233633	69233633	+	m6A_hg38_89938	12	7	MDM2	protein_coding	ENSG00000135679	chr12:69233633(+)	0.00680764	4.67532	2.22507	12	7	11	30
chr12	69236200	69236200	+	m6A_hg38_89985	13	4	MDM2	protein_coding	ENSG00000135679	chr12:69236200(+)	0.000195133	10.725	3.42291	13	4	10	33
chr12	70748110	70748110	+	m6A_hg38_90308	9	3	CNOT2	protein_coding	ENSG00000111596	chr12:70748110(+)	0.00453748	7.28571	2.86507	9	3	14	34
chr12	74932640	74932640	+	m6A_hg38_90487	8	2	ATXN7L3B	protein_coding	ENSG00000253719	chr12:74932640(+)	0.00433123	9.33333	3.22239	8	2	15	35
chr12	74932664	74932664	+	m6A_hg38_90488	9	2	ATXN7L3B	protein_coding	ENSG00000253719	chr12:74932664(+)	0.00158812	11.25	3.49185	9	2	14	35
chr12	74932698	74932698	+	m6A_hg38_90489	10	2	ATXN7L3B	protein_coding	ENSG00000253719	chr12:74932698(+)	0.000544498	13.4615	3.75077	10	2	13	35
chr12	74932790	74932790	+	m6A_hg38_90492	7	1	ATXN7L3B	protein_coding	ENSG00000253719	chr12:74932790(+)	0.0035452	15.75	3.97728	7	1	16	36
chr12	74932814	74932814	+	m6A_hg38_90493	7	1	ATXN7L3B	protein_coding	ENSG00000253719	chr12:74932814(+)	0.0035452	15.75	3.97728	7	1	16	36
chr12	74932832	74932832	+	m6A_hg38_90494	7	2	ATXN7L3B	protein_coding	ENSG00000253719	chr12:74932832(+)	0.0110446	7.65625	2.93664	7	2	16	35
chr12	74932840	74932840	+	m6A_hg38_90495	7	1	ATXN7L3B	protein_coding	ENSG00000253719	chr12:74932840(+)	0.0035452	15.75	3.97728	7	1	16	36
chr12	74932914	74932914	+	m6A_hg38_90496	8	2	ATXN7L3B	protein_coding	ENSG00000253719	chr12:74932914(+)	0.00433123	9.33333	3.22239	8	2	15	35
chr12	74932931	74932931	+	m6A_hg38_90497	8	2	ATXN7L3B	protein_coding	ENSG00000253719	chr12:74932931(+)	0.00433123	9.33333	3.22239	8	2	15	35
chr12	74932975	74932975	+	m6A_hg38_90499	8	3	ATXN7L3B	protein_coding	ENSG00000253719	chr12:74932975(+)	0.0111168	6.04444	2.59561	8	3	15	34
chr12	74933365	74933365	+	m6A_hg38_90506	9	4	ATXN7L3B	protein_coding	ENSG00000253719	chr12:74933365(+)	0.0104457	5.30357	2.40696	9	4	14	33
chr12	74933373	74933373	+	m6A_hg38_90507	9	4	ATXN7L3B	protein_coding	ENSG00000253719	chr12:74933373(+)	0.0104457	5.30357	2.40696	9	4	14	33
chr12	74933444	74933444	+	m6A_hg38_90508	9	4	ATXN7L3B	protein_coding	ENSG00000253719	chr12:74933444(+)	0.0104457	5.30357	2.40696	9	4	14	33
chr12	98938044	98938044	+	m6A_hg38_91142	6	1	TMPO	protein_coding	ENSG00000120802	chr12:98938044(+)	0.00967108	12.7059	3.66742	6	1	17	36
chr12	102590434	102590434	+	m6A_hg38_91511	10	4	PARPBP	protein_coding	ENSG00000185480	chr12:102590434(+)	0.00435606	6.34615	2.66588	10	4	13	33
chr12	104333313	104333313	+	m6A_hg38_91570	8	1	HSP90B1	protein_coding	ENSG00000166598	chr12:104333313(+)	0.00122718	19.2	4.26303	8	1	15	36
chr12	104341200	104341200	+	m6A_hg38_91613	7	2	HSP90B1	protein_coding	ENSG00000166598	chr12:104341200(+)	0.0110446	7.65625	2.93664	7	2	16	35
chr12	106903624	106903624	+	m6A_hg38_91991	17	10	POLR3B	protein_coding	ENSG00000013503	chr12:106903624(+)	0.000399556	7.65	2.93546	17	10	6	27
chr12	112194832	112194832	+	m6A_hg38_92593	9	3	ACAD10	protein_coding	ENSG00000111271	chr12:112194832(+)	0.00453748	7.28571	2.86507	9	3	14	34
chr12	117290527	117290527	+	m6A_hg38_92958	12	5	RNFT2	protein_coding	ENSG00000135119	chr12:117290527(+)	0.00152204	6.98182	2.8036	12	5	11	32
chr12	117290576	117290576	+	m6A_hg38_92960	11	6	RNFT2	protein_coding	ENSG00000135119	chr12:117290576(+)	0.00811755	4.73611	2.2437	11	6	12	31
chr12	122498415	122498415	+	m6A_hg38_93724	11	3	BCL7A	protein_coding	ENSG00000110987	chr12:122498415(+)	0.000605656	10.3889	3.37697	11	3	12	34
chr12	122498467	122498467	+	m6A_hg38_93725	9	3	BCL7A	protein_coding	ENSG00000110987	chr12:122498467(+)	0.00453748	7.28571	2.86507	9	3	14	34
chr12	122498521	122498521	+	m6A_hg38_93727	6	1	BCL7A	protein_coding	ENSG00000110987	chr12:122498521(+)	0.00967108	12.7059	3.66742	6	1	17	36
chr12	122499787	122499787	+	m6A_hg38_93743	9	4	BCL7A	protein_coding	ENSG00000110987	chr12:122499787(+)	0.0104457	5.30357	2.40696	9	4	14	33
chr12	122499803	122499803	+	m6A_hg38_93744	9	4	BCL7A	protein_coding	ENSG00000110987	chr12:122499803(+)	0.0104457	5.30357	2.40696	9	4	14	33
chr12	124105114	124105114	+	m6A_hg38_94170	9	1	DDX55	protein_coding	ENSG00000111364	chr12:124105114(+)	0.00040104	23.1429	4.5325	9	1	14	36
chr12	2983219	2983219	-	m6A_hg38_95407	19	8	FOXM1	protein_coding	ENSG00000111206	chr12:2983219(-)	3.88472e-06	17.2188	4.10591	19	8	4	29
chr12	2983227	2983227	-	m6A_hg38_95408	19	8	FOXM1	protein_coding	ENSG00000111206	chr12:2983227(-)	3.88472e-06	17.2188	4.10591	19	8	4	29
chr12	2983236	2983236	-	m6A_hg38_95409	19	9	FOXM1	protein_coding	ENSG00000111206	chr12:2983236(-)	1.06209e-05	14.7778	3.88536	19	9	4	28
chr12	2983245	2983245	-	m6A_hg38_95411	19	9	FOXM1	protein_coding	ENSG00000111206	chr12:2983245(-)	1.06209e-05	14.7778	3.88536	19	9	4	28
chr12	2983272	2983272	-	m6A_hg38_95413	18	10	FOXM1	protein_coding	ENSG00000111206	chr12:2983272(-)	0.000113006	9.72	3.28096	18	10	5	27
chr12	2983285	2983285	-	m6A_hg38_95414	17	8	FOXM1	protein_coding	ENSG00000111206	chr12:2983285(-)	7.50714e-05	10.2708	3.36048	17	8	6	29
chr12	2983371	2983371	-	m6A_hg38_95417	10	4	FOXM1	protein_coding	ENSG00000111206	chr12:2983371(-)	0.00435606	6.34615	2.66588	10	4	13	33
chr12	6666702	6666702	-	m6A_hg38_95634	7	2	NOP2	protein_coding	ENSG00000111641	chr12:6666702(-)	0.0110446	7.65625	2.93664	7	2	16	35
chr12	6954160	6954160	-	m6A_hg38_95850	13	1	CDCA3	protein_coding	ENSG00000111665	chr12:6954160(-)	2.44037e-06	46.8	5.54844	13	1	10	36
chr12	6954176	6954176	-	m6A_hg38_95851	14	1	CDCA3	protein_coding	ENSG00000111665	chr12:6954176(-)	5.6841e-07	56	5.80735	14	1	9	36
chr12	6954276	6954276	-	m6A_hg38_95852	15	2	CDCA3	protein_coding	ENSG00000111665	chr12:6954276(-)	8.43313e-07	32.8125	5.03617	15	2	8	35
chr12	6954750	6954750	-	m6A_hg38_95855	7	2	CDCA3	protein_coding	ENSG00000111665	chr12:6954750(-)	0.0110446	7.65625	2.93664	7	2	16	35
chr12	6958805	6958805	-	m6A_hg38_95867	7	2	CDCA3	protein_coding	ENSG00000111665	chr12:6958805(-)	0.0110446	7.65625	2.93664	7	2	16	35
chr12	6958905	6958905	-	m6A_hg38_95869	8	2	CDCA3	protein_coding	ENSG00000111665	chr12:6958905(-)	0.00433123	9.33333	3.22239	8	2	15	35
chr12	27058328	27058328	-	m6A_hg38_96998	14	1	INTS13	protein_coding	ENSG00000064102	chr12:27058328(-)	5.6841e-07	56	5.80735	14	1	9	36
chr12	49237822	49237822	-	m6A_hg38_98295	8	1	DDX23	protein_coding	ENSG00000174243	chr12:49237822(-)	0.00122718	19.2	4.26303	8	1	15	36
chr12	54575282	54575282	-	m6A_hg38_99346	15	10	SMUG1	protein_coding	ENSG00000123415	chr12:54575282(-)	0.00328979	5.0625	2.33985	15	10	8	27
chr12	54789110	54789110	-	m6A_hg38_99527	9	2	ITGA5	protein_coding	ENSG00000161638	chr12:54789110(-)	0.00158812	11.25	3.49185	9	2	14	35
chr12	54789119	54789119	-	m6A_hg38_99528	9	2	ITGA5	protein_coding	ENSG00000161638	chr12:54789119(-)	0.00158812	11.25	3.49185	9	2	14	35
chr12	56811333	56811333	-	m6A_hg38_100015	14	9	TIMELESS	protein_coding	ENSG00000111602	chr12:56811333(-)	0.00434723	4.83951	2.27486	14	9	9	28
chr12	56811352	56811352	-	m6A_hg38_100016	14	10	TIMELESS	protein_coding	ENSG00000111602	chr12:56811352(-)	0.00789551	4.2	2.07039	14	10	9	27
chr12	56811398	56811398	-	m6A_hg38_100017	15	8	TIMELESS	protein_coding	ENSG00000111602	chr12:56811398(-)	0.000809484	6.79688	2.76487	15	8	8	29
chr12	56811470	56811470	-	m6A_hg38_100018	14	6	TIMELESS	protein_coding	ENSG00000111602	chr12:56811470(-)	0.000453211	8.03704	3.00666	14	6	9	31
chr12	56811717	56811717	-	m6A_hg38_100021	10	1	TIMELESS	protein_coding	ENSG00000111602	chr12:56811717(-)	0.00012352	27.6923	4.79141	10	1	13	36
chr12	57648389	57648389	-	m6A_hg38_100407	18	15	NA	protein_coding	ENSG00000258830	chr12:57648389(-)	0.00358044	5.28	2.40054	18	15	5	22
chr12	58162541	58162541	-	m6A_hg38_100565	21	13	CYP27B1	protein_coding	ENSG00000111012	chr12:58162541(-)	1.28967e-05	19.3846	4.27684	21	13	2	24
chr12	58162548	58162548	-	m6A_hg38_100566	21	13	CYP27B1	protein_coding	ENSG00000111012	chr12:58162548(-)	1.28967e-05	19.3846	4.27684	21	13	2	24
chr12	58162565	58162565	-	m6A_hg38_100567	22	20	CYP27B1	protein_coding	ENSG00000111012	chr12:58162565(-)	0.000395472	18.7	4.22497	22	20	1	17
chr12	80191102	80191102	-	m6A_hg38_101373	8	3	PPP1R12A	protein_coding	ENSG00000058272	chr12:80191102(-)	0.0111168	6.04444	2.59561	8	3	15	34
chr12	80191104	80191104	-	m6A_hg38_101374	8	3	PPP1R12A	protein_coding	ENSG00000058272	chr12:80191104(-)	0.0111168	6.04444	2.59561	8	3	15	34
chr12	80191105	80191105	-	m6A_hg38_101375	8	3	PPP1R12A	protein_coding	ENSG00000058272	chr12:80191105(-)	0.0111168	6.04444	2.59561	8	3	15	34
chr12	80191109	80191109	-	m6A_hg38_101376	8	3	PPP1R12A	protein_coding	ENSG00000058272	chr12:80191109(-)	0.0111168	6.04444	2.59561	8	3	15	34
chr12	98909011	98909011	-	m6A_hg38_102039	13	1	TMPO-AS1	lncRNA	ENSG00000257167	chr12:98909011(-)	2.44037e-06	46.8	5.54844	13	1	10	36
chr12	98909041	98909041	-	m6A_hg38_102040	11	1	TMPO-AS1	lncRNA	ENSG00000257167	chr12:98909041(-)	3.57499e-05	33	5.04439	11	1	12	36
chr12	113599741	113599741	-	m6A_hg38_103452	7	1	DDX54	protein_coding	ENSG00000123064	chr12:113599741(-)	0.0035452	15.75	3.97728	7	1	16	36
chr12	120565189	120565189	-	m6A_hg38_104017	10	1	GCN1	protein_coding	ENSG00000089154	chr12:120565189(-)	0.00012352	27.6923	4.79141	10	1	13	36
chr12	121016913	121016913	-	m6A_hg38_104271	20	21	POP5	protein_coding	ENSG00000167272	chr12:121016913(-)	0.0111517	5.07937	2.34465	20	21	3	16
chr12	121867670	121867670	-	m6A_hg38_104478	15	8	KDM2B	protein_coding	ENSG00000089094	chr12:121867670(-)	0.000809484	6.79688	2.76487	15	8	8	29
chr12	121867745	121867745	-	m6A_hg38_104480	16	8	KDM2B	protein_coding	ENSG00000089094	chr12:121867745(-)	0.000262535	8.28571	3.05063	16	8	7	29
chr12	121867747	121867747	-	m6A_hg38_104481	16	8	KDM2B	protein_coding	ENSG00000089094	chr12:121867747(-)	0.000262535	8.28571	3.05063	16	8	7	29
chr12	125262278	125262278	-	m6A_hg38_105221	16	4	SCARB1	protein_coding	ENSG00000073060	chr12:125262278(-)	3.86259e-06	18.8571	4.23704	16	4	7	33
chr12	125396236	125396236	-	m6A_hg38_105261	11	1	UBC	protein_coding	ENSG00000150991	chr12:125396236(-)	3.57499e-05	33	5.04439	11	1	12	36
chr12	125432138	125432138	-	m6A_hg38_105351	9	4	DHX37	protein_coding	ENSG00000150990	chr12:125432138(-)	0.0104457	5.30357	2.40696	9	4	14	33
chr13	31233362	31233362	+	m6A_hg38_106499	15	9	USPL1	protein_coding	ENSG00000132952	chr13:31233362(+)	0.00169189	5.83333	2.54432	15	9	8	28
chr13	31233389	31233389	+	m6A_hg38_106500	15	10	USPL1	protein_coding	ENSG00000132952	chr13:31233389(+)	0.00328979	5.0625	2.33985	15	10	8	27
chr13	32907267	32907267	+	m6A_hg38_106562	11	5	BRCA2	protein_coding	ENSG00000139618	chr13:32907267(+)	0.0039394	5.86667	2.55254	11	5	12	32
chr13	32911146	32911146	+	m6A_hg38_106571	8	1	BRCA2	protein_coding	ENSG00000139618	chr13:32911146(+)	0.00122718	19.2	4.26303	8	1	15	36
chr13	32911413	32911413	+	m6A_hg38_106578	7	1	BRCA2	protein_coding	ENSG00000139618	chr13:32911413(+)	0.0035452	15.75	3.97728	7	1	16	36
chr13	32972478	32972478	+	m6A_hg38_106624	12	5	BRCA2	protein_coding	ENSG00000139618	chr13:32972478(+)	0.00152204	6.98182	2.8036	12	5	11	32
chr13	32972578	32972578	+	m6A_hg38_106625	13	5	BRCA2	protein_coding	ENSG00000139618	chr13:32972578(+)	0.000539112	8.32	3.05658	13	5	10	32
chr13	32972598	32972598	+	m6A_hg38_106626	13	5	BRCA2	protein_coding	ENSG00000139618	chr13:32972598(+)	0.000539112	8.32	3.05658	13	5	10	32
chr13	32972617	32972617	+	m6A_hg38_106627	13	5	BRCA2	protein_coding	ENSG00000139618	chr13:32972617(+)	0.000539112	8.32	3.05658	13	5	10	32
chr13	32972761	32972761	+	m6A_hg38_106630	11	5	BRCA2	protein_coding	ENSG00000139618	chr13:32972761(+)	0.0039394	5.86667	2.55254	11	5	12	32
chr13	32972793	32972793	+	m6A_hg38_106631	12	6	BRCA2	protein_coding	ENSG00000139618	chr13:32972793(+)	0.00339804	5.63636	2.49476	12	6	11	31
chr13	32972879	32972879	+	m6A_hg38_106633	15	2	BRCA2	protein_coding	ENSG00000139618	chr13:32972879(+)	8.43313e-07	32.8125	5.03617	15	2	8	35
chr13	50679146	50679146	+	m6A_hg38_107438	10	3	DLEU1	lncRNA	ENSG00000176124	chr13:50679146(+)	0.00172046	8.71795	3.12399	10	3	13	34
chr13	50679154	50679154	+	m6A_hg38_107439	10	2	DLEU1	lncRNA	ENSG00000176124	chr13:50679154(+)	0.000544498	13.4615	3.75077	10	2	13	35
chr13	53036585	53036585	+	m6A_hg38_107666	7	2	CKAP2	protein_coding	ENSG00000136108	chr13:53036585(+)	0.0110446	7.65625	2.93664	7	2	16	35
chr13	53036616	53036616	+	m6A_hg38_107667	7	2	CKAP2	protein_coding	ENSG00000136108	chr13:53036616(+)	0.0110446	7.65625	2.93664	7	2	16	35
chr13	73321145	73321145	+	m6A_hg38_107837	12	7	BORA	protein_coding	ENSG00000136122	chr13:73321145(+)	0.00680764	4.67532	2.22507	12	7	11	30
chr13	73329377	73329377	+	m6A_hg38_107840	8	2	BORA	protein_coding	ENSG00000136122	chr13:73329377(+)	0.00433123	9.33333	3.22239	8	2	15	35
chr13	73329433	73329433	+	m6A_hg38_107841	8	1	BORA	protein_coding	ENSG00000136122	chr13:73329433(+)	0.00122718	19.2	4.26303	8	1	15	36
chr13	21742263	21742263	-	m6A_hg38_109823	9	4	SKA3	protein_coding	ENSG00000165480	chr13:21742263(-)	0.0104457	5.30357	2.40696	9	4	14	33
chr13	33110011	33110011	-	m6A_hg38_110687	9	3	N4BP2L2	protein_coding	ENSG00000244754	chr13:33110011(-)	0.00453748	7.28571	2.86507	9	3	14	34
chr13	33110027	33110027	-	m6A_hg38_110689	9	3	N4BP2L2	protein_coding	ENSG00000244754	chr13:33110027(-)	0.00453748	7.28571	2.86507	9	3	14	34
chr13	33110029	33110029	-	m6A_hg38_110690	9	3	N4BP2L2	protein_coding	ENSG00000244754	chr13:33110029(-)	0.00453748	7.28571	2.86507	9	3	14	34
chr13	33110149	33110149	-	m6A_hg38_110691	9	3	N4BP2L2	protein_coding	ENSG00000244754	chr13:33110149(-)	0.00453748	7.28571	2.86507	9	3	14	34
chr13	33110164	33110164	-	m6A_hg38_110692	10	3	N4BP2L2	protein_coding	ENSG00000244754	chr13:33110164(-)	0.00172046	8.71795	3.12399	10	3	13	34
chr13	33110177	33110177	-	m6A_hg38_110693	9	3	N4BP2L2	protein_coding	ENSG00000244754	chr13:33110177(-)	0.00453748	7.28571	2.86507	9	3	14	34
chr13	33110191	33110191	-	m6A_hg38_110694	9	3	N4BP2L2	protein_coding	ENSG00000244754	chr13:33110191(-)	0.00453748	7.28571	2.86507	9	3	14	34
chr13	33110236	33110236	-	m6A_hg38_110695	9	3	N4BP2L2	protein_coding	ENSG00000244754	chr13:33110236(-)	0.00453748	7.28571	2.86507	9	3	14	34
chr13	33110308	33110308	-	m6A_hg38_110696	8	1	N4BP2L2	protein_coding	ENSG00000244754	chr13:33110308(-)	0.00122718	19.2	4.26303	8	1	15	36
chr13	33110392	33110392	-	m6A_hg38_110697	7	1	N4BP2L2	protein_coding	ENSG00000244754	chr13:33110392(-)	0.0035452	15.75	3.97728	7	1	16	36
chr13	45008606	45008606	-	m6A_hg38_111160	13	7	TSC22D1	protein_coding	ENSG00000102804	chr13:45008606(-)	0.00280991	5.57143	2.47805	13	7	10	30
chr13	45008637	45008637	-	m6A_hg38_111161	13	7	TSC22D1	protein_coding	ENSG00000102804	chr13:45008637(-)	0.00280991	5.57143	2.47805	13	7	10	30
chr13	45008641	45008641	-	m6A_hg38_111162	13	7	TSC22D1	protein_coding	ENSG00000102804	chr13:45008641(-)	0.00280991	5.57143	2.47805	13	7	10	30
chr13	45008648	45008648	-	m6A_hg38_111163	13	7	TSC22D1	protein_coding	ENSG00000102804	chr13:45008648(-)	0.00280991	5.57143	2.47805	13	7	10	30
chr13	45008717	45008717	-	m6A_hg38_111165	12	7	TSC22D1	protein_coding	ENSG00000102804	chr13:45008717(-)	0.00680764	4.67532	2.22507	12	7	11	30
chr13	45008719	45008719	-	m6A_hg38_111166	12	7	TSC22D1	protein_coding	ENSG00000102804	chr13:45008719(-)	0.00680764	4.67532	2.22507	12	7	11	30
chr13	45008724	45008724	-	m6A_hg38_111167	12	7	TSC22D1	protein_coding	ENSG00000102804	chr13:45008724(-)	0.00680764	4.67532	2.22507	12	7	11	30
chr13	45008742	45008742	-	m6A_hg38_111168	12	7	TSC22D1	protein_coding	ENSG00000102804	chr13:45008742(-)	0.00680764	4.67532	2.22507	12	7	11	30
chr13	45008771	45008771	-	m6A_hg38_111170	12	7	TSC22D1	protein_coding	ENSG00000102804	chr13:45008771(-)	0.00680764	4.67532	2.22507	12	7	11	30
chr13	45008774	45008774	-	m6A_hg38_111171	12	7	TSC22D1	protein_coding	ENSG00000102804	chr13:45008774(-)	0.00680764	4.67532	2.22507	12	7	11	30
chr13	77458416	77458416	-	m6A_hg38_112288	6	1	KCTD12	protein_coding	ENSG00000178695	chr13:77458416(-)	0.00967108	12.7059	3.66742	6	1	17	36
chr13	100617642	100617642	-	m6A_hg38_113043	11	4	ZIC5	protein_coding	ENSG00000139800	chr13:100617642(-)	0.00167872	7.5625	2.91886	11	4	12	33
chr13	100617684	100617684	-	m6A_hg38_113044	9	4	ZIC5	protein_coding	ENSG00000139800	chr13:100617684(-)	0.0104457	5.30357	2.40696	9	4	14	33
chr14	23303537	23303537	+	m6A_hg38_114176	6	1	MRPL52	protein_coding	ENSG00000172590	chr14:23303537(+)	0.00967108	12.7059	3.66742	6	1	17	36
chr14	32560057	32560057	+	m6A_hg38_114995	8	3	ARHGAP5	protein_coding	ENSG00000100852	chr14:32560057(+)	0.0111168	6.04444	2.59561	8	3	15	34
chr14	32560067	32560067	+	m6A_hg38_114997	8	3	ARHGAP5	protein_coding	ENSG00000100852	chr14:32560067(+)	0.0111168	6.04444	2.59561	8	3	15	34
chr14	32560157	32560157	+	m6A_hg38_114998	9	3	ARHGAP5	protein_coding	ENSG00000100852	chr14:32560157(+)	0.00453748	7.28571	2.86507	9	3	14	34
chr14	32560177	32560177	+	m6A_hg38_115000	9	3	ARHGAP5	protein_coding	ENSG00000100852	chr14:32560177(+)	0.00453748	7.28571	2.86507	9	3	14	34
chr14	32560182	32560182	+	m6A_hg38_115001	9	3	ARHGAP5	protein_coding	ENSG00000100852	chr14:32560182(+)	0.00453748	7.28571	2.86507	9	3	14	34
chr14	32560262	32560262	+	m6A_hg38_115002	10	3	ARHGAP5	protein_coding	ENSG00000100852	chr14:32560262(+)	0.00172046	8.71795	3.12399	10	3	13	34
chr14	32560270	32560270	+	m6A_hg38_115003	10	3	ARHGAP5	protein_coding	ENSG00000100852	chr14:32560270(+)	0.00172046	8.71795	3.12399	10	3	13	34
chr14	32560298	32560298	+	m6A_hg38_115004	10	3	ARHGAP5	protein_coding	ENSG00000100852	chr14:32560298(+)	0.00172046	8.71795	3.12399	10	3	13	34
chr14	32560303	32560303	+	m6A_hg38_115006	10	3	ARHGAP5	protein_coding	ENSG00000100852	chr14:32560303(+)	0.00172046	8.71795	3.12399	10	3	13	34
chr14	32560310	32560310	+	m6A_hg38_115007	10	3	ARHGAP5	protein_coding	ENSG00000100852	chr14:32560310(+)	0.00172046	8.71795	3.12399	10	3	13	34
chr14	32560862	32560862	+	m6A_hg38_115017	6	1	ARHGAP5	protein_coding	ENSG00000100852	chr14:32560862(+)	0.00967108	12.7059	3.66742	6	1	17	36
chr14	32561184	32561184	+	m6A_hg38_115025	8	3	ARHGAP5	protein_coding	ENSG00000100852	chr14:32561184(+)	0.0111168	6.04444	2.59561	8	3	15	34
chr14	39650104	39650104	+	m6A_hg38_115367	10	3	PNN	protein_coding	ENSG00000100941	chr14:39650104(+)	0.00172046	8.71795	3.12399	10	3	13	34
chr14	50074269	50074269	+	m6A_hg38_115557	9	1	LRR1	protein_coding	ENSG00000165501	chr14:50074269(+)	0.00040104	23.1429	4.5325	9	1	14	36
chr14	50074306	50074306	+	m6A_hg38_115558	9	3	LRR1	protein_coding	ENSG00000165501	chr14:50074306(+)	0.00453748	7.28571	2.86507	9	3	14	34
chr14	50074316	50074316	+	m6A_hg38_115559	11	3	LRR1	protein_coding	ENSG00000165501	chr14:50074316(+)	0.000605656	10.3889	3.37697	11	3	12	34
chr14	50074383	50074383	+	m6A_hg38_115560	10	5	LRR1	protein_coding	ENSG00000165501	chr14:50074383(+)	0.00937501	4.92308	2.29956	10	5	13	32
chr14	50074585	50074585	+	m6A_hg38_115569	15	9	LRR1	protein_coding	ENSG00000165501	chr14:50074585(+)	0.00169189	5.83333	2.54432	15	9	8	28
chr14	50074600	50074600	+	m6A_hg38_115570	14	8	LRR1	protein_coding	ENSG00000165501	chr14:50074600(+)	0.00222901	5.63889	2.49541	14	8	9	29
chr14	50074642	50074642	+	m6A_hg38_115572	13	4	LRR1	protein_coding	ENSG00000165501	chr14:50074642(+)	0.000195133	10.725	3.42291	13	4	10	33
chr14	60601173	60601173	+	m6A_hg38_116607	10	3	PCNX4	protein_coding	ENSG00000126773	chr14:60601173(+)	0.00172046	8.71795	3.12399	10	3	13	34
chr14	64989236	64989236	+	m6A_hg38_116977	8	3	ZBTB1	protein_coding	ENSG00000126804	chr14:64989236(+)	0.0111168	6.04444	2.59561	8	3	15	34
chr14	64989244	64989244	+	m6A_hg38_116978	8	3	ZBTB1	protein_coding	ENSG00000126804	chr14:64989244(+)	0.0111168	6.04444	2.59561	8	3	15	34
chr14	64989250	64989250	+	m6A_hg38_116979	8	3	ZBTB1	protein_coding	ENSG00000126804	chr14:64989250(+)	0.0111168	6.04444	2.59561	8	3	15	34
chr14	64989292	64989292	+	m6A_hg38_116981	8	3	ZBTB1	protein_coding	ENSG00000126804	chr14:64989292(+)	0.0111168	6.04444	2.59561	8	3	15	34
chr14	71444219	71444219	+	m6A_hg38_117615	8	3	PCNX1	protein_coding	ENSG00000100731	chr14:71444219(+)	0.0111168	6.04444	2.59561	8	3	15	34
chr14	71444223	71444223	+	m6A_hg38_117616	8	3	PCNX1	protein_coding	ENSG00000100731	chr14:71444223(+)	0.0111168	6.04444	2.59561	8	3	15	34
chr14	71444229	71444229	+	m6A_hg38_117617	8	3	PCNX1	protein_coding	ENSG00000100731	chr14:71444229(+)	0.0111168	6.04444	2.59561	8	3	15	34
chr14	71444790	71444790	+	m6A_hg38_117637	9	2	PCNX1	protein_coding	ENSG00000100731	chr14:71444790(+)	0.00158812	11.25	3.49185	9	2	14	35
chr14	71444856	71444856	+	m6A_hg38_117639	10	2	PCNX1	protein_coding	ENSG00000100731	chr14:71444856(+)	0.000544498	13.4615	3.75077	10	2	13	35
chr14	71444874	71444874	+	m6A_hg38_117640	11	4	PCNX1	protein_coding	ENSG00000100731	chr14:71444874(+)	0.00167872	7.5625	2.91886	11	4	12	33
chr14	71445086	71445086	+	m6A_hg38_117649	10	4	PCNX1	protein_coding	ENSG00000100731	chr14:71445086(+)	0.00435606	6.34615	2.66588	10	4	13	33
chr14	71445135	71445135	+	m6A_hg38_117652	11	4	PCNX1	protein_coding	ENSG00000100731	chr14:71445135(+)	0.00167872	7.5625	2.91886	11	4	12	33
chr14	71445162	71445162	+	m6A_hg38_117653	10	4	PCNX1	protein_coding	ENSG00000100731	chr14:71445162(+)	0.00435606	6.34615	2.66588	10	4	13	33
chr14	73572939	73572939	+	m6A_hg38_117792	10	3	RBM25	protein_coding	ENSG00000119707	chr14:73572939(+)	0.00172046	8.71795	3.12399	10	3	13	34
chr14	73686564	73686564	+	m6A_hg38_117863	11	5	PSEN1	protein_coding	ENSG00000080815	chr14:73686564(+)	0.0039394	5.86667	2.55254	11	5	12	32
chr14	75266236	75266236	+	m6A_hg38_118118	10	5	YLPM1	protein_coding	ENSG00000119596	chr14:75266236(+)	0.00937501	4.92308	2.29956	10	5	13	32
chr14	75266310	75266310	+	m6A_hg38_118120	12	7	YLPM1	protein_coding	ENSG00000119596	chr14:75266310(+)	0.00680764	4.67532	2.22507	12	7	11	30
chr14	103969613	103969613	+	m6A_hg38_120112	15	8	MARK3	protein_coding	ENSG00000075413	chr14:103969613(+)	0.000809484	6.79688	2.76487	15	8	8	29
chr14	105461070	105461070	+	m6A_hg38_120523	8	3	CLBA1	protein_coding	ENSG00000140104	chr14:105461070(+)	0.0111168	6.04444	2.59561	8	3	15	34
chr14	105716312	105716312	+	m6A_hg38_120536	13	2	BTBD6	protein_coding	ENSG00000184887	chr14:105716312(+)	1.43239e-05	22.75	4.50779	13	2	10	35
chr14	105716363	105716363	+	m6A_hg38_120537	15	4	BTBD6	protein_coding	ENSG00000184887	chr14:105716363(+)	1.58366e-05	15.4688	3.95128	15	4	8	33
chr14	105716453	105716453	+	m6A_hg38_120538	15	4	BTBD6	protein_coding	ENSG00000184887	chr14:105716453(+)	1.58366e-05	15.4688	3.95128	15	4	8	33
chr14	105716461	105716461	+	m6A_hg38_120539	15	4	BTBD6	protein_coding	ENSG00000184887	chr14:105716461(+)	1.58366e-05	15.4688	3.95128	15	4	8	33
chr14	105716522	105716522	+	m6A_hg38_120541	14	3	BTBD6	protein_coding	ENSG00000184887	chr14:105716522(+)	1.63978e-05	17.6296	4.13993	14	3	9	34
chr14	105716645	105716645	+	m6A_hg38_120543	10	4	BTBD6	protein_coding	ENSG00000184887	chr14:105716645(+)	0.00435606	6.34615	2.66588	10	4	13	33
chr14	105716753	105716753	+	m6A_hg38_120544	10	4	BTBD6	protein_coding	ENSG00000184887	chr14:105716753(+)	0.00435606	6.34615	2.66588	10	4	13	33
chr14	105716758	105716758	+	m6A_hg38_120545	10	4	BTBD6	protein_coding	ENSG00000184887	chr14:105716758(+)	0.00435606	6.34615	2.66588	10	4	13	33
chr14	105716786	105716786	+	m6A_hg38_120547	12	4	BTBD6	protein_coding	ENSG00000184887	chr14:105716786(+)	0.000596878	9	3.16993	12	4	11	33
chr14	105716808	105716808	+	m6A_hg38_120548	14	4	BTBD6	protein_coding	ENSG00000184887	chr14:105716808(+)	5.83455e-05	12.8333	3.68182	14	4	9	33
chr14	105716826	105716826	+	m6A_hg38_120549	13	4	BTBD6	protein_coding	ENSG00000184887	chr14:105716826(+)	0.000195133	10.725	3.42291	13	4	10	33
chr14	105716831	105716831	+	m6A_hg38_120550	13	4	BTBD6	protein_coding	ENSG00000184887	chr14:105716831(+)	0.000195133	10.725	3.42291	13	4	10	33
chr14	105716861	105716861	+	m6A_hg38_120551	13	4	BTBD6	protein_coding	ENSG00000184887	chr14:105716861(+)	0.000195133	10.725	3.42291	13	4	10	33
chr14	105716871	105716871	+	m6A_hg38_120552	13	4	BTBD6	protein_coding	ENSG00000184887	chr14:105716871(+)	0.000195133	10.725	3.42291	13	4	10	33
chr14	105716879	105716879	+	m6A_hg38_120553	13	4	BTBD6	protein_coding	ENSG00000184887	chr14:105716879(+)	0.000195133	10.725	3.42291	13	4	10	33
chr14	105716948	105716948	+	m6A_hg38_120554	13	4	BTBD6	protein_coding	ENSG00000184887	chr14:105716948(+)	0.000195133	10.725	3.42291	13	4	10	33
chr14	105716962	105716962	+	m6A_hg38_120555	13	4	BTBD6	protein_coding	ENSG00000184887	chr14:105716962(+)	0.000195133	10.725	3.42291	13	4	10	33
chr14	23442388	23442388	-	m6A_hg38_121400	10	5	NA	protein_coding	ENSG00000259132	chr14:23442388(-)	0.00937501	4.92308	2.29956	10	5	13	32
chr14	58875457	58875457	-	m6A_hg38_123704	10	1	TIMM9	protein_coding	ENSG00000100575	chr14:58875457(-)	0.00012352	27.6923	4.79141	10	1	13	36
chr14	68144055	68144055	-	m6A_hg38_124202	8	1	NA	protein_coding	ENSG00000258466	chr14:68144055(-)	0.00122718	19.2	4.26303	8	1	15	36
chr14	68144062	68144062	-	m6A_hg38_124204	8	1	NA	protein_coding	ENSG00000258466	chr14:68144062(-)	0.00122718	19.2	4.26303	8	1	15	36
chr14	69256233	69256233	-	m6A_hg38_124310	7	1	ZFP36L1	protein_coding	ENSG00000185650	chr14:69256233(-)	0.0035452	15.75	3.97728	7	1	16	36
chr14	69256254	69256254	-	m6A_hg38_124311	8	1	ZFP36L1	protein_coding	ENSG00000185650	chr14:69256254(-)	0.00122718	19.2	4.26303	8	1	15	36
chr14	69256302	69256302	-	m6A_hg38_124313	8	2	ZFP36L1	protein_coding	ENSG00000185650	chr14:69256302(-)	0.00433123	9.33333	3.22239	8	2	15	35
chr14	69256329	69256329	-	m6A_hg38_124315	7	2	ZFP36L1	protein_coding	ENSG00000185650	chr14:69256329(-)	0.0110446	7.65625	2.93664	7	2	16	35
chr14	69520554	69520554	-	m6A_hg38_124406	12	6	DCAF5	protein_coding	ENSG00000139990	chr14:69520554(-)	0.00339804	5.63636	2.49476	12	6	11	31
chr14	69520555	69520555	-	m6A_hg38_124407	12	6	DCAF5	protein_coding	ENSG00000139990	chr14:69520555(-)	0.00339804	5.63636	2.49476	12	6	11	31
chr14	69520577	69520577	-	m6A_hg38_124408	13	6	DCAF5	protein_coding	ENSG00000139990	chr14:69520577(-)	0.00130072	6.71667	2.74775	13	6	10	31
chr14	69520704	69520704	-	m6A_hg38_124410	15	7	DCAF5	protein_coding	ENSG00000139990	chr14:69520704(-)	0.000356642	8.03571	3.00643	15	7	8	30
chr14	69520712	69520712	-	m6A_hg38_124411	15	7	DCAF5	protein_coding	ENSG00000139990	chr14:69520712(-)	0.000356642	8.03571	3.00643	15	7	8	30
chr14	69520714	69520714	-	m6A_hg38_124412	15	7	DCAF5	protein_coding	ENSG00000139990	chr14:69520714(-)	0.000356642	8.03571	3.00643	15	7	8	30
chr14	69520729	69520729	-	m6A_hg38_124413	15	7	DCAF5	protein_coding	ENSG00000139990	chr14:69520729(-)	0.000356642	8.03571	3.00643	15	7	8	30
chr14	69520780	69520780	-	m6A_hg38_124415	12	7	DCAF5	protein_coding	ENSG00000139990	chr14:69520780(-)	0.00680764	4.67532	2.22507	12	7	11	30
chr14	69520791	69520791	-	m6A_hg38_124416	13	7	DCAF5	protein_coding	ENSG00000139990	chr14:69520791(-)	0.00280991	5.57143	2.47805	13	7	10	30
chr14	69520806	69520806	-	m6A_hg38_124418	13	7	DCAF5	protein_coding	ENSG00000139990	chr14:69520806(-)	0.00280991	5.57143	2.47805	13	7	10	30
chr14	69520814	69520814	-	m6A_hg38_124419	12	7	DCAF5	protein_coding	ENSG00000139990	chr14:69520814(-)	0.00680764	4.67532	2.22507	12	7	11	30
chr14	69520854	69520854	-	m6A_hg38_124420	13	7	DCAF5	protein_coding	ENSG00000139990	chr14:69520854(-)	0.00280991	5.57143	2.47805	13	7	10	30
chr14	69520898	69520898	-	m6A_hg38_124423	13	7	DCAF5	protein_coding	ENSG00000139990	chr14:69520898(-)	0.00280991	5.57143	2.47805	13	7	10	30
chr14	69521110	69521110	-	m6A_hg38_124430	12	7	DCAF5	protein_coding	ENSG00000139990	chr14:69521110(-)	0.00680764	4.67532	2.22507	12	7	11	30
chr14	69521112	69521112	-	m6A_hg38_124431	13	7	DCAF5	protein_coding	ENSG00000139990	chr14:69521112(-)	0.00280991	5.57143	2.47805	13	7	10	30
chr14	69521194	69521194	-	m6A_hg38_124433	13	7	DCAF5	protein_coding	ENSG00000139990	chr14:69521194(-)	0.00280991	5.57143	2.47805	13	7	10	30
chr14	69521211	69521211	-	m6A_hg38_124434	13	7	DCAF5	protein_coding	ENSG00000139990	chr14:69521211(-)	0.00280991	5.57143	2.47805	13	7	10	30
chr14	77491744	77491744	-	m6A_hg38_125187	13	3	IRF2BPL	protein_coding	ENSG00000119669	chr14:77491744(-)	5.94177e-05	14.7333	3.88101	13	3	10	34
chr14	77491752	77491752	-	m6A_hg38_125188	13	3	IRF2BPL	protein_coding	ENSG00000119669	chr14:77491752(-)	5.94177e-05	14.7333	3.88101	13	3	10	34
chr14	77491792	77491792	-	m6A_hg38_125189	12	3	IRF2BPL	protein_coding	ENSG00000119669	chr14:77491792(-)	0.000197496	12.3636	3.62803	12	3	11	34
chr14	77491976	77491976	-	m6A_hg38_125191	12	3	IRF2BPL	protein_coding	ENSG00000119669	chr14:77491976(-)	0.000197496	12.3636	3.62803	12	3	11	34
chr14	77492003	77492003	-	m6A_hg38_125192	12	3	IRF2BPL	protein_coding	ENSG00000119669	chr14:77492003(-)	0.000197496	12.3636	3.62803	12	3	11	34
chr14	77492032	77492032	-	m6A_hg38_125194	10	3	IRF2BPL	protein_coding	ENSG00000119669	chr14:77492032(-)	0.00172046	8.71795	3.12399	10	3	13	34
chr14	77492034	77492034	-	m6A_hg38_125195	10	3	IRF2BPL	protein_coding	ENSG00000119669	chr14:77492034(-)	0.00172046	8.71795	3.12399	10	3	13	34
chr14	77492052	77492052	-	m6A_hg38_125196	8	3	IRF2BPL	protein_coding	ENSG00000119669	chr14:77492052(-)	0.0111168	6.04444	2.59561	8	3	15	34
chr14	77492103	77492103	-	m6A_hg38_125197	9	3	IRF2BPL	protein_coding	ENSG00000119669	chr14:77492103(-)	0.00453748	7.28571	2.86507	9	3	14	34
chr14	77492109	77492109	-	m6A_hg38_125198	9	3	IRF2BPL	protein_coding	ENSG00000119669	chr14:77492109(-)	0.00453748	7.28571	2.86507	9	3	14	34
chr14	77492308	77492308	-	m6A_hg38_125201	8	3	IRF2BPL	protein_coding	ENSG00000119669	chr14:77492308(-)	0.0111168	6.04444	2.59561	8	3	15	34
chr14	77492421	77492421	-	m6A_hg38_125204	7	1	IRF2BPL	protein_coding	ENSG00000119669	chr14:77492421(-)	0.0035452	15.75	3.97728	7	1	16	36
chr14	77492447	77492447	-	m6A_hg38_125205	6	1	IRF2BPL	protein_coding	ENSG00000119669	chr14:77492447(-)	0.00967108	12.7059	3.66742	6	1	17	36
chr14	77492481	77492481	-	m6A_hg38_125206	6	1	IRF2BPL	protein_coding	ENSG00000119669	chr14:77492481(-)	0.00967108	12.7059	3.66742	6	1	17	36
chr14	77492727	77492727	-	m6A_hg38_125209	11	3	IRF2BPL	protein_coding	ENSG00000119669	chr14:77492727(-)	0.000605656	10.3889	3.37697	11	3	12	34
chr14	77492793	77492793	-	m6A_hg38_125210	13	3	IRF2BPL	protein_coding	ENSG00000119669	chr14:77492793(-)	5.94177e-05	14.7333	3.88101	13	3	10	34
chr14	77492805	77492805	-	m6A_hg38_125211	13	3	IRF2BPL	protein_coding	ENSG00000119669	chr14:77492805(-)	5.94177e-05	14.7333	3.88101	13	3	10	34
chr14	89628064	89628064	-	m6A_hg38_125684	12	6	FOXN3	protein_coding	ENSG00000053254	chr14:89628064(-)	0.00339804	5.63636	2.49476	12	6	11	31
chr14	89628091	89628091	-	m6A_hg38_125685	11	6	FOXN3	protein_coding	ENSG00000053254	chr14:89628091(-)	0.00811755	4.73611	2.2437	11	6	12	31
chr14	89628098	89628098	-	m6A_hg38_125686	11	6	FOXN3	protein_coding	ENSG00000053254	chr14:89628098(-)	0.00811755	4.73611	2.2437	11	6	12	31
chr14	89628114	89628114	-	m6A_hg38_125687	11	6	FOXN3	protein_coding	ENSG00000053254	chr14:89628114(-)	0.00811755	4.73611	2.2437	11	6	12	31
chr14	102552697	102552697	-	m6A_hg38_126860	10	5	HSP90AA1	protein_coding	ENSG00000080824	chr14:102552697(-)	0.00937501	4.92308	2.29956	10	5	13	32
chr15	34395955	34395955	+	m6A_hg38_128054	12	6	PGBD4	protein_coding	ENSG00000182405	chr15:34395955(+)	0.00339804	5.63636	2.49476	12	6	11	31
chr15	34522298	34522298	+	m6A_hg38_128089	13	6	EMC4	protein_coding	ENSG00000128463	chr15:34522298(+)	0.00130072	6.71667	2.74775	13	6	10	31
chr15	34522301	34522301	+	m6A_hg38_128090	13	6	EMC4	protein_coding	ENSG00000128463	chr15:34522301(+)	0.00130072	6.71667	2.74775	13	6	10	31
chr15	40685888	40685888	+	m6A_hg38_128404	20	21	KNSTRN	protein_coding	ENSG00000128944	chr15:40685888(+)	0.0111517	5.07937	2.34465	20	21	3	16
chr15	40712646	40712646	+	m6A_hg38_128474	6	1	IVD	protein_coding	ENSG00000128928	chr15:40712646(+)	0.00967108	12.7059	3.66742	6	1	17	36
chr15	40915043	40915043	+	m6A_hg38_128620	10	1	KNL1	protein_coding	ENSG00000137812	chr15:40915043(+)	0.00012352	27.6923	4.79141	10	1	13	36
chr15	40915281	40915281	+	m6A_hg38_128625	10	5	KNL1	protein_coding	ENSG00000137812	chr15:40915281(+)	0.00937501	4.92308	2.29956	10	5	13	32
chr15	40915390	40915390	+	m6A_hg38_128628	6	1	KNL1	protein_coding	ENSG00000137812	chr15:40915390(+)	0.00967108	12.7059	3.66742	6	1	17	36
chr15	40915986	40915986	+	m6A_hg38_128637	10	4	KNL1	protein_coding	ENSG00000137812	chr15:40915986(+)	0.00435606	6.34615	2.66588	10	4	13	33
chr15	41758388	41758388	+	m6A_hg38_128994	8	1	RTF1	protein_coding	ENSG00000137815	chr15:41758388(+)	0.00122718	19.2	4.26303	8	1	15	36
chr15	49170833	49170833	+	m6A_hg38_130045	9	3	EID1	protein_coding	ENSG00000255302	chr15:49170833(+)	0.00453748	7.28571	2.86507	9	3	14	34
chr15	49170896	49170896	+	m6A_hg38_130046	10	4	EID1	protein_coding	ENSG00000255302	chr15:49170896(+)	0.00435606	6.34615	2.66588	10	4	13	33
chr15	49170904	49170904	+	m6A_hg38_130047	10	4	EID1	protein_coding	ENSG00000255302	chr15:49170904(+)	0.00435606	6.34615	2.66588	10	4	13	33
chr15	49170978	49170978	+	m6A_hg38_130049	11	4	EID1	protein_coding	ENSG00000255302	chr15:49170978(+)	0.00167872	7.5625	2.91886	11	4	12	33
chr15	49171034	49171034	+	m6A_hg38_130051	13	4	EID1	protein_coding	ENSG00000255302	chr15:49171034(+)	0.000195133	10.725	3.42291	13	4	10	33
chr15	49171039	49171039	+	m6A_hg38_130052	13	4	EID1	protein_coding	ENSG00000255302	chr15:49171039(+)	0.000195133	10.725	3.42291	13	4	10	33
chr15	49171067	49171067	+	m6A_hg38_130053	13	4	EID1	protein_coding	ENSG00000255302	chr15:49171067(+)	0.000195133	10.725	3.42291	13	4	10	33
chr15	49171070	49171070	+	m6A_hg38_130055	13	4	EID1	protein_coding	ENSG00000255302	chr15:49171070(+)	0.000195133	10.725	3.42291	13	4	10	33
chr15	49171080	49171080	+	m6A_hg38_130056	13	4	EID1	protein_coding	ENSG00000255302	chr15:49171080(+)	0.000195133	10.725	3.42291	13	4	10	33
chr15	49171086	49171086	+	m6A_hg38_130057	13	4	EID1	protein_coding	ENSG00000255302	chr15:49171086(+)	0.000195133	10.725	3.42291	13	4	10	33
chr15	49171091	49171091	+	m6A_hg38_130058	14	4	EID1	protein_coding	ENSG00000255302	chr15:49171091(+)	5.83455e-05	12.8333	3.68182	14	4	9	33
chr15	49171144	49171144	+	m6A_hg38_130060	15	4	EID1	protein_coding	ENSG00000255302	chr15:49171144(+)	1.58366e-05	15.4688	3.95128	15	4	8	33
chr15	49171177	49171177	+	m6A_hg38_130062	14	4	EID1	protein_coding	ENSG00000255302	chr15:49171177(+)	5.83455e-05	12.8333	3.68182	14	4	9	33
chr15	49171192	49171192	+	m6A_hg38_130063	14	4	EID1	protein_coding	ENSG00000255302	chr15:49171192(+)	5.83455e-05	12.8333	3.68182	14	4	9	33
chr15	49171286	49171286	+	m6A_hg38_130065	10	4	EID1	protein_coding	ENSG00000255302	chr15:49171286(+)	0.00435606	6.34615	2.66588	10	4	13	33
chr15	49171292	49171292	+	m6A_hg38_130066	10	4	EID1	protein_coding	ENSG00000255302	chr15:49171292(+)	0.00435606	6.34615	2.66588	10	4	13	33
chr15	49171296	49171296	+	m6A_hg38_130067	10	4	EID1	protein_coding	ENSG00000255302	chr15:49171296(+)	0.00435606	6.34615	2.66588	10	4	13	33
chr15	49171359	49171359	+	m6A_hg38_130069	9	4	EID1	protein_coding	ENSG00000255302	chr15:49171359(+)	0.0104457	5.30357	2.40696	9	4	14	33
chr15	49171383	49171383	+	m6A_hg38_130070	9	4	EID1	protein_coding	ENSG00000255302	chr15:49171383(+)	0.0104457	5.30357	2.40696	9	4	14	33
chr15	66840952	66840952	+	m6A_hg38_131321	18	14	ZWILCH	protein_coding	ENSG00000174442	chr15:66840952(+)	0.00198127	5.91429	2.5642	18	14	5	23
chr15	66841090	66841090	+	m6A_hg38_131324	11	2	ZWILCH	protein_coding	ENSG00000174442	chr15:66841090(+)	0.000174281	16.0417	4.00375	11	2	12	35
chr15	68582458	68582458	+	m6A_hg38_131567	9	3	FEM1B	protein_coding	ENSG00000169018	chr15:68582458(+)	0.00453748	7.28571	2.86507	9	3	14	34
chr15	68582484	68582484	+	m6A_hg38_131568	9	3	FEM1B	protein_coding	ENSG00000169018	chr15:68582484(+)	0.00453748	7.28571	2.86507	9	3	14	34
chr15	68582493	68582493	+	m6A_hg38_131569	9	3	FEM1B	protein_coding	ENSG00000169018	chr15:68582493(+)	0.00453748	7.28571	2.86507	9	3	14	34
chr15	68582499	68582499	+	m6A_hg38_131570	9	3	FEM1B	protein_coding	ENSG00000169018	chr15:68582499(+)	0.00453748	7.28571	2.86507	9	3	14	34
chr15	68582510	68582510	+	m6A_hg38_131571	8	2	FEM1B	protein_coding	ENSG00000169018	chr15:68582510(+)	0.00433123	9.33333	3.22239	8	2	15	35
chr15	68582897	68582897	+	m6A_hg38_131581	11	3	FEM1B	protein_coding	ENSG00000169018	chr15:68582897(+)	0.000605656	10.3889	3.37697	11	3	12	34
chr15	68582913	68582913	+	m6A_hg38_131582	11	3	FEM1B	protein_coding	ENSG00000169018	chr15:68582913(+)	0.000605656	10.3889	3.37697	11	3	12	34
chr15	68582953	68582953	+	m6A_hg38_131583	10	3	FEM1B	protein_coding	ENSG00000169018	chr15:68582953(+)	0.00172046	8.71795	3.12399	10	3	13	34
chr15	68582964	68582964	+	m6A_hg38_131585	10	3	FEM1B	protein_coding	ENSG00000169018	chr15:68582964(+)	0.00172046	8.71795	3.12399	10	3	13	34
chr15	68583396	68583396	+	m6A_hg38_131597	11	6	FEM1B	protein_coding	ENSG00000169018	chr15:68583396(+)	0.00811755	4.73611	2.2437	11	6	12	31
chr15	68583401	68583401	+	m6A_hg38_131598	11	6	FEM1B	protein_coding	ENSG00000169018	chr15:68583401(+)	0.00811755	4.73611	2.2437	11	6	12	31
chr15	68583409	68583409	+	m6A_hg38_131599	12	6	FEM1B	protein_coding	ENSG00000169018	chr15:68583409(+)	0.00339804	5.63636	2.49476	12	6	11	31
chr15	68583419	68583419	+	m6A_hg38_131600	12	6	FEM1B	protein_coding	ENSG00000169018	chr15:68583419(+)	0.00339804	5.63636	2.49476	12	6	11	31
chr15	68583429	68583429	+	m6A_hg38_131601	12	6	FEM1B	protein_coding	ENSG00000169018	chr15:68583429(+)	0.00339804	5.63636	2.49476	12	6	11	31
chr15	68583467	68583467	+	m6A_hg38_131604	12	6	FEM1B	protein_coding	ENSG00000169018	chr15:68583467(+)	0.00339804	5.63636	2.49476	12	6	11	31
chr15	68583522	68583522	+	m6A_hg38_131605	11	6	FEM1B	protein_coding	ENSG00000169018	chr15:68583522(+)	0.00811755	4.73611	2.2437	11	6	12	31
chr15	68583528	68583528	+	m6A_hg38_131606	11	6	FEM1B	protein_coding	ENSG00000169018	chr15:68583528(+)	0.00811755	4.73611	2.2437	11	6	12	31
chr15	76634314	76634314	+	m6A_hg38_132491	7	2	ISL2	protein_coding	ENSG00000159556	chr15:76634314(+)	0.0110446	7.65625	2.93664	7	2	16	35
chr15	76634325	76634325	+	m6A_hg38_132492	10	4	ISL2	protein_coding	ENSG00000159556	chr15:76634325(+)	0.00435606	6.34615	2.66588	10	4	13	33
chr15	76634363	76634363	+	m6A_hg38_132493	10	4	ISL2	protein_coding	ENSG00000159556	chr15:76634363(+)	0.00435606	6.34615	2.66588	10	4	13	33
chr15	76634385	76634385	+	m6A_hg38_132494	10	4	ISL2	protein_coding	ENSG00000159556	chr15:76634385(+)	0.00435606	6.34615	2.66588	10	4	13	33
chr15	76634415	76634415	+	m6A_hg38_132495	9	4	ISL2	protein_coding	ENSG00000159556	chr15:76634415(+)	0.0104457	5.30357	2.40696	9	4	14	33
chr15	83503302	83503302	+	m6A_hg38_133109	12	2	WHAMM	protein_coding	ENSG00000156232	chr15:83503302(+)	5.19134e-05	19.0909	4.25481	12	2	11	35
chr15	83503309	83503309	+	m6A_hg38_133110	9	2	WHAMM	protein_coding	ENSG00000156232	chr15:83503309(+)	0.00158812	11.25	3.49185	9	2	14	35
chr15	90167776	90167776	+	m6A_hg38_133764	9	2	TICRR	protein_coding	ENSG00000140534	chr15:90167776(+)	0.00158812	11.25	3.49185	9	2	14	35
chr15	90167797	90167797	+	m6A_hg38_133765	8	2	TICRR	protein_coding	ENSG00000140534	chr15:90167797(+)	0.00433123	9.33333	3.22239	8	2	15	35
chr15	90168213	90168213	+	m6A_hg38_133777	9	1	TICRR	protein_coding	ENSG00000140534	chr15:90168213(+)	0.00040104	23.1429	4.5325	9	1	14	36
chr15	90168592	90168592	+	m6A_hg38_133784	6	1	TICRR	protein_coding	ENSG00000140534	chr15:90168592(+)	0.00967108	12.7059	3.66742	6	1	17	36
chr15	90168802	90168802	+	m6A_hg38_133787	8	3	TICRR	protein_coding	ENSG00000140534	chr15:90168802(+)	0.0111168	6.04444	2.59561	8	3	15	34
chr15	90168839	90168839	+	m6A_hg38_133789	7	1	TICRR	protein_coding	ENSG00000140534	chr15:90168839(+)	0.0035452	15.75	3.97728	7	1	16	36
chr15	90170270	90170270	+	m6A_hg38_133792	7	2	TICRR	protein_coding	ENSG00000140534	chr15:90170270(+)	0.0110446	7.65625	2.93664	7	2	16	35
chr15	90170310	90170310	+	m6A_hg38_133794	10	2	TICRR	protein_coding	ENSG00000140534	chr15:90170310(+)	0.000544498	13.4615	3.75077	10	2	13	35
chr15	90170324	90170324	+	m6A_hg38_133795	10	1	TICRR	protein_coding	ENSG00000140534	chr15:90170324(+)	0.00012352	27.6923	4.79141	10	1	13	36
chr15	90170370	90170370	+	m6A_hg38_133796	13	1	TICRR	protein_coding	ENSG00000140534	chr15:90170370(+)	2.44037e-06	46.8	5.54844	13	1	10	36
chr15	91034715	91034715	+	m6A_hg38_134046	8	3	IQGAP1	protein_coding	ENSG00000140575	chr15:91034715(+)	0.0111168	6.04444	2.59561	8	3	15	34
chr15	91292707	91292707	+	m6A_hg38_134150	8	3	BLM	protein_coding	ENSG00000197299	chr15:91292707(+)	0.0111168	6.04444	2.59561	8	3	15	34
chr15	91292761	91292761	+	m6A_hg38_134153	8	3	BLM	protein_coding	ENSG00000197299	chr15:91292761(+)	0.0111168	6.04444	2.59561	8	3	15	34
chr15	91292786	91292786	+	m6A_hg38_134154	9	2	BLM	protein_coding	ENSG00000197299	chr15:91292786(+)	0.00158812	11.25	3.49185	9	2	14	35
chr15	91292838	91292838	+	m6A_hg38_134156	10	2	BLM	protein_coding	ENSG00000197299	chr15:91292838(+)	0.000544498	13.4615	3.75077	10	2	13	35
chr15	91292974	91292974	+	m6A_hg38_134158	9	4	BLM	protein_coding	ENSG00000197299	chr15:91292974(+)	0.0104457	5.30357	2.40696	9	4	14	33
chr15	91293073	91293073	+	m6A_hg38_134160	14	7	BLM	protein_coding	ENSG00000197299	chr15:91293073(+)	0.00105372	6.66667	2.73697	14	7	9	30
chr15	91293099	91293099	+	m6A_hg38_134161	14	7	BLM	protein_coding	ENSG00000197299	chr15:91293099(+)	0.00105372	6.66667	2.73697	14	7	9	30
chr15	91293103	91293103	+	m6A_hg38_134162	14	7	BLM	protein_coding	ENSG00000197299	chr15:91293103(+)	0.00105372	6.66667	2.73697	14	7	9	30
chr15	91293114	91293114	+	m6A_hg38_134163	14	7	BLM	protein_coding	ENSG00000197299	chr15:91293114(+)	0.00105372	6.66667	2.73697	14	7	9	30
chr15	91304400	91304400	+	m6A_hg38_134184	9	2	BLM	protein_coding	ENSG00000197299	chr15:91304400(+)	0.00158812	11.25	3.49185	9	2	14	35
chr15	91304416	91304416	+	m6A_hg38_134185	8	2	BLM	protein_coding	ENSG00000197299	chr15:91304416(+)	0.00433123	9.33333	3.22239	8	2	15	35
chr15	91505207	91505207	+	m6A_hg38_134390	10	2	RCCD1	protein_coding	ENSG00000166965	chr15:91505207(+)	0.000544498	13.4615	3.75077	10	2	13	35
chr15	91505224	91505224	+	m6A_hg38_134391	9	1	RCCD1	protein_coding	ENSG00000166965	chr15:91505224(+)	0.00040104	23.1429	4.5325	9	1	14	36
chr15	40845752	40845752	-	m6A_hg38_136089	10	2	CCDC32	protein_coding	ENSG00000128891	chr15:40845752(-)	0.000544498	13.4615	3.75077	10	2	13	35
chr15	41687139	41687139	-	m6A_hg38_136199	6	1	NDUFAF1	protein_coding	ENSG00000137806	chr15:41687139(-)	0.00967108	12.7059	3.66742	6	1	17	36
chr15	43015845	43015845	-	m6A_hg38_136472	7	1	CDAN1	protein_coding	ENSG00000140326	chr15:43015845(-)	0.0035452	15.75	3.97728	7	1	16	36
chr15	44097059	44097059	-	m6A_hg38_136758	17	15	MFAP1	protein_coding	ENSG00000140259	chr15:44097059(-)	0.00911385	4.15556	2.05504	17	15	6	22
chr15	44105203	44105203	-	m6A_hg38_136771	7	1	MFAP1	protein_coding	ENSG00000140259	chr15:44105203(-)	0.0035452	15.75	3.97728	7	1	16	36
chr15	44105306	44105306	-	m6A_hg38_136772	7	1	MFAP1	protein_coding	ENSG00000140259	chr15:44105306(-)	0.0035452	15.75	3.97728	7	1	16	36
chr15	44105308	44105308	-	m6A_hg38_136773	7	1	MFAP1	protein_coding	ENSG00000140259	chr15:44105308(-)	0.0035452	15.75	3.97728	7	1	16	36
chr15	44105309	44105309	-	m6A_hg38_136774	7	1	MFAP1	protein_coding	ENSG00000140259	chr15:44105309(-)	0.0035452	15.75	3.97728	7	1	16	36
chr15	50645976	50645976	-	m6A_hg38_137389	6	1	GABPB1	protein_coding	ENSG00000104064	chr15:50645976(-)	0.00967108	12.7059	3.66742	6	1	17	36
chr15	59182579	59182579	-	m6A_hg38_138108	8	1	SLTM	protein_coding	ENSG00000137776	chr15:59182579(-)	0.00122718	19.2	4.26303	8	1	15	36
chr15	59185522	59185522	-	m6A_hg38_138111	7	1	SLTM	protein_coding	ENSG00000137776	chr15:59185522(-)	0.0035452	15.75	3.97728	7	1	16	36
chr15	65108073	65108073	-	m6A_hg38_138696	11	4	PIF1	protein_coding	ENSG00000140451	chr15:65108073(-)	0.00167872	7.5625	2.91886	11	4	12	33
chr15	65871255	65871255	-	m6A_hg38_138905	18	14	INTS14	protein_coding	ENSG00000138614	chr15:65871255(-)	0.00198127	5.91429	2.5642	18	14	5	23
chr15	65871263	65871263	-	m6A_hg38_138906	18	14	INTS14	protein_coding	ENSG00000138614	chr15:65871263(-)	0.00198127	5.91429	2.5642	18	14	5	23
chr15	68497840	68497840	-	m6A_hg38_139142	8	3	NA	protein_coding	ENSG00000260007	chr15:68497840(-)	0.0111168	6.04444	2.59561	8	3	15	34
chr15	68498139	68498139	-	m6A_hg38_139144	18	15	NA	protein_coding	ENSG00000260007	chr15:68498139(-)	0.00358044	5.28	2.40054	18	15	5	22
chr15	72533599	72533599	-	m6A_hg38_139535	7	1	PARP6	protein_coding	ENSG00000137817	chr15:72533599(-)	0.0035452	15.75	3.97728	7	1	16	36
chr15	72533603	72533603	-	m6A_hg38_139536	7	1	PARP6	protein_coding	ENSG00000137817	chr15:72533603(-)	0.0035452	15.75	3.97728	7	1	16	36
chr15	80181603	80181603	-	m6A_hg38_140584	7	2	MTHFS	protein_coding	ENSG00000136371	chr15:80181603(-)	0.0110446	7.65625	2.93664	7	2	16	35
chr15	80181605	80181605	-	m6A_hg38_140585	7	2	MTHFS	protein_coding	ENSG00000136371	chr15:80181605(-)	0.0110446	7.65625	2.93664	7	2	16	35
chr15	81270948	81270948	-	m6A_hg38_140634	8	1	MESD	protein_coding	ENSG00000117899	chr15:81270948(-)	0.00122718	19.2	4.26303	8	1	15	36
chr15	82422732	82422732	-	m6A_hg38_140702	8	2	EFL1	protein_coding	ENSG00000140598	chr15:82422732(-)	0.00433123	9.33333	3.22239	8	2	15	35
chr15	82422734	82422734	-	m6A_hg38_140703	8	2	EFL1	protein_coding	ENSG00000140598	chr15:82422734(-)	0.00433123	9.33333	3.22239	8	2	15	35
chr15	91474166	91474166	-	m6A_hg38_141384	6	1	HDDC3	protein_coding	ENSG00000184508	chr15:91474166(-)	0.00967108	12.7059	3.66742	6	1	17	36
chr16	107485	107485	+	m6A_hg38_141951	15	2	SNRNP25	protein_coding	ENSG00000161981	chr16:107485(+)	8.43313e-07	32.8125	5.03617	15	2	8	35
chr16	450727	450727	+	m6A_hg38_142046	9	2	NME4	protein_coding	ENSG00000103202	chr16:450727(+)	0.00158812	11.25	3.49185	9	2	14	35
chr16	847965	847965	+	m6A_hg38_142509	8	3	CHTF18	protein_coding	ENSG00000127586	chr16:847965(+)	0.0111168	6.04444	2.59561	8	3	15	34
chr16	848026	848026	+	m6A_hg38_142511	11	2	CHTF18	protein_coding	ENSG00000127586	chr16:848026(+)	0.000174281	16.0417	4.00375	11	2	12	35
chr16	848058	848058	+	m6A_hg38_142512	11	2	CHTF18	protein_coding	ENSG00000127586	chr16:848058(+)	0.000174281	16.0417	4.00375	11	2	12	35
chr16	1560415	1560415	+	m6A_hg38_142736	11	2	TELO2	protein_coding	ENSG00000100726	chr16:1560415(+)	0.000174281	16.0417	4.00375	11	2	12	35
chr16	2506966	2506966	+	m6A_hg38_143422	21	23	CCNF	protein_coding	ENSG00000162063	chr16:2506966(+)	0.0103276	6.3913	2.67611	21	23	2	14
chr16	2506993	2506993	+	m6A_hg38_143423	21	22	CCNF	protein_coding	ENSG00000162063	chr16:2506993(+)	0.00611831	7.15909	2.83978	21	22	2	15
chr16	2506999	2506999	+	m6A_hg38_143424	21	15	CCNF	protein_coding	ENSG00000162063	chr16:2506999(+)	6.57139e-05	15.4	3.94486	21	15	2	22
chr16	2507761	2507761	+	m6A_hg38_143434	8	1	CCNF	protein_coding	ENSG00000162063	chr16:2507761(+)	0.00122718	19.2	4.26303	8	1	15	36
chr16	2514813	2514813	+	m6A_hg38_143461	9	1	TEDC2	protein_coding	ENSG00000162062	chr16:2514813(+)	0.00040104	23.1429	4.5325	9	1	14	36
chr16	2514865	2514865	+	m6A_hg38_143462	8	1	TEDC2	protein_coding	ENSG00000162062	chr16:2514865(+)	0.00122718	19.2	4.26303	8	1	15	36
chr16	3018297	3018297	+	m6A_hg38_143991	11	5	KREMEN2	protein_coding	ENSG00000131650	chr16:3018297(+)	0.0039394	5.86667	2.55254	11	5	12	32
chr16	3023438	3023438	+	m6A_hg38_144049	12	6	PAQR4	protein_coding	ENSG00000162073	chr16:3023438(+)	0.00339804	5.63636	2.49476	12	6	11	31
chr16	3023446	3023446	+	m6A_hg38_144050	12	4	PAQR4	protein_coding	ENSG00000162073	chr16:3023446(+)	0.000596878	9	3.16993	12	4	11	33
chr16	3072166	3072166	+	m6A_hg38_144066	8	2	TNFRSF12A	protein_coding	ENSG00000006327	chr16:3072166(+)	0.00433123	9.33333	3.22239	8	2	15	35
chr16	3536942	3536942	+	m6A_hg38_144299	8	1	NAA60	protein_coding	ENSG00000122390	chr16:3536942(+)	0.00122718	19.2	4.26303	8	1	15	36
chr16	11444659	11444659	+	m6A_hg38_144954	10	4	RMI2	protein_coding	ENSG00000175643	chr16:11444659(+)	0.00435606	6.34615	2.66588	10	4	13	33
chr16	11444672	11444672	+	m6A_hg38_144955	10	4	RMI2	protein_coding	ENSG00000175643	chr16:11444672(+)	0.00435606	6.34615	2.66588	10	4	13	33
chr16	11444689	11444689	+	m6A_hg38_144957	9	3	RMI2	protein_coding	ENSG00000175643	chr16:11444689(+)	0.00453748	7.28571	2.86507	9	3	14	34
chr16	11444725	11444725	+	m6A_hg38_144958	10	3	RMI2	protein_coding	ENSG00000175643	chr16:11444725(+)	0.00172046	8.71795	3.12399	10	3	13	34
chr16	11445198	11445198	+	m6A_hg38_144966	14	9	RMI2	protein_coding	ENSG00000175643	chr16:11445198(+)	0.00434723	4.83951	2.27486	14	9	9	28
chr16	11445222	11445222	+	m6A_hg38_144968	15	8	RMI2	protein_coding	ENSG00000175643	chr16:11445222(+)	0.000809484	6.79688	2.76487	15	8	8	29
chr16	11445233	11445233	+	m6A_hg38_144969	15	7	RMI2	protein_coding	ENSG00000175643	chr16:11445233(+)	0.000356642	8.03571	3.00643	15	7	8	30
chr16	11445308	11445308	+	m6A_hg38_144970	14	9	RMI2	protein_coding	ENSG00000175643	chr16:11445308(+)	0.00434723	4.83951	2.27486	14	9	9	28
chr16	24802599	24802599	+	m6A_hg38_146425	8	3	TNRC6A	protein_coding	ENSG00000090905	chr16:24802599(+)	0.0111168	6.04444	2.59561	8	3	15	34
chr16	30096582	30096582	+	m6A_hg38_147320	15	10	PPP4C	protein_coding	ENSG00000149923	chr16:30096582(+)	0.00328979	5.0625	2.33985	15	10	8	27
chr16	30096583	30096583	+	m6A_hg38_147321	15	10	PPP4C	protein_coding	ENSG00000149923	chr16:30096583(+)	0.00328979	5.0625	2.33985	15	10	8	27
chr16	30749437	30749437	+	m6A_hg38_147720	11	6	SRCAP	protein_coding	ENSG00000080603	chr16:30749437(+)	0.00811755	4.73611	2.2437	11	6	12	31
chr16	30749444	30749444	+	m6A_hg38_147721	11	6	SRCAP	protein_coding	ENSG00000080603	chr16:30749444(+)	0.00811755	4.73611	2.2437	11	6	12	31
chr16	30750257	30750257	+	m6A_hg38_147742	13	8	SRCAP	protein_coding	ENSG00000080603	chr16:30750257(+)	0.00553201	4.7125	2.23649	13	8	10	29
chr16	30768576	30768576	+	m6A_hg38_147790	20	21	PHKG2	protein_coding	ENSG00000156873	chr16:30768576(+)	0.0111517	5.07937	2.34465	20	21	3	16
chr16	46731511	46731511	+	m6A_hg38_148536	12	4	ORC6	protein_coding	ENSG00000091651	chr16:46731511(+)	0.000596878	9	3.16993	12	4	11	33
chr16	46731528	46731528	+	m6A_hg38_148537	14	4	ORC6	protein_coding	ENSG00000091651	chr16:46731528(+)	5.83455e-05	12.8333	3.68182	14	4	9	33
chr16	46731557	46731557	+	m6A_hg38_148538	12	4	ORC6	protein_coding	ENSG00000091651	chr16:46731557(+)	0.000596878	9	3.16993	12	4	11	33
chr16	56510235	56510235	+	m6A_hg38_149285	17	7	OGFOD1	protein_coding	ENSG00000087263	chr16:56510235(+)	2.88274e-05	12.1429	3.60204	17	7	6	30
chr16	56510255	56510255	+	m6A_hg38_149286	17	6	OGFOD1	protein_coding	ENSG00000087263	chr16:56510255(+)	1.00353e-05	14.6389	3.87173	17	6	6	31
chr16	56510347	56510347	+	m6A_hg38_149288	12	1	OGFOD1	protein_coding	ENSG00000087263	chr16:56510347(+)	9.68225e-06	39.2727	5.29546	12	1	11	36
chr16	57238989	57238989	+	m6A_hg38_149452	14	9	RSPRY1	protein_coding	ENSG00000159579	chr16:57238989(+)	0.00434723	4.83951	2.27486	14	9	9	28
chr16	58437138	58437138	+	m6A_hg38_149675	12	6	GINS3	protein_coding	ENSG00000181938	chr16:58437138(+)	0.00339804	5.63636	2.49476	12	6	11	31
chr16	58438629	58438629	+	m6A_hg38_149685	16	7	GINS3	protein_coding	ENSG00000181938	chr16:58438629(+)	0.000107931	9.79592	3.29218	16	7	7	30
chr16	58438975	58438975	+	m6A_hg38_149690	10	2	GINS3	protein_coding	ENSG00000181938	chr16:58438975(+)	0.000544498	13.4615	3.75077	10	2	13	35
chr16	66978315	66978315	+	m6A_hg38_149982	7	2	CES2	protein_coding	ENSG00000172831	chr16:66978315(+)	0.0110446	7.65625	2.93664	7	2	16	35
chr16	67877976	67877976	+	m6A_hg38_150344	8	1	THAP11	protein_coding	ENSG00000168286	chr16:67877976(+)	0.00122718	19.2	4.26303	8	1	15	36
chr16	69458706	69458706	+	m6A_hg38_150902	7	1	CYB5B	protein_coding	ENSG00000103018	chr16:69458706(+)	0.0035452	15.75	3.97728	7	1	16	36
chr16	71961757	71961757	+	m6A_hg38_151373	17	15	IST1	protein_coding	ENSG00000182149	chr16:71961757(+)	0.00911385	4.15556	2.05504	17	15	6	22
chr16	72058399	72058399	+	m6A_hg38_151412	9	1	DHODH	protein_coding	ENSG00000102967	chr16:72058399(+)	0.00040104	23.1429	4.5325	9	1	14	36
chr16	81077724	81077724	+	m6A_hg38_151837	11	6	ATMIN	protein_coding	ENSG00000166454	chr16:81077724(+)	0.00811755	4.73611	2.2437	11	6	12	31
chr16	81077730	81077730	+	m6A_hg38_151838	11	6	ATMIN	protein_coding	ENSG00000166454	chr16:81077730(+)	0.00811755	4.73611	2.2437	11	6	12	31
chr16	81078207	81078207	+	m6A_hg38_151852	12	6	ATMIN	protein_coding	ENSG00000166454	chr16:81078207(+)	0.00339804	5.63636	2.49476	12	6	11	31
chr16	81078209	81078209	+	m6A_hg38_151853	12	6	ATMIN	protein_coding	ENSG00000166454	chr16:81078209(+)	0.00339804	5.63636	2.49476	12	6	11	31
chr16	81078213	81078213	+	m6A_hg38_151854	11	6	ATMIN	protein_coding	ENSG00000166454	chr16:81078213(+)	0.00811755	4.73611	2.2437	11	6	12	31
chr16	81078219	81078219	+	m6A_hg38_151855	11	6	ATMIN	protein_coding	ENSG00000166454	chr16:81078219(+)	0.00811755	4.73611	2.2437	11	6	12	31
chr16	81078223	81078223	+	m6A_hg38_151856	11	5	ATMIN	protein_coding	ENSG00000166454	chr16:81078223(+)	0.0039394	5.86667	2.55254	11	5	12	32
chr16	81078229	81078229	+	m6A_hg38_151857	11	5	ATMIN	protein_coding	ENSG00000166454	chr16:81078229(+)	0.0039394	5.86667	2.55254	11	5	12	32
chr16	81078241	81078241	+	m6A_hg38_151858	11	5	ATMIN	protein_coding	ENSG00000166454	chr16:81078241(+)	0.0039394	5.86667	2.55254	11	5	12	32
chr16	81078300	81078300	+	m6A_hg38_151859	12	5	ATMIN	protein_coding	ENSG00000166454	chr16:81078300(+)	0.00152204	6.98182	2.8036	12	5	11	32
chr16	81078313	81078313	+	m6A_hg38_151860	10	5	ATMIN	protein_coding	ENSG00000166454	chr16:81078313(+)	0.00937501	4.92308	2.29956	10	5	13	32
chr16	81078321	81078321	+	m6A_hg38_151861	10	5	ATMIN	protein_coding	ENSG00000166454	chr16:81078321(+)	0.00937501	4.92308	2.29956	10	5	13	32
chr16	81078502	81078502	+	m6A_hg38_151869	12	7	ATMIN	protein_coding	ENSG00000166454	chr16:81078502(+)	0.00680764	4.67532	2.22507	12	7	11	30
chr16	81078540	81078540	+	m6A_hg38_151870	12	7	ATMIN	protein_coding	ENSG00000166454	chr16:81078540(+)	0.00680764	4.67532	2.22507	12	7	11	30
chr16	88110547	88110547	+	m6A_hg38_152484	10	4	BANP	protein_coding	ENSG00000172530	chr16:88110547(+)	0.00435606	6.34615	2.66588	10	4	13	33
chr16	88874762	88874762	+	m6A_hg38_152628	11	5	CDT1	protein_coding	ENSG00000167513	chr16:88874762(+)	0.0039394	5.86667	2.55254	11	5	12	32
chr16	88875567	88875567	+	m6A_hg38_152641	14	2	CDT1	protein_coding	ENSG00000167513	chr16:88875567(+)	3.63782e-06	27.2222	4.76671	14	2	9	35
chr16	88875613	88875613	+	m6A_hg38_152643	12	1	CDT1	protein_coding	ENSG00000167513	chr16:88875613(+)	9.68225e-06	39.2727	5.29546	12	1	11	36
chr16	89784083	89784083	+	m6A_hg38_153043	11	5	VPS9D1-AS1	lncRNA	ENSG00000261373	chr16:89784083(+)	0.0039394	5.86667	2.55254	11	5	12	32
chr16	89784119	89784119	+	m6A_hg38_153044	8	3	VPS9D1-AS1	lncRNA	ENSG00000261373	chr16:89784119(+)	0.0111168	6.04444	2.59561	8	3	15	34
chr16	1414403	1414403	-	m6A_hg38_153909	9	1	UNKL	protein_coding	ENSG00000059145	chr16:1414403(-)	0.00040104	23.1429	4.5325	9	1	14	36
chr16	1470017	1470017	-	m6A_hg38_153934	20	19	C16orf91	protein_coding	ENSG00000174109	chr16:1470017(-)	0.00391989	6.31579	2.65896	20	19	3	18
chr16	3640172	3640172	-	m6A_hg38_154807	7	2	SLX4	protein_coding	ENSG00000188827	chr16:3640172(-)	0.0110446	7.65625	2.93664	7	2	16	35
chr16	3777627	3777627	-	m6A_hg38_154874	10	1	CREBBP	protein_coding	ENSG00000005339	chr16:3777627(-)	0.00012352	27.6923	4.79141	10	1	13	36
chr16	3777679	3777679	-	m6A_hg38_154876	9	1	CREBBP	protein_coding	ENSG00000005339	chr16:3777679(-)	0.00040104	23.1429	4.5325	9	1	14	36
chr16	3777779	3777779	-	m6A_hg38_154877	10	1	CREBBP	protein_coding	ENSG00000005339	chr16:3777779(-)	0.00012352	27.6923	4.79141	10	1	13	36
chr16	3777836	3777836	-	m6A_hg38_154879	11	1	CREBBP	protein_coding	ENSG00000005339	chr16:3777836(-)	3.57499e-05	33	5.04439	11	1	12	36
chr16	3777854	3777854	-	m6A_hg38_154882	11	1	CREBBP	protein_coding	ENSG00000005339	chr16:3777854(-)	3.57499e-05	33	5.04439	11	1	12	36
chr16	3777890	3777890	-	m6A_hg38_154883	8	1	CREBBP	protein_coding	ENSG00000005339	chr16:3777890(-)	0.00122718	19.2	4.26303	8	1	15	36
chr16	3778203	3778203	-	m6A_hg38_154886	7	1	CREBBP	protein_coding	ENSG00000005339	chr16:3778203(-)	0.0035452	15.75	3.97728	7	1	16	36
chr16	3778241	3778241	-	m6A_hg38_154887	7	1	CREBBP	protein_coding	ENSG00000005339	chr16:3778241(-)	0.0035452	15.75	3.97728	7	1	16	36
chr16	3778517	3778517	-	m6A_hg38_154890	9	1	CREBBP	protein_coding	ENSG00000005339	chr16:3778517(-)	0.00040104	23.1429	4.5325	9	1	14	36
chr16	3778524	3778524	-	m6A_hg38_154891	9	1	CREBBP	protein_coding	ENSG00000005339	chr16:3778524(-)	0.00040104	23.1429	4.5325	9	1	14	36
chr16	3778533	3778533	-	m6A_hg38_154892	7	1	CREBBP	protein_coding	ENSG00000005339	chr16:3778533(-)	0.0035452	15.75	3.97728	7	1	16	36
chr16	4015809	4015809	-	m6A_hg38_154970	12	5	ADCY9	protein_coding	ENSG00000162104	chr16:4015809(-)	0.00152204	6.98182	2.8036	12	5	11	32
chr16	4015813	4015813	-	m6A_hg38_154971	12	5	ADCY9	protein_coding	ENSG00000162104	chr16:4015813(-)	0.00152204	6.98182	2.8036	12	5	11	32
chr16	4296026	4296026	-	m6A_hg38_155013	6	1	LINC01569	lncRNA	ENSG00000262468	chr16:4296026(-)	0.00967108	12.7059	3.66742	6	1	17	36
chr16	11773009	11773009	-	m6A_hg38_155575	19	17	TXNDC11	protein_coding	ENSG00000153066	chr16:11773009(-)	0.00390659	5.58824	2.48239	19	17	4	20
chr16	28109345	28109345	-	m6A_hg38_157295	18	9	XPO6	protein_coding	ENSG00000169180	chr16:28109345(-)	4.75662e-05	11.2	3.48543	18	9	5	28
chr16	28109348	28109348	-	m6A_hg38_157296	19	9	XPO6	protein_coding	ENSG00000169180	chr16:28109348(-)	1.06209e-05	14.7778	3.88536	19	9	4	28
chr16	28109364	28109364	-	m6A_hg38_157297	19	10	XPO6	protein_coding	ENSG00000169180	chr16:28109364(-)	2.69504e-05	12.825	3.68089	19	10	4	27
chr16	28109395	28109395	-	m6A_hg38_157298	19	10	XPO6	protein_coding	ENSG00000169180	chr16:28109395(-)	2.69504e-05	12.825	3.68089	19	10	4	27
chr16	28890352	28890352	-	m6A_hg38_157503	6	1	ATP2A1-AS1	lncRNA	ENSG00000260442	chr16:28890352(-)	0.00967108	12.7059	3.66742	6	1	17	36
chr16	28890395	28890395	-	m6A_hg38_157504	8	2	ATP2A1-AS1	lncRNA	ENSG00000260442	chr16:28890395(-)	0.00433123	9.33333	3.22239	8	2	15	35
chr16	30933450	30933450	-	m6A_hg38_158301	9	3	FBXL19-AS1	lncRNA	ENSG00000260852	chr16:30933450(-)	0.00453748	7.28571	2.86507	9	3	14	34
chr16	30933588	30933588	-	m6A_hg38_158303	7	1	FBXL19-AS1	lncRNA	ENSG00000260852	chr16:30933588(-)	0.0035452	15.75	3.97728	7	1	16	36
chr16	46615755	46615755	-	m6A_hg38_158549	16	5	SHCBP1	protein_coding	ENSG00000171241	chr16:46615755(-)	1.33839e-05	14.6286	3.87072	16	5	7	32
chr16	46615809	46615809	-	m6A_hg38_158552	16	4	SHCBP1	protein_coding	ENSG00000171241	chr16:46615809(-)	3.86259e-06	18.8571	4.23704	16	4	7	33
chr16	46615852	46615852	-	m6A_hg38_158553	13	6	SHCBP1	protein_coding	ENSG00000171241	chr16:46615852(-)	0.00130072	6.71667	2.74775	13	6	10	31
chr16	57206226	57206226	-	m6A_hg38_159199	6	1	PSME3IP1	protein_coding	ENSG00000172775	chr16:57206226(-)	0.00967108	12.7059	3.66742	6	1	17	36
chr16	57206281	57206281	-	m6A_hg38_159200	6	1	PSME3IP1	protein_coding	ENSG00000172775	chr16:57206281(-)	0.00967108	12.7059	3.66742	6	1	17	36
chr16	71893648	71893648	-	m6A_hg38_160779	12	5	ZNF821	protein_coding	ENSG00000102984	chr16:71893648(-)	0.00152204	6.98182	2.8036	12	5	11	32
chr16	74485935	74485935	-	m6A_hg38_161002	7	2	GLG1	protein_coding	ENSG00000090863	chr16:74485935(-)	0.0110446	7.65625	2.93664	7	2	16	35
chr16	74486008	74486008	-	m6A_hg38_161004	11	2	GLG1	protein_coding	ENSG00000090863	chr16:74486008(-)	0.000174281	16.0417	4.00375	11	2	12	35
chr16	74486010	74486010	-	m6A_hg38_161005	11	2	GLG1	protein_coding	ENSG00000090863	chr16:74486010(-)	0.000174281	16.0417	4.00375	11	2	12	35
chr16	74486052	74486052	-	m6A_hg38_161006	11	2	GLG1	protein_coding	ENSG00000090863	chr16:74486052(-)	0.000174281	16.0417	4.00375	11	2	12	35
chr16	74486123	74486123	-	m6A_hg38_161007	12	2	GLG1	protein_coding	ENSG00000090863	chr16:74486123(-)	5.19134e-05	19.0909	4.25481	12	2	11	35
chr16	74486181	74486181	-	m6A_hg38_161008	12	2	GLG1	protein_coding	ENSG00000090863	chr16:74486181(-)	5.19134e-05	19.0909	4.25481	12	2	11	35
chr16	74486197	74486197	-	m6A_hg38_161009	12	2	GLG1	protein_coding	ENSG00000090863	chr16:74486197(-)	5.19134e-05	19.0909	4.25481	12	2	11	35
chr16	74486223	74486223	-	m6A_hg38_161011	11	2	GLG1	protein_coding	ENSG00000090863	chr16:74486223(-)	0.000174281	16.0417	4.00375	11	2	12	35
chr16	74486283	74486283	-	m6A_hg38_161012	11	2	GLG1	protein_coding	ENSG00000090863	chr16:74486283(-)	0.000174281	16.0417	4.00375	11	2	12	35
chr16	74486285	74486285	-	m6A_hg38_161013	11	2	GLG1	protein_coding	ENSG00000090863	chr16:74486285(-)	0.000174281	16.0417	4.00375	11	2	12	35
chr16	74486306	74486306	-	m6A_hg38_161014	10	2	GLG1	protein_coding	ENSG00000090863	chr16:74486306(-)	0.000544498	13.4615	3.75077	10	2	13	35
chr16	74486332	74486332	-	m6A_hg38_161015	9	1	GLG1	protein_coding	ENSG00000090863	chr16:74486332(-)	0.00040104	23.1429	4.5325	9	1	14	36
chr16	74486440	74486440	-	m6A_hg38_161016	13	2	GLG1	protein_coding	ENSG00000090863	chr16:74486440(-)	1.43239e-05	22.75	4.50779	13	2	10	35
chr16	74486444	74486444	-	m6A_hg38_161017	13	2	GLG1	protein_coding	ENSG00000090863	chr16:74486444(-)	1.43239e-05	22.75	4.50779	13	2	10	35
chr16	74486446	74486446	-	m6A_hg38_161018	13	2	GLG1	protein_coding	ENSG00000090863	chr16:74486446(-)	1.43239e-05	22.75	4.50779	13	2	10	35
chr16	74486569	74486569	-	m6A_hg38_161019	13	2	GLG1	protein_coding	ENSG00000090863	chr16:74486569(-)	1.43239e-05	22.75	4.50779	13	2	10	35
chr16	74486604	74486604	-	m6A_hg38_161022	12	2	GLG1	protein_coding	ENSG00000090863	chr16:74486604(-)	5.19134e-05	19.0909	4.25481	12	2	11	35
chr16	74486607	74486607	-	m6A_hg38_161023	12	2	GLG1	protein_coding	ENSG00000090863	chr16:74486607(-)	5.19134e-05	19.0909	4.25481	12	2	11	35
chr16	74486609	74486609	-	m6A_hg38_161024	12	2	GLG1	protein_coding	ENSG00000090863	chr16:74486609(-)	5.19134e-05	19.0909	4.25481	12	2	11	35
chr16	74486615	74486615	-	m6A_hg38_161025	12	2	GLG1	protein_coding	ENSG00000090863	chr16:74486615(-)	5.19134e-05	19.0909	4.25481	12	2	11	35
chr16	74486625	74486625	-	m6A_hg38_161026	12	2	GLG1	protein_coding	ENSG00000090863	chr16:74486625(-)	5.19134e-05	19.0909	4.25481	12	2	11	35
chr16	74486676	74486676	-	m6A_hg38_161027	12	1	GLG1	protein_coding	ENSG00000090863	chr16:74486676(-)	9.68225e-06	39.2727	5.29546	12	1	11	36
chr16	74486722	74486722	-	m6A_hg38_161028	11	2	GLG1	protein_coding	ENSG00000090863	chr16:74486722(-)	0.000174281	16.0417	4.00375	11	2	12	35
chr16	74486761	74486761	-	m6A_hg38_161029	10	2	GLG1	protein_coding	ENSG00000090863	chr16:74486761(-)	0.000544498	13.4615	3.75077	10	2	13	35
chr16	74486764	74486764	-	m6A_hg38_161030	10	2	GLG1	protein_coding	ENSG00000090863	chr16:74486764(-)	0.000544498	13.4615	3.75077	10	2	13	35
chr16	74486765	74486765	-	m6A_hg38_161031	10	2	GLG1	protein_coding	ENSG00000090863	chr16:74486765(-)	0.000544498	13.4615	3.75077	10	2	13	35
chr16	74486782	74486782	-	m6A_hg38_161032	9	2	GLG1	protein_coding	ENSG00000090863	chr16:74486782(-)	0.00158812	11.25	3.49185	9	2	14	35
chr16	74486783	74486783	-	m6A_hg38_161033	9	2	GLG1	protein_coding	ENSG00000090863	chr16:74486783(-)	0.00158812	11.25	3.49185	9	2	14	35
chr16	74486806	74486806	-	m6A_hg38_161035	8	2	GLG1	protein_coding	ENSG00000090863	chr16:74486806(-)	0.00433123	9.33333	3.22239	8	2	15	35
chr16	74487042	74487042	-	m6A_hg38_161038	7	2	GLG1	protein_coding	ENSG00000090863	chr16:74487042(-)	0.0110446	7.65625	2.93664	7	2	16	35
chr16	74487088	74487088	-	m6A_hg38_161043	7	2	GLG1	protein_coding	ENSG00000090863	chr16:74487088(-)	0.0110446	7.65625	2.93664	7	2	16	35
chr16	74685941	74685941	-	m6A_hg38_161131	10	1	RFWD3	protein_coding	ENSG00000168411	chr16:74685941(-)	0.00012352	27.6923	4.79141	10	1	13	36
chr16	74907605	74907605	-	m6A_hg38_161160	19	9	WDR59	protein_coding	ENSG00000103091	chr16:74907605(-)	1.06209e-05	14.7778	3.88536	19	9	4	28
chr16	74907624	74907624	-	m6A_hg38_161161	19	16	WDR59	protein_coding	ENSG00000103091	chr16:74907624(-)	0.00219617	6.23438	2.64024	19	16	4	21
chr16	74907626	74907626	-	m6A_hg38_161162	19	16	WDR59	protein_coding	ENSG00000103091	chr16:74907626(-)	0.00219617	6.23438	2.64024	19	16	4	21
chr16	74907675	74907675	-	m6A_hg38_161163	19	17	WDR59	protein_coding	ENSG00000103091	chr16:74907675(-)	0.00390659	5.58824	2.48239	19	17	4	20
chr16	85008195	85008195	-	m6A_hg38_161717	15	3	ZDHHC7	protein_coding	ENSG00000153786	chr16:85008195(-)	4.11851e-06	21.25	4.40939	15	3	8	34
chr16	85008252	85008252	-	m6A_hg38_161718	19	12	ZDHHC7	protein_coding	ENSG00000153786	chr16:85008252(-)	0.000143327	9.89583	3.30682	19	12	4	25
chr16	85711734	85711734	-	m6A_hg38_161811	15	2	GINS2	protein_coding	ENSG00000131153	chr16:85711734(-)	8.43313e-07	32.8125	5.03617	15	2	8	35
chr16	85711770	85711770	-	m6A_hg38_161812	14	2	GINS2	protein_coding	ENSG00000131153	chr16:85711770(-)	3.63782e-06	27.2222	4.76671	14	2	9	35
chr16	85711825	85711825	-	m6A_hg38_161813	14	2	GINS2	protein_coding	ENSG00000131153	chr16:85711825(-)	3.63782e-06	27.2222	4.76671	14	2	9	35
chr16	85711869	85711869	-	m6A_hg38_161814	9	1	GINS2	protein_coding	ENSG00000131153	chr16:85711869(-)	0.00040104	23.1429	4.5325	9	1	14	36
chr16	85741238	85741238	-	m6A_hg38_161824	17	8	C16orf74	protein_coding	ENSG00000154102	chr16:85741238(-)	7.50714e-05	10.2708	3.36048	17	8	6	29
chr16	85741269	85741269	-	m6A_hg38_161826	16	11	C16orf74	protein_coding	ENSG00000154102	chr16:85741269(-)	0.00238177	5.4026	2.43365	16	11	7	26
chr16	85741304	85741304	-	m6A_hg38_161828	17	12	C16orf74	protein_coding	ENSG00000154102	chr16:85741304(-)	0.00163393	5.90278	2.56139	17	12	6	25
chr16	87445246	87445246	-	m6A_hg38_162049	14	10	ZCCHC14	protein_coding	ENSG00000140948	chr16:87445246(-)	0.00789551	4.2	2.07039	14	10	9	27
chr16	87445254	87445254	-	m6A_hg38_162050	14	10	ZCCHC14	protein_coding	ENSG00000140948	chr16:87445254(-)	0.00789551	4.2	2.07039	14	10	9	27
chr16	87736995	87736995	-	m6A_hg38_162169	14	10	KLHDC4	protein_coding	ENSG00000104731	chr16:87736995(-)	0.00789551	4.2	2.07039	14	10	9	27
chr16	87865895	87865895	-	m6A_hg38_162245	10	5	SLC7A5	protein_coding	ENSG00000103257	chr16:87865895(-)	0.00937501	4.92308	2.29956	10	5	13	32
chr16	87865942	87865942	-	m6A_hg38_162248	15	10	SLC7A5	protein_coding	ENSG00000103257	chr16:87865942(-)	0.00328979	5.0625	2.33985	15	10	8	27
chr16	87866029	87866029	-	m6A_hg38_162249	20	13	SLC7A5	protein_coding	ENSG00000103257	chr16:87866029(-)	7.16907e-05	12.3077	3.62149	20	13	3	24
chr16	87866077	87866077	-	m6A_hg38_162251	20	14	SLC7A5	protein_coding	ENSG00000103257	chr16:87866077(-)	0.000154761	10.9524	3.45317	20	14	3	23
chr16	87866089	87866089	-	m6A_hg38_162252	20	13	SLC7A5	protein_coding	ENSG00000103257	chr16:87866089(-)	7.16907e-05	12.3077	3.62149	20	13	3	24
chr16	87866378	87866378	-	m6A_hg38_162263	10	5	SLC7A5	protein_coding	ENSG00000103257	chr16:87866378(-)	0.00937501	4.92308	2.29956	10	5	13	32
chr16	89351841	89351841	-	m6A_hg38_162687	11	6	ANKRD11	protein_coding	ENSG00000167522	chr16:89351841(-)	0.00811755	4.73611	2.2437	11	6	12	31
chr17	3627978	3627978	+	m6A_hg38_163587	6	1	HASPIN	protein_coding	ENSG00000177602	chr17:3627978(+)	0.00967108	12.7059	3.66742	6	1	17	36
chr17	3628051	3628051	+	m6A_hg38_163588	10	2	HASPIN	protein_coding	ENSG00000177602	chr17:3628051(+)	0.000544498	13.4615	3.75077	10	2	13	35
chr17	3629175	3629175	+	m6A_hg38_163612	15	4	HASPIN	protein_coding	ENSG00000177602	chr17:3629175(+)	1.58366e-05	15.4688	3.95128	15	4	8	33
chr17	3629207	3629207	+	m6A_hg38_163614	15	1	HASPIN	protein_coding	ENSG00000177602	chr17:3629207(+)	1.21261e-07	67.5	6.07682	15	1	8	36
chr17	3629221	3629221	+	m6A_hg38_163615	15	1	HASPIN	protein_coding	ENSG00000177602	chr17:3629221(+)	1.21261e-07	67.5	6.07682	15	1	8	36
chr17	3629289	3629289	+	m6A_hg38_163616	14	1	HASPIN	protein_coding	ENSG00000177602	chr17:3629289(+)	5.6841e-07	56	5.80735	14	1	9	36
chr17	3629292	3629292	+	m6A_hg38_163617	14	1	HASPIN	protein_coding	ENSG00000177602	chr17:3629292(+)	5.6841e-07	56	5.80735	14	1	9	36
chr17	3629474	3629474	+	m6A_hg38_163624	11	1	HASPIN	protein_coding	ENSG00000177602	chr17:3629474(+)	3.57499e-05	33	5.04439	11	1	12	36
chr17	3629478	3629478	+	m6A_hg38_163625	11	1	HASPIN	protein_coding	ENSG00000177602	chr17:3629478(+)	3.57499e-05	33	5.04439	11	1	12	36
chr17	3629491	3629491	+	m6A_hg38_163626	11	1	HASPIN	protein_coding	ENSG00000177602	chr17:3629491(+)	3.57499e-05	33	5.04439	11	1	12	36
chr17	3629498	3629498	+	m6A_hg38_163628	11	1	HASPIN	protein_coding	ENSG00000177602	chr17:3629498(+)	3.57499e-05	33	5.04439	11	1	12	36
chr17	3629507	3629507	+	m6A_hg38_163629	11	1	HASPIN	protein_coding	ENSG00000177602	chr17:3629507(+)	3.57499e-05	33	5.04439	11	1	12	36
chr17	3629517	3629517	+	m6A_hg38_163630	11	1	HASPIN	protein_coding	ENSG00000177602	chr17:3629517(+)	3.57499e-05	33	5.04439	11	1	12	36
chr17	3629567	3629567	+	m6A_hg38_163633	12	1	HASPIN	protein_coding	ENSG00000177602	chr17:3629567(+)	9.68225e-06	39.2727	5.29546	12	1	11	36
chr17	3629577	3629577	+	m6A_hg38_163634	13	1	HASPIN	protein_coding	ENSG00000177602	chr17:3629577(+)	2.44037e-06	46.8	5.54844	13	1	10	36
chr17	3629595	3629595	+	m6A_hg38_163635	13	1	HASPIN	protein_coding	ENSG00000177602	chr17:3629595(+)	2.44037e-06	46.8	5.54844	13	1	10	36
chr17	5336188	5336188	+	m6A_hg38_164073	9	4	RPAIN	protein_coding	ENSG00000129197	chr17:5336188(+)	0.0104457	5.30357	2.40696	9	4	14	33
chr17	6353931	6353931	+	m6A_hg38_164153	8	1	PIMREG	protein_coding	ENSG00000129195	chr17:6353931(+)	0.00122718	19.2	4.26303	8	1	15	36
chr17	8193295	8193295	+	m6A_hg38_164996	7	2	RANGRF	protein_coding	ENSG00000108961	chr17:8193295(+)	0.0110446	7.65625	2.93664	7	2	16	35
chr17	20109147	20109147	+	m6A_hg38_166319	13	8	SPECC1	protein_coding	ENSG00000128487	chr17:20109147(+)	0.00553201	4.7125	2.23649	13	8	10	29
chr17	21094698	21094698	+	m6A_hg38_166410	16	10	DHRS7B	protein_coding	ENSG00000109016	chr17:21094698(+)	0.00122192	6.17143	2.6256	16	10	7	27
chr17	28961072	28961072	+	m6A_hg38_167308	11	5	NA	lncRNA	ENSG00000214719	chr17:28961072(+)	0.0039394	5.86667	2.55254	11	5	12	32
chr17	33331669	33331669	+	m6A_hg38_167869	8	3	LIG3	protein_coding	ENSG00000005156	chr17:33331669(+)	0.0111168	6.04444	2.59561	8	3	15	34
chr17	38318274	38318274	+	m6A_hg38_168873	7	1	CASC3	protein_coding	ENSG00000108349	chr17:38318274(+)	0.0035452	15.75	3.97728	7	1	16	36
chr17	40696447	40696447	+	m6A_hg38_169396	12	5	NAGLU	protein_coding	ENSG00000108784	chr17:40696447(+)	0.00152204	6.98182	2.8036	12	5	11	32
chr17	40767218	40767218	+	m6A_hg38_169498	16	3	TUBG1	protein_coding	ENSG00000131462	chr17:40767218(+)	9.31567e-07	25.9048	4.69515	16	3	7	34
chr17	40767220	40767220	+	m6A_hg38_169499	16	3	TUBG1	protein_coding	ENSG00000131462	chr17:40767220(+)	9.31567e-07	25.9048	4.69515	16	3	7	34
chr17	42825861	42825861	+	m6A_hg38_170068	10	5	DBF4B	protein_coding	ENSG00000161692	chr17:42825861(+)	0.00937501	4.92308	2.29956	10	5	13	32
chr17	42825893	42825893	+	m6A_hg38_170069	11	6	DBF4B	protein_coding	ENSG00000161692	chr17:42825893(+)	0.00811755	4.73611	2.2437	11	6	12	31
chr17	43226448	43226448	+	m6A_hg38_170233	13	8	HEXIM1	protein_coding	ENSG00000186834	chr17:43226448(+)	0.00553201	4.7125	2.23649	13	8	10	29
chr17	43226458	43226458	+	m6A_hg38_170234	13	8	HEXIM1	protein_coding	ENSG00000186834	chr17:43226458(+)	0.00553201	4.7125	2.23649	13	8	10	29
chr17	43226514	43226514	+	m6A_hg38_170236	13	8	HEXIM1	protein_coding	ENSG00000186834	chr17:43226514(+)	0.00553201	4.7125	2.23649	13	8	10	29
chr17	43227564	43227564	+	m6A_hg38_170271	15	9	HEXIM1	protein_coding	ENSG00000186834	chr17:43227564(+)	0.00169189	5.83333	2.54432	15	9	8	28
chr17	43227578	43227578	+	m6A_hg38_170272	15	9	HEXIM1	protein_coding	ENSG00000186834	chr17:43227578(+)	0.00169189	5.83333	2.54432	15	9	8	28
chr17	43227589	43227589	+	m6A_hg38_170274	14	9	HEXIM1	protein_coding	ENSG00000186834	chr17:43227589(+)	0.00434723	4.83951	2.27486	14	9	9	28
chr17	43227633	43227633	+	m6A_hg38_170275	14	9	HEXIM1	protein_coding	ENSG00000186834	chr17:43227633(+)	0.00434723	4.83951	2.27486	14	9	9	28
chr17	43227638	43227638	+	m6A_hg38_170276	15	9	HEXIM1	protein_coding	ENSG00000186834	chr17:43227638(+)	0.00169189	5.83333	2.54432	15	9	8	28
chr17	43227644	43227644	+	m6A_hg38_170277	15	9	HEXIM1	protein_coding	ENSG00000186834	chr17:43227644(+)	0.00169189	5.83333	2.54432	15	9	8	28
chr17	43227671	43227671	+	m6A_hg38_170278	15	8	HEXIM1	protein_coding	ENSG00000186834	chr17:43227671(+)	0.000809484	6.79688	2.76487	15	8	8	29
chr17	43227718	43227718	+	m6A_hg38_170280	16	7	HEXIM1	protein_coding	ENSG00000186834	chr17:43227718(+)	0.000107931	9.79592	3.29218	16	7	7	30
chr17	43227725	43227725	+	m6A_hg38_170281	16	7	HEXIM1	protein_coding	ENSG00000186834	chr17:43227725(+)	0.000107931	9.79592	3.29218	16	7	7	30
chr17	45760825	45760825	+	m6A_hg38_170645	8	2	KPNB1	protein_coding	ENSG00000108424	chr17:45760825(+)	0.00433123	9.33333	3.22239	8	2	15	35
chr17	46136045	46136045	+	m6A_hg38_170827	11	5	NFE2L1	protein_coding	ENSG00000082641	chr17:46136045(+)	0.0039394	5.86667	2.55254	11	5	12	32
chr17	46136105	46136105	+	m6A_hg38_170829	12	5	NFE2L1	protein_coding	ENSG00000082641	chr17:46136105(+)	0.00152204	6.98182	2.8036	12	5	11	32
chr17	46136111	46136111	+	m6A_hg38_170830	12	5	NFE2L1	protein_coding	ENSG00000082641	chr17:46136111(+)	0.00152204	6.98182	2.8036	12	5	11	32
chr17	46136129	46136129	+	m6A_hg38_170831	12	5	NFE2L1	protein_coding	ENSG00000082641	chr17:46136129(+)	0.00152204	6.98182	2.8036	12	5	11	32
chr17	46137038	46137038	+	m6A_hg38_170855	9	3	NFE2L1	protein_coding	ENSG00000082641	chr17:46137038(+)	0.00453748	7.28571	2.86507	9	3	14	34
chr17	46137044	46137044	+	m6A_hg38_170856	9	3	NFE2L1	protein_coding	ENSG00000082641	chr17:46137044(+)	0.00453748	7.28571	2.86507	9	3	14	34
chr17	46137060	46137060	+	m6A_hg38_170858	9	3	NFE2L1	protein_coding	ENSG00000082641	chr17:46137060(+)	0.00453748	7.28571	2.86507	9	3	14	34
chr17	46137066	46137066	+	m6A_hg38_170859	9	3	NFE2L1	protein_coding	ENSG00000082641	chr17:46137066(+)	0.00453748	7.28571	2.86507	9	3	14	34
chr17	46137072	46137072	+	m6A_hg38_170860	9	3	NFE2L1	protein_coding	ENSG00000082641	chr17:46137072(+)	0.00453748	7.28571	2.86507	9	3	14	34
chr17	46137078	46137078	+	m6A_hg38_170861	9	3	NFE2L1	protein_coding	ENSG00000082641	chr17:46137078(+)	0.00453748	7.28571	2.86507	9	3	14	34
chr17	46137091	46137091	+	m6A_hg38_170862	9	3	NFE2L1	protein_coding	ENSG00000082641	chr17:46137091(+)	0.00453748	7.28571	2.86507	9	3	14	34
chr17	46137134	46137134	+	m6A_hg38_170864	9	3	NFE2L1	protein_coding	ENSG00000082641	chr17:46137134(+)	0.00453748	7.28571	2.86507	9	3	14	34
chr17	46137495	46137495	+	m6A_hg38_170886	7	1	NFE2L1	protein_coding	ENSG00000082641	chr17:46137495(+)	0.0035452	15.75	3.97728	7	1	16	36
chr17	48051480	48051480	+	m6A_hg38_171148	11	2	DLX4	protein_coding	ENSG00000108813	chr17:48051480(+)	0.000174281	16.0417	4.00375	11	2	12	35
chr17	48051536	48051536	+	m6A_hg38_171150	11	1	DLX4	protein_coding	ENSG00000108813	chr17:48051536(+)	3.57499e-05	33	5.04439	11	1	12	36
chr17	48051541	48051541	+	m6A_hg38_171151	11	1	DLX4	protein_coding	ENSG00000108813	chr17:48051541(+)	3.57499e-05	33	5.04439	11	1	12	36
chr17	48051560	48051560	+	m6A_hg38_171152	12	1	DLX4	protein_coding	ENSG00000108813	chr17:48051560(+)	9.68225e-06	39.2727	5.29546	12	1	11	36
chr17	48051566	48051566	+	m6A_hg38_171153	12	1	DLX4	protein_coding	ENSG00000108813	chr17:48051566(+)	9.68225e-06	39.2727	5.29546	12	1	11	36
chr17	53237405	53237405	+	m6A_hg38_171599	9	2	STXBP4	protein_coding	ENSG00000166263	chr17:53237405(+)	0.00158812	11.25	3.49185	9	2	14	35
chr17	57290841	57290841	+	m6A_hg38_172108	15	3	NA	protein_coding	ENSG00000265303	chr17:57290841(+)	4.11851e-06	21.25	4.40939	15	3	8	34
chr17	58741029	58741029	+	m6A_hg38_172442	14	5	PPM1D	protein_coding	ENSG00000170836	chr17:58741029(+)	0.000174203	9.95556	3.3155	14	5	9	32
chr17	61685688	61685688	+	m6A_hg38_172802	20	21	NA	protein_coding	ENSG00000288894	chr17:61685688(+)	0.0111517	5.07937	2.34465	20	21	3	16
chr17	65871086	65871086	+	m6A_hg38_173232	8	3	BPTF	protein_coding	ENSG00000171634	chr17:65871086(+)	0.0111168	6.04444	2.59561	8	3	15	34
chr17	66303813	66303813	+	m6A_hg38_173506	12	7	ARSG	protein_coding	ENSG00000141337	chr17:66303813(+)	0.00680764	4.67532	2.22507	12	7	11	30
chr17	71244932	71244932	+	m6A_hg38_173711	15	8	C17orf80	protein_coding	ENSG00000141219	chr17:71244932(+)	0.000809484	6.79688	2.76487	15	8	8	29
chr17	72834616	72834616	+	m6A_hg38_173848	13	8	TMEM104	protein_coding	ENSG00000109066	chr17:72834616(+)	0.00553201	4.7125	2.23649	13	8	10	29
chr17	73126321	73126321	+	m6A_hg38_173989	8	1	ARMC7	protein_coding	ENSG00000125449	chr17:73126321(+)	0.00122718	19.2	4.26303	8	1	15	36
chr17	73520744	73520744	+	m6A_hg38_174127	22	24	TSEN54	protein_coding	ENSG00000182173	chr17:73520744(+)	0.0047237	11.9167	3.57491	22	24	1	13
chr17	73789846	73789846	+	m6A_hg38_174222	7	2	UNK	protein_coding	ENSG00000132478	chr17:73789846(+)	0.0110446	7.65625	2.93664	7	2	16	35
chr17	74267366	74267366	+	m6A_hg38_174289	12	1	UBALD2	protein_coding	ENSG00000185262	chr17:74267366(+)	9.68225e-06	39.2727	5.29546	12	1	11	36
chr17	76220792	76220792	+	m6A_hg38_174742	7	1	BIRC5	protein_coding	ENSG00000089685	chr17:76220792(+)	0.0035452	15.75	3.97728	7	1	16	36
chr17	76220975	76220975	+	m6A_hg38_174746	14	1	BIRC5	protein_coding	ENSG00000089685	chr17:76220975(+)	5.6841e-07	56	5.80735	14	1	9	36
chr17	77758087	77758087	+	m6A_hg38_174905	9	2	CBX2	protein_coding	ENSG00000173894	chr17:77758087(+)	0.00158812	11.25	3.49185	9	2	14	35
chr17	77758108	77758108	+	m6A_hg38_174906	9	2	CBX2	protein_coding	ENSG00000173894	chr17:77758108(+)	0.00158812	11.25	3.49185	9	2	14	35
chr17	77758122	77758122	+	m6A_hg38_174907	9	2	CBX2	protein_coding	ENSG00000173894	chr17:77758122(+)	0.00158812	11.25	3.49185	9	2	14	35
chr17	77758909	77758909	+	m6A_hg38_174918	7	1	CBX2	protein_coding	ENSG00000173894	chr17:77758909(+)	0.0035452	15.75	3.97728	7	1	16	36
chr17	77758990	77758990	+	m6A_hg38_174921	10	1	CBX2	protein_coding	ENSG00000173894	chr17:77758990(+)	0.00012352	27.6923	4.79141	10	1	13	36
chr17	77759019	77759019	+	m6A_hg38_174922	11	2	CBX2	protein_coding	ENSG00000173894	chr17:77759019(+)	0.000174281	16.0417	4.00375	11	2	12	35
chr17	77759135	77759135	+	m6A_hg38_174924	14	4	CBX2	protein_coding	ENSG00000173894	chr17:77759135(+)	5.83455e-05	12.8333	3.68182	14	4	9	33
chr17	77759145	77759145	+	m6A_hg38_174925	14	4	CBX2	protein_coding	ENSG00000173894	chr17:77759145(+)	5.83455e-05	12.8333	3.68182	14	4	9	33
chr17	77759187	77759187	+	m6A_hg38_174926	12	4	CBX2	protein_coding	ENSG00000173894	chr17:77759187(+)	0.000596878	9	3.16993	12	4	11	33
chr17	77759210	77759210	+	m6A_hg38_174927	12	4	CBX2	protein_coding	ENSG00000173894	chr17:77759210(+)	0.000596878	9	3.16993	12	4	11	33
chr17	77759263	77759263	+	m6A_hg38_174928	12	4	CBX2	protein_coding	ENSG00000173894	chr17:77759263(+)	0.000596878	9	3.16993	12	4	11	33
chr17	78403783	78403783	+	m6A_hg38_175257	14	5	ENDOV	protein_coding	ENSG00000173818	chr17:78403783(+)	0.000174203	9.95556	3.3155	14	5	9	32
chr17	78403863	78403863	+	m6A_hg38_175260	14	9	ENDOV	protein_coding	ENSG00000173818	chr17:78403863(+)	0.00434723	4.83951	2.27486	14	9	9	28
chr17	78403989	78403989	+	m6A_hg38_175261	13	6	ENDOV	protein_coding	ENSG00000173818	chr17:78403989(+)	0.00130072	6.71667	2.74775	13	6	10	31
chr17	78519272	78519272	+	m6A_hg38_175276	6	1	RPTOR	protein_coding	ENSG00000141564	chr17:78519272(+)	0.00967108	12.7059	3.66742	6	1	17	36
chr17	78939870	78939870	+	m6A_hg38_175324	9	2	RPTOR	protein_coding	ENSG00000141564	chr17:78939870(+)	0.00158812	11.25	3.49185	9	2	14	35
chr17	80559916	80559916	+	m6A_hg38_176062	10	4	FOXK2	protein_coding	ENSG00000141568	chr17:80559916(+)	0.00435606	6.34615	2.66588	10	4	13	33
chr17	4575929	4575929	-	m6A_hg38_177762	18	17	PELP1	protein_coding	ENSG00000141456	chr17:4575929(-)	0.0103091	4.23529	2.08246	18	17	5	20
chr17	4575938	4575938	-	m6A_hg38_177763	19	17	PELP1	protein_coding	ENSG00000141456	chr17:4575938(-)	0.00390659	5.58824	2.48239	19	17	4	20
chr17	4575980	4575980	-	m6A_hg38_177764	20	17	PELP1	protein_coding	ENSG00000141456	chr17:4575980(-)	0.00120453	7.84314	2.97143	20	17	3	20
chr17	4576023	4576023	-	m6A_hg38_177766	18	17	PELP1	protein_coding	ENSG00000141456	chr17:4576023(-)	0.0103091	4.23529	2.08246	18	17	5	20
chr17	6481956	6481956	-	m6A_hg38_178120	17	15	KIAA0753	protein_coding	ENSG00000198920	chr17:6481956(-)	0.00911385	4.15556	2.05504	17	15	6	22
chr17	6547723	6547723	-	m6A_hg38_178147	12	1	MED31	protein_coding	ENSG00000108590	chr17:6547723(-)	9.68225e-06	39.2727	5.29546	12	1	11	36
chr17	7146980	7146980	-	m6A_hg38_178309	11	4	NA	protein_coding	ENSG00000262526	chr17:7146980(-)	0.00167872	7.5625	2.91886	11	4	12	33
chr17	7146990	7146990	-	m6A_hg38_178310	10	4	NA	protein_coding	ENSG00000262526	chr17:7146990(-)	0.00435606	6.34615	2.66588	10	4	13	33
chr17	16001796	16001796	-	m6A_hg38_179217	14	6	NCOR1	protein_coding	ENSG00000141027	chr17:16001796(-)	0.000453211	8.03704	3.00666	14	6	9	31
chr17	26975676	26975676	-	m6A_hg38_180436	21	20	SDF2	protein_coding	ENSG00000132581	chr17:26975676(-)	0.00196795	8.925	3.15785	21	20	2	17
chr17	26975683	26975683	-	m6A_hg38_180437	21	20	SDF2	protein_coding	ENSG00000132581	chr17:26975683(-)	0.00196795	8.925	3.15785	21	20	2	17
chr17	27051453	27051453	-	m6A_hg38_180488	20	15	TLCD1	protein_coding	ENSG00000160606	chr17:27051453(-)	0.000319443	9.77778	3.28951	20	15	3	22
chr17	27051463	27051463	-	m6A_hg38_180489	20	15	TLCD1	protein_coding	ENSG00000160606	chr17:27051463(-)	0.000319443	9.77778	3.28951	20	15	3	22
chr17	27613090	27613090	-	m6A_hg38_180765	10	2	NUFIP2	protein_coding	ENSG00000108256	chr17:27613090(-)	0.000544498	13.4615	3.75077	10	2	13	35
chr17	27613092	27613092	-	m6A_hg38_180766	10	2	NUFIP2	protein_coding	ENSG00000108256	chr17:27613092(-)	0.000544498	13.4615	3.75077	10	2	13	35
chr17	27613117	27613117	-	m6A_hg38_180768	10	2	NUFIP2	protein_coding	ENSG00000108256	chr17:27613117(-)	0.000544498	13.4615	3.75077	10	2	13	35
chr17	27613159	27613159	-	m6A_hg38_180769	10	2	NUFIP2	protein_coding	ENSG00000108256	chr17:27613159(-)	0.000544498	13.4615	3.75077	10	2	13	35
chr17	27613262	27613262	-	m6A_hg38_180771	10	2	NUFIP2	protein_coding	ENSG00000108256	chr17:27613262(-)	0.000544498	13.4615	3.75077	10	2	13	35
chr17	27613301	27613301	-	m6A_hg38_180772	10	2	NUFIP2	protein_coding	ENSG00000108256	chr17:27613301(-)	0.000544498	13.4615	3.75077	10	2	13	35
chr17	27613346	27613346	-	m6A_hg38_180774	9	2	NUFIP2	protein_coding	ENSG00000108256	chr17:27613346(-)	0.00158812	11.25	3.49185	9	2	14	35
chr17	27613409	27613409	-	m6A_hg38_180775	8	2	NUFIP2	protein_coding	ENSG00000108256	chr17:27613409(-)	0.00433123	9.33333	3.22239	8	2	15	35
chr17	27613703	27613703	-	m6A_hg38_180788	7	2	NUFIP2	protein_coding	ENSG00000108256	chr17:27613703(-)	0.0110446	7.65625	2.93664	7	2	16	35
chr17	27613897	27613897	-	m6A_hg38_180794	8	2	NUFIP2	protein_coding	ENSG00000108256	chr17:27613897(-)	0.00433123	9.33333	3.22239	8	2	15	35
chr17	27613900	27613900	-	m6A_hg38_180795	8	2	NUFIP2	protein_coding	ENSG00000108256	chr17:27613900(-)	0.00433123	9.33333	3.22239	8	2	15	35
chr17	27613907	27613907	-	m6A_hg38_180796	8	2	NUFIP2	protein_coding	ENSG00000108256	chr17:27613907(-)	0.00433123	9.33333	3.22239	8	2	15	35
chr17	27613918	27613918	-	m6A_hg38_180798	8	2	NUFIP2	protein_coding	ENSG00000108256	chr17:27613918(-)	0.00433123	9.33333	3.22239	8	2	15	35
chr17	27613973	27613973	-	m6A_hg38_180799	9	2	NUFIP2	protein_coding	ENSG00000108256	chr17:27613973(-)	0.00158812	11.25	3.49185	9	2	14	35
chr17	27613975	27613975	-	m6A_hg38_180800	9	2	NUFIP2	protein_coding	ENSG00000108256	chr17:27613975(-)	0.00158812	11.25	3.49185	9	2	14	35
chr17	27613998	27613998	-	m6A_hg38_180801	10	2	NUFIP2	protein_coding	ENSG00000108256	chr17:27613998(-)	0.000544498	13.4615	3.75077	10	2	13	35
chr17	27614009	27614009	-	m6A_hg38_180802	10	2	NUFIP2	protein_coding	ENSG00000108256	chr17:27614009(-)	0.000544498	13.4615	3.75077	10	2	13	35
chr17	27614017	27614017	-	m6A_hg38_180803	10	2	NUFIP2	protein_coding	ENSG00000108256	chr17:27614017(-)	0.000544498	13.4615	3.75077	10	2	13	35
chr17	27614147	27614147	-	m6A_hg38_180804	9	2	NUFIP2	protein_coding	ENSG00000108256	chr17:27614147(-)	0.00158812	11.25	3.49185	9	2	14	35
chr17	27614211	27614211	-	m6A_hg38_180805	9	2	NUFIP2	protein_coding	ENSG00000108256	chr17:27614211(-)	0.00158812	11.25	3.49185	9	2	14	35
chr17	27614528	27614528	-	m6A_hg38_180817	9	4	NUFIP2	protein_coding	ENSG00000108256	chr17:27614528(-)	0.0104457	5.30357	2.40696	9	4	14	33
chr17	27614530	27614530	-	m6A_hg38_180818	9	4	NUFIP2	protein_coding	ENSG00000108256	chr17:27614530(-)	0.0104457	5.30357	2.40696	9	4	14	33
chr17	27614539	27614539	-	m6A_hg38_180819	9	4	NUFIP2	protein_coding	ENSG00000108256	chr17:27614539(-)	0.0104457	5.30357	2.40696	9	4	14	33
chr17	38545017	38545017	-	m6A_hg38_182198	6	1	TOP2A	protein_coding	ENSG00000131747	chr17:38545017(-)	0.00967108	12.7059	3.66742	6	1	17	36
chr17	38551733	38551733	-	m6A_hg38_182228	9	2	TOP2A	protein_coding	ENSG00000131747	chr17:38551733(-)	0.00158812	11.25	3.49185	9	2	14	35
chr17	38551735	38551735	-	m6A_hg38_182229	9	2	TOP2A	protein_coding	ENSG00000131747	chr17:38551735(-)	0.00158812	11.25	3.49185	9	2	14	35
chr17	38551747	38551747	-	m6A_hg38_182230	9	1	TOP2A	protein_coding	ENSG00000131747	chr17:38551747(-)	0.00040104	23.1429	4.5325	9	1	14	36
chr17	41244656	41244656	-	m6A_hg38_183152	9	4	BRCA1	protein_coding	ENSG00000012048	chr17:41244656(-)	0.0104457	5.30357	2.40696	9	4	14	33
chr17	42293970	42293970	-	m6A_hg38_183495	7	2	UBTF	protein_coding	ENSG00000108312	chr17:42293970(-)	0.0110446	7.65625	2.93664	7	2	16	35
chr17	43003701	43003701	-	m6A_hg38_183807	13	1	KIF18B	protein_coding	ENSG00000186185	chr17:43003701(-)	2.44037e-06	46.8	5.54844	13	1	10	36
chr17	43003731	43003731	-	m6A_hg38_183809	15	2	KIF18B	protein_coding	ENSG00000186185	chr17:43003731(-)	8.43313e-07	32.8125	5.03617	15	2	8	35
chr17	43003778	43003778	-	m6A_hg38_183811	9	3	KIF18B	protein_coding	ENSG00000186185	chr17:43003778(-)	0.00453748	7.28571	2.86507	9	3	14	34
chr17	43005757	43005757	-	m6A_hg38_183817	6	1	KIF18B	protein_coding	ENSG00000186185	chr17:43005757(-)	0.00967108	12.7059	3.66742	6	1	17	36
chr17	46804011	46804011	-	m6A_hg38_184543	10	5	HOXB13	protein_coding	ENSG00000159184	chr17:46804011(-)	0.00937501	4.92308	2.29956	10	5	13	32
chr17	48213406	48213406	-	m6A_hg38_184782	7	1	PPP1R9B	protein_coding	ENSG00000108819	chr17:48213406(-)	0.0035452	15.75	3.97728	7	1	16	36
chr17	54910347	54910347	-	m6A_hg38_185181	15	11	C17orf67	protein_coding	ENSG00000214226	chr17:54910347(-)	0.00599854	4.43182	2.1479	15	11	8	26
chr17	57777522	57777522	-	m6A_hg38_185813	8	2	PTRH2	protein_coding	ENSG00000141378	chr17:57777522(-)	0.00433123	9.33333	3.22239	8	2	15	35
chr17	59760731	59760731	-	m6A_hg38_186012	8	2	BRIP1	protein_coding	ENSG00000136492	chr17:59760731(-)	0.00433123	9.33333	3.22239	8	2	15	35
chr17	59760741	59760741	-	m6A_hg38_186013	8	2	BRIP1	protein_coding	ENSG00000136492	chr17:59760741(-)	0.00433123	9.33333	3.22239	8	2	15	35
chr17	59760747	59760747	-	m6A_hg38_186014	9	2	BRIP1	protein_coding	ENSG00000136492	chr17:59760747(-)	0.00158812	11.25	3.49185	9	2	14	35
chr17	59760764	59760764	-	m6A_hg38_186015	9	2	BRIP1	protein_coding	ENSG00000136492	chr17:59760764(-)	0.00158812	11.25	3.49185	9	2	14	35
chr17	59760884	59760884	-	m6A_hg38_186019	11	1	BRIP1	protein_coding	ENSG00000136492	chr17:59760884(-)	3.57499e-05	33	5.04439	11	1	12	36
chr17	59760901	59760901	-	m6A_hg38_186020	11	1	BRIP1	protein_coding	ENSG00000136492	chr17:59760901(-)	3.57499e-05	33	5.04439	11	1	12	36
chr17	59760953	59760953	-	m6A_hg38_186021	12	1	BRIP1	protein_coding	ENSG00000136492	chr17:59760953(-)	9.68225e-06	39.2727	5.29546	12	1	11	36
chr17	59761002	59761002	-	m6A_hg38_186023	12	1	BRIP1	protein_coding	ENSG00000136492	chr17:59761002(-)	9.68225e-06	39.2727	5.29546	12	1	11	36
chr17	59761232	59761232	-	m6A_hg38_186029	12	1	BRIP1	protein_coding	ENSG00000136492	chr17:59761232(-)	9.68225e-06	39.2727	5.29546	12	1	11	36
chr17	59761274	59761274	-	m6A_hg38_186030	9	2	BRIP1	protein_coding	ENSG00000136492	chr17:59761274(-)	0.00158812	11.25	3.49185	9	2	14	35
chr17	71281326	71281326	-	m6A_hg38_187160	12	6	CDC42EP4	protein_coding	ENSG00000179604	chr17:71281326(-)	0.00339804	5.63636	2.49476	12	6	11	31
chr17	71281398	71281398	-	m6A_hg38_187162	13	6	CDC42EP4	protein_coding	ENSG00000179604	chr17:71281398(-)	0.00130072	6.71667	2.74775	13	6	10	31
chr17	71281426	71281426	-	m6A_hg38_187163	13	5	CDC42EP4	protein_coding	ENSG00000179604	chr17:71281426(-)	0.000539112	8.32	3.05658	13	5	10	32
chr17	71281428	71281428	-	m6A_hg38_187164	13	5	CDC42EP4	protein_coding	ENSG00000179604	chr17:71281428(-)	0.000539112	8.32	3.05658	13	5	10	32
chr17	71281444	71281444	-	m6A_hg38_187165	13	6	CDC42EP4	protein_coding	ENSG00000179604	chr17:71281444(-)	0.00130072	6.71667	2.74775	13	6	10	31
chr17	71281451	71281451	-	m6A_hg38_187166	13	6	CDC42EP4	protein_coding	ENSG00000179604	chr17:71281451(-)	0.00130072	6.71667	2.74775	13	6	10	31
chr17	71281458	71281458	-	m6A_hg38_187167	13	6	CDC42EP4	protein_coding	ENSG00000179604	chr17:71281458(-)	0.00130072	6.71667	2.74775	13	6	10	31
chr17	71281471	71281471	-	m6A_hg38_187168	13	6	CDC42EP4	protein_coding	ENSG00000179604	chr17:71281471(-)	0.00130072	6.71667	2.74775	13	6	10	31
chr17	71281503	71281503	-	m6A_hg38_187171	12	5	CDC42EP4	protein_coding	ENSG00000179604	chr17:71281503(-)	0.00152204	6.98182	2.8036	12	5	11	32
chr17	71281561	71281561	-	m6A_hg38_187172	12	5	CDC42EP4	protein_coding	ENSG00000179604	chr17:71281561(-)	0.00152204	6.98182	2.8036	12	5	11	32
chr17	71281563	71281563	-	m6A_hg38_187173	12	5	CDC42EP4	protein_coding	ENSG00000179604	chr17:71281563(-)	0.00152204	6.98182	2.8036	12	5	11	32
chr17	71281629	71281629	-	m6A_hg38_187175	10	5	CDC42EP4	protein_coding	ENSG00000179604	chr17:71281629(-)	0.00937501	4.92308	2.29956	10	5	13	32
chr17	72858650	72858650	-	m6A_hg38_187274	9	3	FDXR	protein_coding	ENSG00000161513	chr17:72858650(-)	0.00453748	7.28571	2.86507	9	3	14	34
chr17	72858675	72858675	-	m6A_hg38_187275	9	3	FDXR	protein_coding	ENSG00000161513	chr17:72858675(-)	0.00453748	7.28571	2.86507	9	3	14	34
chr17	73269090	73269090	-	m6A_hg38_187432	17	5	SLC25A19	protein_coding	ENSG00000125454	chr17:73269090(-)	3.10878e-06	18.1333	4.18057	17	5	6	32
chr17	73269092	73269092	-	m6A_hg38_187433	17	5	SLC25A19	protein_coding	ENSG00000125454	chr17:73269092(-)	3.10878e-06	18.1333	4.18057	17	5	6	32
chr17	76170710	76170710	-	m6A_hg38_188220	8	3	TK1	protein_coding	ENSG00000167900	chr17:76170710(-)	0.0111168	6.04444	2.59561	8	3	15	34
chr17	76850566	76850566	-	m6A_hg38_188370	9	4	TIMP2	protein_coding	ENSG00000035862	chr17:76850566(-)	0.0104457	5.30357	2.40696	9	4	14	33
chr17	76968287	76968287	-	m6A_hg38_188421	8	3	LGALS3BP	protein_coding	ENSG00000108679	chr17:76968287(-)	0.0111168	6.04444	2.59561	8	3	15	34
chr17	76968439	76968439	-	m6A_hg38_188423	8	3	LGALS3BP	protein_coding	ENSG00000108679	chr17:76968439(-)	0.0111168	6.04444	2.59561	8	3	15	34
chr17	77807423	77807423	-	m6A_hg38_188580	9	3	CBX4	protein_coding	ENSG00000141582	chr17:77807423(-)	0.00453748	7.28571	2.86507	9	3	14	34
chr17	78185312	78185312	-	m6A_hg38_188800	15	11	SGSH	protein_coding	ENSG00000181523	chr17:78185312(-)	0.00599854	4.43182	2.1479	15	11	8	26
chr17	79219603	79219603	-	m6A_hg38_189007	9	4	SLC38A10	protein_coding	ENSG00000157637	chr17:79219603(-)	0.0104457	5.30357	2.40696	9	4	14	33
chr17	79219616	79219616	-	m6A_hg38_189008	9	4	SLC38A10	protein_coding	ENSG00000157637	chr17:79219616(-)	0.0104457	5.30357	2.40696	9	4	14	33
chr17	79219618	79219618	-	m6A_hg38_189009	9	4	SLC38A10	protein_coding	ENSG00000157637	chr17:79219618(-)	0.0104457	5.30357	2.40696	9	4	14	33
chr17	79219647	79219647	-	m6A_hg38_189010	9	4	SLC38A10	protein_coding	ENSG00000157637	chr17:79219647(-)	0.0104457	5.30357	2.40696	9	4	14	33
chr17	79219699	79219699	-	m6A_hg38_189011	9	4	SLC38A10	protein_coding	ENSG00000157637	chr17:79219699(-)	0.0104457	5.30357	2.40696	9	4	14	33
chr17	79219741	79219741	-	m6A_hg38_189012	9	4	SLC38A10	protein_coding	ENSG00000157637	chr17:79219741(-)	0.0104457	5.30357	2.40696	9	4	14	33
chr17	79219771	79219771	-	m6A_hg38_189013	10	4	SLC38A10	protein_coding	ENSG00000157637	chr17:79219771(-)	0.00435606	6.34615	2.66588	10	4	13	33
chr17	79219783	79219783	-	m6A_hg38_189014	10	4	SLC38A10	protein_coding	ENSG00000157637	chr17:79219783(-)	0.00435606	6.34615	2.66588	10	4	13	33
chr17	79219803	79219803	-	m6A_hg38_189015	10	4	SLC38A10	protein_coding	ENSG00000157637	chr17:79219803(-)	0.00435606	6.34615	2.66588	10	4	13	33
chr17	79219836	79219836	-	m6A_hg38_189017	11	4	SLC38A10	protein_coding	ENSG00000157637	chr17:79219836(-)	0.00167872	7.5625	2.91886	11	4	12	33
chr17	79219897	79219897	-	m6A_hg38_189019	11	4	SLC38A10	protein_coding	ENSG00000157637	chr17:79219897(-)	0.00167872	7.5625	2.91886	11	4	12	33
chr17	79219948	79219948	-	m6A_hg38_189020	10	4	SLC38A10	protein_coding	ENSG00000157637	chr17:79219948(-)	0.00435606	6.34615	2.66588	10	4	13	33
chr17	79220044	79220044	-	m6A_hg38_189022	10	4	SLC38A10	protein_coding	ENSG00000157637	chr17:79220044(-)	0.00435606	6.34615	2.66588	10	4	13	33
chr17	79220065	79220065	-	m6A_hg38_189023	10	4	SLC38A10	protein_coding	ENSG00000157637	chr17:79220065(-)	0.00435606	6.34615	2.66588	10	4	13	33
chr17	79220278	79220278	-	m6A_hg38_189028	8	3	SLC38A10	protein_coding	ENSG00000157637	chr17:79220278(-)	0.0111168	6.04444	2.59561	8	3	15	34
chr17	79632111	79632111	-	m6A_hg38_189253	20	21	OXLD1	protein_coding	ENSG00000204237	chr17:79632111(-)	0.0111517	5.07937	2.34465	20	21	3	16
chr17	79803797	79803797	-	m6A_hg38_189386	7	2	P4HB	protein_coding	ENSG00000185624	chr17:79803797(-)	0.0110446	7.65625	2.93664	7	2	16	35
chr17	79803798	79803798	-	m6A_hg38_189387	7	2	P4HB	protein_coding	ENSG00000185624	chr17:79803798(-)	0.0110446	7.65625	2.93664	7	2	16	35
chr17	79803828	79803828	-	m6A_hg38_189388	7	1	P4HB	protein_coding	ENSG00000185624	chr17:79803828(-)	0.0035452	15.75	3.97728	7	1	16	36
chr17	79803830	79803830	-	m6A_hg38_189389	7	1	P4HB	protein_coding	ENSG00000185624	chr17:79803830(-)	0.0035452	15.75	3.97728	7	1	16	36
chr17	79803836	79803836	-	m6A_hg38_189390	7	1	P4HB	protein_coding	ENSG00000185624	chr17:79803836(-)	0.0035452	15.75	3.97728	7	1	16	36
chr17	79861022	79861022	-	m6A_hg38_189523	6	1	PCYT2	protein_coding	ENSG00000185813	chr17:79861022(-)	0.00967108	12.7059	3.66742	6	1	17	36
chr17	79869917	79869917	-	m6A_hg38_189556	11	2	SIRT7	protein_coding	ENSG00000187531	chr17:79869917(-)	0.000174281	16.0417	4.00375	11	2	12	35
chr17	79890454	79890454	-	m6A_hg38_189608	6	1	PYCR1	protein_coding	ENSG00000183010	chr17:79890454(-)	0.00967108	12.7059	3.66742	6	1	17	36
chr17	79890525	79890525	-	m6A_hg38_189610	10	5	PYCR1	protein_coding	ENSG00000183010	chr17:79890525(-)	0.00937501	4.92308	2.29956	10	5	13	32
chr18	5238293	5238293	+	m6A_hg38_190616	18	12	LINC00667	lncRNA	ENSG00000263753	chr18:5238293(+)	0.000527074	7.5	2.90689	18	12	5	25
chr18	5238353	5238353	+	m6A_hg38_190618	17	12	LINC00667	lncRNA	ENSG00000263753	chr18:5238353(+)	0.00163393	5.90278	2.56139	17	12	6	25
chr18	5238743	5238743	+	m6A_hg38_190621	16	12	LINC00667	lncRNA	ENSG00000263753	chr18:5238743(+)	0.00437861	4.7619	2.25154	16	12	7	25
chr18	5238852	5238852	+	m6A_hg38_190622	19	12	LINC00667	lncRNA	ENSG00000263753	chr18:5238852(+)	0.000143327	9.89583	3.30682	19	12	4	25
chr18	5238881	5238881	+	m6A_hg38_190623	19	12	LINC00667	lncRNA	ENSG00000263753	chr18:5238881(+)	0.000143327	9.89583	3.30682	19	12	4	25
chr18	5238906	5238906	+	m6A_hg38_190624	19	12	LINC00667	lncRNA	ENSG00000263753	chr18:5238906(+)	0.000143327	9.89583	3.30682	19	12	4	25
chr18	5238911	5238911	+	m6A_hg38_190625	19	12	LINC00667	lncRNA	ENSG00000263753	chr18:5238911(+)	0.000143327	9.89583	3.30682	19	12	4	25
chr18	5238928	5238928	+	m6A_hg38_190626	19	10	LINC00667	lncRNA	ENSG00000263753	chr18:5238928(+)	2.69504e-05	12.825	3.68089	19	10	4	27
chr18	20573595	20573595	+	m6A_hg38_191554	9	1	RBBP8	protein_coding	ENSG00000101773	chr18:20573595(+)	0.00040104	23.1429	4.5325	9	1	14	36
chr18	21600144	21600144	+	m6A_hg38_191662	11	2	TTC39C	protein_coding	ENSG00000168234	chr18:21600144(+)	0.000174281	16.0417	4.00375	11	2	12	35
chr18	57570261	57570261	+	m6A_hg38_192855	14	9	PMAIP1	protein_coding	ENSG00000141682	chr18:57570261(+)	0.00434723	4.83951	2.27486	14	9	9	28
chr18	57570370	57570370	+	m6A_hg38_192859	11	4	PMAIP1	protein_coding	ENSG00000141682	chr18:57570370(+)	0.00167872	7.5625	2.91886	11	4	12	33
chr18	67992546	67992546	+	m6A_hg38_193058	8	2	SOCS6	protein_coding	ENSG00000170677	chr18:67992546(+)	0.00433123	9.33333	3.22239	8	2	15	35
chr18	67992888	67992888	+	m6A_hg38_193062	9	1	SOCS6	protein_coding	ENSG00000170677	chr18:67992888(+)	0.00040104	23.1429	4.5325	9	1	14	36
chr18	67992950	67992950	+	m6A_hg38_193063	9	2	SOCS6	protein_coding	ENSG00000170677	chr18:67992950(+)	0.00158812	11.25	3.49185	9	2	14	35
chr18	67992980	67992980	+	m6A_hg38_193064	9	2	SOCS6	protein_coding	ENSG00000170677	chr18:67992980(+)	0.00158812	11.25	3.49185	9	2	14	35
chr18	67993012	67993012	+	m6A_hg38_193065	9	2	SOCS6	protein_coding	ENSG00000170677	chr18:67993012(+)	0.00158812	11.25	3.49185	9	2	14	35
chr18	67993038	67993038	+	m6A_hg38_193066	9	2	SOCS6	protein_coding	ENSG00000170677	chr18:67993038(+)	0.00158812	11.25	3.49185	9	2	14	35
chr18	67993065	67993065	+	m6A_hg38_193067	11	2	SOCS6	protein_coding	ENSG00000170677	chr18:67993065(+)	0.000174281	16.0417	4.00375	11	2	12	35
chr18	67993133	67993133	+	m6A_hg38_193068	11	2	SOCS6	protein_coding	ENSG00000170677	chr18:67993133(+)	0.000174281	16.0417	4.00375	11	2	12	35
chr18	67993236	67993236	+	m6A_hg38_193070	11	3	SOCS6	protein_coding	ENSG00000170677	chr18:67993236(+)	0.000605656	10.3889	3.37697	11	3	12	34
chr18	67993254	67993254	+	m6A_hg38_193071	10	2	SOCS6	protein_coding	ENSG00000170677	chr18:67993254(+)	0.000544498	13.4615	3.75077	10	2	13	35
chr18	73000711	73000711	+	m6A_hg38_193267	7	1	TSHZ1	protein_coding	ENSG00000179981	chr18:73000711(+)	0.0035452	15.75	3.97728	7	1	16	36
chr18	77730802	77730802	+	m6A_hg38_193428	10	1	HSBP1L1	protein_coding	ENSG00000226742	chr18:77730802(+)	0.00012352	27.6923	4.79141	10	1	13	36
chr18	5237253	5237253	-	m6A_hg38_193856	8	1	NA	lncRNA	ENSG00000265091	chr18:5237253(-)	0.00122718	19.2	4.26303	8	1	15	36
chr18	5290738	5290738	-	m6A_hg38_193869	13	8	ZBTB14	protein_coding	ENSG00000198081	chr18:5290738(-)	0.00553201	4.7125	2.23649	13	8	10	29
chr18	5290752	5290752	-	m6A_hg38_193870	13	8	ZBTB14	protein_coding	ENSG00000198081	chr18:5290752(-)	0.00553201	4.7125	2.23649	13	8	10	29
chr18	5290754	5290754	-	m6A_hg38_193871	13	8	ZBTB14	protein_coding	ENSG00000198081	chr18:5290754(-)	0.00553201	4.7125	2.23649	13	8	10	29
chr18	5290763	5290763	-	m6A_hg38_193872	13	8	ZBTB14	protein_coding	ENSG00000198081	chr18:5290763(-)	0.00553201	4.7125	2.23649	13	8	10	29
chr19	1435069	1435069	+	m6A_hg38_197201	9	2	DAZAP1	protein_coding	ENSG00000071626	chr19:1435069(+)	0.00158812	11.25	3.49185	9	2	14	35
chr19	2230019	2230019	+	m6A_hg38_197433	15	9	DOT1L	protein_coding	ENSG00000104885	chr19:2230019(+)	0.00169189	5.83333	2.54432	15	9	8	28
chr19	2230028	2230028	+	m6A_hg38_197434	14	9	DOT1L	protein_coding	ENSG00000104885	chr19:2230028(+)	0.00434723	4.83951	2.27486	14	9	9	28
chr19	2353971	2353971	+	m6A_hg38_197599	10	1	SPPL2B	protein_coding	ENSG00000005206	chr19:2353971(+)	0.00012352	27.6923	4.79141	10	1	13	36
chr19	3209497	3209497	+	m6A_hg38_197858	8	3	NCLN	protein_coding	ENSG00000125912	chr19:3209497(+)	0.0111168	6.04444	2.59561	8	3	15	34
chr19	4655372	4655372	+	m6A_hg38_198356	9	3	TNFAIP8L1	protein_coding	ENSG00000185361	chr19:4655372(+)	0.00453748	7.28571	2.86507	9	3	14	34
chr19	4655457	4655457	+	m6A_hg38_198359	9	3	TNFAIP8L1	protein_coding	ENSG00000185361	chr19:4655457(+)	0.00453748	7.28571	2.86507	9	3	14	34
chr19	4793029	4793029	+	m6A_hg38_198381	12	7	FEM1A	protein_coding	ENSG00000141965	chr19:4793029(+)	0.00680764	4.67532	2.22507	12	7	11	30
chr19	4793638	4793638	+	m6A_hg38_198395	10	5	FEM1A	protein_coding	ENSG00000141965	chr19:4793638(+)	0.00937501	4.92308	2.29956	10	5	13	32
chr19	4793683	4793683	+	m6A_hg38_198396	10	4	FEM1A	protein_coding	ENSG00000141965	chr19:4793683(+)	0.00435606	6.34615	2.66588	10	4	13	33
chr19	4793689	4793689	+	m6A_hg38_198397	10	4	FEM1A	protein_coding	ENSG00000141965	chr19:4793689(+)	0.00435606	6.34615	2.66588	10	4	13	33
chr19	4961494	4961494	+	m6A_hg38_198485	20	13	UHRF1	protein_coding	ENSG00000276043	chr19:4961494(+)	7.16907e-05	12.3077	3.62149	20	13	3	24
chr19	4961523	4961523	+	m6A_hg38_198486	20	13	UHRF1	protein_coding	ENSG00000276043	chr19:4961523(+)	7.16907e-05	12.3077	3.62149	20	13	3	24
chr19	4961553	4961553	+	m6A_hg38_198487	21	12	UHRF1	protein_coding	ENSG00000276043	chr19:4961553(+)	5.3256e-06	21.875	4.45121	21	12	2	25
chr19	6535250	6535250	+	m6A_hg38_198704	11	3	TNFSF9	protein_coding	ENSG00000125657	chr19:6535250(+)	0.000605656	10.3889	3.37697	11	3	12	34
chr19	6535413	6535413	+	m6A_hg38_198706	10	1	TNFSF9	protein_coding	ENSG00000125657	chr19:6535413(+)	0.00012352	27.6923	4.79141	10	1	13	36
chr19	6535421	6535421	+	m6A_hg38_198707	10	1	TNFSF9	protein_coding	ENSG00000125657	chr19:6535421(+)	0.00012352	27.6923	4.79141	10	1	13	36
chr19	7626634	7626634	+	m6A_hg38_198915	8	3	PNPLA6	protein_coding	ENSG00000032444	chr19:7626634(+)	0.0111168	6.04444	2.59561	8	3	15	34
chr19	10226031	10226031	+	m6A_hg38_199380	9	4	P2RY11	protein_coding	ENSG00000244165	chr19:10226031(+)	0.0104457	5.30357	2.40696	9	4	14	33
chr19	11107190	11107190	+	m6A_hg38_199869	8	1	SMARCA4	protein_coding	ENSG00000127616	chr19:11107190(+)	0.00122718	19.2	4.26303	8	1	15	36
chr19	11553244	11553244	+	m6A_hg38_200033	7	1	PRKCSH	protein_coding	ENSG00000130175	chr19:11553244(+)	0.0035452	15.75	3.97728	7	1	16	36
chr19	11553264	11553264	+	m6A_hg38_200034	7	1	PRKCSH	protein_coding	ENSG00000130175	chr19:11553264(+)	0.0035452	15.75	3.97728	7	1	16	36
chr19	11557109	11557109	+	m6A_hg38_200037	10	1	PRKCSH	protein_coding	ENSG00000130175	chr19:11557109(+)	0.00012352	27.6923	4.79141	10	1	13	36
chr19	11557125	11557125	+	m6A_hg38_200038	9	1	PRKCSH	protein_coding	ENSG00000130175	chr19:11557125(+)	0.00040104	23.1429	4.5325	9	1	14	36
chr19	13051625	13051625	+	m6A_hg38_200423	7	1	CALR	protein_coding	ENSG00000179218	chr19:13051625(+)	0.0035452	15.75	3.97728	7	1	16	36
chr19	13874076	13874076	+	m6A_hg38_200633	18	5	YJU2B	protein_coding	ENSG00000104957	chr19:13874076(+)	6.27209e-07	23.04	4.52607	18	5	5	32
chr19	13874092	13874092	+	m6A_hg38_200634	16	3	YJU2B	protein_coding	ENSG00000104957	chr19:13874092(+)	9.31567e-07	25.9048	4.69515	16	3	7	34
chr19	16199876	16199876	+	m6A_hg38_201087	7	1	TPM4	protein_coding	ENSG00000167460	chr19:16199876(+)	0.0035452	15.75	3.97728	7	1	16	36
chr19	16244389	16244389	+	m6A_hg38_201174	6	1	RAB8A	protein_coding	ENSG00000167461	chr19:16244389(+)	0.00967108	12.7059	3.66742	6	1	17	36
chr19	16302721	16302721	+	m6A_hg38_201232	9	3	FAM32A	protein_coding	ENSG00000105058	chr19:16302721(+)	0.00453748	7.28571	2.86507	9	3	14	34
chr19	17394280	17394280	+	m6A_hg38_201514	7	1	ANKLE1	protein_coding	ENSG00000160117	chr19:17394280(+)	0.0035452	15.75	3.97728	7	1	16	36
chr19	18123964	18123964	+	m6A_hg38_201829	16	9	ARRDC2	protein_coding	ENSG00000105643	chr19:18123964(+)	0.000587463	7.11111	2.83007	16	9	7	28
chr19	18307354	18307354	+	m6A_hg38_201929	17	10	MPV17L2	protein_coding	ENSG00000254858	chr19:18307354(+)	0.000399556	7.65	2.93546	17	10	6	27
chr19	18307390	18307390	+	m6A_hg38_201932	16	12	MPV17L2	protein_coding	ENSG00000254858	chr19:18307390(+)	0.00437861	4.7619	2.25154	16	12	7	25
chr19	18307396	18307396	+	m6A_hg38_201933	16	12	MPV17L2	protein_coding	ENSG00000254858	chr19:18307396(+)	0.00437861	4.7619	2.25154	16	12	7	25
chr19	18474835	18474835	+	m6A_hg38_201956	6	1	PGPEP1	protein_coding	ENSG00000130517	chr19:18474835(+)	0.00967108	12.7059	3.66742	6	1	17	36
chr19	19617171	19617171	+	m6A_hg38_202416	14	5	GATAD2A	protein_coding	ENSG00000167491	chr19:19617171(+)	0.000174203	9.95556	3.3155	14	5	9	32
chr19	36487153	36487153	+	m6A_hg38_203986	19	17	SDHAF1	protein_coding	ENSG00000205138	chr19:36487153(+)	0.00390659	5.58824	2.48239	19	17	4	20
chr19	36487185	36487185	+	m6A_hg38_203987	18	16	SDHAF1	protein_coding	ENSG00000205138	chr19:36487185(+)	0.00619947	4.725	2.24031	18	16	5	21
chr19	36728775	36728775	+	m6A_hg38_204114	11	6	ZNF146	protein_coding	ENSG00000167635	chr19:36728775(+)	0.00811755	4.73611	2.2437	11	6	12	31
chr19	36728782	36728782	+	m6A_hg38_204115	11	6	ZNF146	protein_coding	ENSG00000167635	chr19:36728782(+)	0.00811755	4.73611	2.2437	11	6	12	31
chr19	36728814	36728814	+	m6A_hg38_204118	11	6	ZNF146	protein_coding	ENSG00000167635	chr19:36728814(+)	0.00811755	4.73611	2.2437	11	6	12	31
chr19	36728837	36728837	+	m6A_hg38_204119	11	3	ZNF146	protein_coding	ENSG00000167635	chr19:36728837(+)	0.000605656	10.3889	3.37697	11	3	12	34
chr19	36728852	36728852	+	m6A_hg38_204120	11	3	ZNF146	protein_coding	ENSG00000167635	chr19:36728852(+)	0.000605656	10.3889	3.37697	11	3	12	34
chr19	36728869	36728869	+	m6A_hg38_204121	11	4	ZNF146	protein_coding	ENSG00000167635	chr19:36728869(+)	0.00167872	7.5625	2.91886	11	4	12	33
chr19	36728881	36728881	+	m6A_hg38_204122	12	4	ZNF146	protein_coding	ENSG00000167635	chr19:36728881(+)	0.000596878	9	3.16993	12	4	11	33
chr19	36728895	36728895	+	m6A_hg38_204123	12	4	ZNF146	protein_coding	ENSG00000167635	chr19:36728895(+)	0.000596878	9	3.16993	12	4	11	33
chr19	36728951	36728951	+	m6A_hg38_204124	11	5	ZNF146	protein_coding	ENSG00000167635	chr19:36728951(+)	0.0039394	5.86667	2.55254	11	5	12	32
chr19	36728986	36728986	+	m6A_hg38_204125	11	3	ZNF146	protein_coding	ENSG00000167635	chr19:36728986(+)	0.000605656	10.3889	3.37697	11	3	12	34
chr19	36728989	36728989	+	m6A_hg38_204126	11	3	ZNF146	protein_coding	ENSG00000167635	chr19:36728989(+)	0.000605656	10.3889	3.37697	11	3	12	34
chr19	36729009	36729009	+	m6A_hg38_204127	9	3	ZNF146	protein_coding	ENSG00000167635	chr19:36729009(+)	0.00453748	7.28571	2.86507	9	3	14	34
chr19	39898689	39898689	+	m6A_hg38_204688	12	7	ZFP36	protein_coding	ENSG00000128016	chr19:39898689(+)	0.00680764	4.67532	2.22507	12	7	11	30
chr19	39916195	39916195	+	m6A_hg38_204758	10	5	PLEKHG2	protein_coding	ENSG00000090924	chr19:39916195(+)	0.00937501	4.92308	2.29956	10	5	13	32
chr19	39916200	39916200	+	m6A_hg38_204759	10	5	PLEKHG2	protein_coding	ENSG00000090924	chr19:39916200(+)	0.00937501	4.92308	2.29956	10	5	13	32
chr19	39916220	39916220	+	m6A_hg38_204760	11	6	PLEKHG2	protein_coding	ENSG00000090924	chr19:39916220(+)	0.00811755	4.73611	2.2437	11	6	12	31
chr19	39916263	39916263	+	m6A_hg38_204762	10	5	PLEKHG2	protein_coding	ENSG00000090924	chr19:39916263(+)	0.00937501	4.92308	2.29956	10	5	13	32
chr19	39948366	39948366	+	m6A_hg38_204789	8	3	SUPT5H	protein_coding	ENSG00000196235	chr19:39948366(+)	0.0111168	6.04444	2.59561	8	3	15	34
chr19	47422002	47422002	+	m6A_hg38_206303	13	7	ARHGAP35	protein_coding	ENSG00000160007	chr19:47422002(+)	0.00280991	5.57143	2.47805	13	7	10	30
chr19	47422075	47422075	+	m6A_hg38_206305	16	7	ARHGAP35	protein_coding	ENSG00000160007	chr19:47422075(+)	0.000107931	9.79592	3.29218	16	7	7	30
chr19	47422090	47422090	+	m6A_hg38_206306	15	7	ARHGAP35	protein_coding	ENSG00000160007	chr19:47422090(+)	0.000356642	8.03571	3.00643	15	7	8	30
chr19	47422117	47422117	+	m6A_hg38_206307	15	7	ARHGAP35	protein_coding	ENSG00000160007	chr19:47422117(+)	0.000356642	8.03571	3.00643	15	7	8	30
chr19	47422221	47422221	+	m6A_hg38_206309	15	7	ARHGAP35	protein_coding	ENSG00000160007	chr19:47422221(+)	0.000356642	8.03571	3.00643	15	7	8	30
chr19	47422242	47422242	+	m6A_hg38_206310	14	7	ARHGAP35	protein_coding	ENSG00000160007	chr19:47422242(+)	0.00105372	6.66667	2.73697	14	7	9	30
chr19	47422322	47422322	+	m6A_hg38_206312	15	7	ARHGAP35	protein_coding	ENSG00000160007	chr19:47422322(+)	0.000356642	8.03571	3.00643	15	7	8	30
chr19	47422342	47422342	+	m6A_hg38_206315	15	7	ARHGAP35	protein_coding	ENSG00000160007	chr19:47422342(+)	0.000356642	8.03571	3.00643	15	7	8	30
chr19	47422363	47422363	+	m6A_hg38_206316	15	7	ARHGAP35	protein_coding	ENSG00000160007	chr19:47422363(+)	0.000356642	8.03571	3.00643	15	7	8	30
chr19	47422376	47422376	+	m6A_hg38_206317	15	7	ARHGAP35	protein_coding	ENSG00000160007	chr19:47422376(+)	0.000356642	8.03571	3.00643	15	7	8	30
chr19	47422450	47422450	+	m6A_hg38_206318	14	7	ARHGAP35	protein_coding	ENSG00000160007	chr19:47422450(+)	0.00105372	6.66667	2.73697	14	7	9	30
chr19	47422642	47422642	+	m6A_hg38_206325	9	2	ARHGAP35	protein_coding	ENSG00000160007	chr19:47422642(+)	0.00158812	11.25	3.49185	9	2	14	35
chr19	47503663	47503663	+	m6A_hg38_206392	6	1	ARHGAP35	protein_coding	ENSG00000160007	chr19:47503663(+)	0.00967108	12.7059	3.66742	6	1	17	36
chr19	47503683	47503683	+	m6A_hg38_206393	7	1	ARHGAP35	protein_coding	ENSG00000160007	chr19:47503683(+)	0.0035452	15.75	3.97728	7	1	16	36
chr19	47503712	47503712	+	m6A_hg38_206394	6	1	ARHGAP35	protein_coding	ENSG00000160007	chr19:47503712(+)	0.00967108	12.7059	3.66742	6	1	17	36
chr19	47503933	47503933	+	m6A_hg38_206399	9	1	ARHGAP35	protein_coding	ENSG00000160007	chr19:47503933(+)	0.00040104	23.1429	4.5325	9	1	14	36
chr19	47503949	47503949	+	m6A_hg38_206400	10	1	ARHGAP35	protein_coding	ENSG00000160007	chr19:47503949(+)	0.00012352	27.6923	4.79141	10	1	13	36
chr19	47503955	47503955	+	m6A_hg38_206401	10	1	ARHGAP35	protein_coding	ENSG00000160007	chr19:47503955(+)	0.00012352	27.6923	4.79141	10	1	13	36
chr19	47503965	47503965	+	m6A_hg38_206402	10	1	ARHGAP35	protein_coding	ENSG00000160007	chr19:47503965(+)	0.00012352	27.6923	4.79141	10	1	13	36
chr19	47503973	47503973	+	m6A_hg38_206403	10	1	ARHGAP35	protein_coding	ENSG00000160007	chr19:47503973(+)	0.00012352	27.6923	4.79141	10	1	13	36
chr19	47504011	47504011	+	m6A_hg38_206405	10	1	ARHGAP35	protein_coding	ENSG00000160007	chr19:47504011(+)	0.00012352	27.6923	4.79141	10	1	13	36
chr19	47504016	47504016	+	m6A_hg38_206406	10	1	ARHGAP35	protein_coding	ENSG00000160007	chr19:47504016(+)	0.00012352	27.6923	4.79141	10	1	13	36
chr19	47504032	47504032	+	m6A_hg38_206407	10	1	ARHGAP35	protein_coding	ENSG00000160007	chr19:47504032(+)	0.00012352	27.6923	4.79141	10	1	13	36
chr19	47504063	47504063	+	m6A_hg38_206408	10	1	ARHGAP35	protein_coding	ENSG00000160007	chr19:47504063(+)	0.00012352	27.6923	4.79141	10	1	13	36
chr19	47504074	47504074	+	m6A_hg38_206409	10	1	ARHGAP35	protein_coding	ENSG00000160007	chr19:47504074(+)	0.00012352	27.6923	4.79141	10	1	13	36
chr19	47504144	47504144	+	m6A_hg38_206411	9	1	ARHGAP35	protein_coding	ENSG00000160007	chr19:47504144(+)	0.00040104	23.1429	4.5325	9	1	14	36
chr19	47504160	47504160	+	m6A_hg38_206412	9	1	ARHGAP35	protein_coding	ENSG00000160007	chr19:47504160(+)	0.00040104	23.1429	4.5325	9	1	14	36
chr19	47504172	47504172	+	m6A_hg38_206413	9	1	ARHGAP35	protein_coding	ENSG00000160007	chr19:47504172(+)	0.00040104	23.1429	4.5325	9	1	14	36
chr19	47504177	47504177	+	m6A_hg38_206414	9	1	ARHGAP35	protein_coding	ENSG00000160007	chr19:47504177(+)	0.00040104	23.1429	4.5325	9	1	14	36
chr19	47504220	47504220	+	m6A_hg38_206415	9	1	ARHGAP35	protein_coding	ENSG00000160007	chr19:47504220(+)	0.00040104	23.1429	4.5325	9	1	14	36
chr19	47504275	47504275	+	m6A_hg38_206416	9	1	ARHGAP35	protein_coding	ENSG00000160007	chr19:47504275(+)	0.00040104	23.1429	4.5325	9	1	14	36
chr19	47504293	47504293	+	m6A_hg38_206417	9	1	ARHGAP35	protein_coding	ENSG00000160007	chr19:47504293(+)	0.00040104	23.1429	4.5325	9	1	14	36
chr19	47504365	47504365	+	m6A_hg38_206418	9	1	ARHGAP35	protein_coding	ENSG00000160007	chr19:47504365(+)	0.00040104	23.1429	4.5325	9	1	14	36
chr19	47504517	47504517	+	m6A_hg38_206419	8	1	ARHGAP35	protein_coding	ENSG00000160007	chr19:47504517(+)	0.00122718	19.2	4.26303	8	1	15	36
chr19	47504543	47504543	+	m6A_hg38_206420	9	1	ARHGAP35	protein_coding	ENSG00000160007	chr19:47504543(+)	0.00040104	23.1429	4.5325	9	1	14	36
chr19	47504559	47504559	+	m6A_hg38_206421	9	1	ARHGAP35	protein_coding	ENSG00000160007	chr19:47504559(+)	0.00040104	23.1429	4.5325	9	1	14	36
chr19	47504604	47504604	+	m6A_hg38_206423	9	1	ARHGAP35	protein_coding	ENSG00000160007	chr19:47504604(+)	0.00040104	23.1429	4.5325	9	1	14	36
chr19	47504618	47504618	+	m6A_hg38_206424	9	1	ARHGAP35	protein_coding	ENSG00000160007	chr19:47504618(+)	0.00040104	23.1429	4.5325	9	1	14	36
chr19	47504626	47504626	+	m6A_hg38_206425	9	1	ARHGAP35	protein_coding	ENSG00000160007	chr19:47504626(+)	0.00040104	23.1429	4.5325	9	1	14	36
chr19	47504676	47504676	+	m6A_hg38_206426	9	1	ARHGAP35	protein_coding	ENSG00000160007	chr19:47504676(+)	0.00040104	23.1429	4.5325	9	1	14	36
chr19	47504697	47504697	+	m6A_hg38_206428	7	1	ARHGAP35	protein_coding	ENSG00000160007	chr19:47504697(+)	0.0035452	15.75	3.97728	7	1	16	36
chr19	47856373	47856373	+	m6A_hg38_206564	19	12	DHX34	protein_coding	ENSG00000134815	chr19:47856373(+)	0.000143327	9.89583	3.30682	19	12	4	25
chr19	48984439	48984439	+	m6A_hg38_206844	20	19	CYTH2	protein_coding	ENSG00000105443	chr19:48984439(+)	0.00391989	6.31579	2.65896	20	19	3	18
chr19	55859194	55859194	+	m6A_hg38_208363	13	7	KMT5C	protein_coding	ENSG00000133247	chr19:55859194(+)	0.00280991	5.57143	2.47805	13	7	10	30
chr19	55859223	55859223	+	m6A_hg38_208364	12	6	KMT5C	protein_coding	ENSG00000133247	chr19:55859223(+)	0.00339804	5.63636	2.49476	12	6	11	31
chr19	55859240	55859240	+	m6A_hg38_208365	12	2	KMT5C	protein_coding	ENSG00000133247	chr19:55859240(+)	5.19134e-05	19.0909	4.25481	12	2	11	35
chr19	55903204	55903204	+	m6A_hg38_208412	7	1	RPL28	protein_coding	ENSG00000108107	chr19:55903204(+)	0.0035452	15.75	3.97728	7	1	16	36
chr19	56156801	56156801	+	m6A_hg38_208543	18	17	ZNF581	protein_coding	ENSG00000171425	chr19:56156801(+)	0.0103091	4.23529	2.08246	18	17	5	20
chr19	56156956	56156956	+	m6A_hg38_208545	18	5	ZNF581	protein_coding	ENSG00000171425	chr19:56156956(+)	6.27209e-07	23.04	4.52607	18	5	5	32
chr19	58929633	58929633	+	m6A_hg38_209445	13	3	ZNF584	protein_coding	ENSG00000171574	chr19:58929633(+)	5.94177e-05	14.7333	3.88101	13	3	10	34
chr19	58929653	58929653	+	m6A_hg38_209446	11	3	ZNF584	protein_coding	ENSG00000171574	chr19:58929653(+)	0.000605656	10.3889	3.37697	11	3	12	34
chr19	58968311	58968311	+	m6A_hg38_209466	18	17	ZNF324B	protein_coding	ENSG00000249471	chr19:58968311(+)	0.0103091	4.23529	2.08246	18	17	5	20
chr19	58968326	58968326	+	m6A_hg38_209467	17	14	ZNF324B	protein_coding	ENSG00000249471	chr19:58968326(+)	0.00538658	4.65476	2.21871	17	14	6	23
chr19	58968336	58968336	+	m6A_hg38_209468	17	14	ZNF324B	protein_coding	ENSG00000249471	chr19:58968336(+)	0.00538658	4.65476	2.21871	17	14	6	23
chr19	2736819	2736819	-	m6A_hg38_210875	11	6	NA	protein_coding	ENSG00000267001	chr19:2736819(-)	0.00811755	4.73611	2.2437	11	6	12	31
chr19	2736841	2736841	-	m6A_hg38_210876	12	6	NA	protein_coding	ENSG00000267001	chr19:2736841(-)	0.00339804	5.63636	2.49476	12	6	11	31
chr19	3958648	3958648	-	m6A_hg38_211162	13	4	DAPK3	protein_coding	ENSG00000167657	chr19:3958648(-)	0.000195133	10.725	3.42291	13	4	10	33
chr19	3959211	3959211	-	m6A_hg38_211174	14	10	DAPK3	protein_coding	ENSG00000167657	chr19:3959211(-)	0.00789551	4.2	2.07039	14	10	9	27
chr19	3959248	3959248	-	m6A_hg38_211176	14	10	DAPK3	protein_coding	ENSG00000167657	chr19:3959248(-)	0.00789551	4.2	2.07039	14	10	9	27
chr19	3959334	3959334	-	m6A_hg38_211178	14	9	DAPK3	protein_coding	ENSG00000167657	chr19:3959334(-)	0.00434723	4.83951	2.27486	14	9	9	28
chr19	4657557	4657557	-	m6A_hg38_211609	15	5	MYDGF	protein_coding	ENSG00000074842	chr19:4657557(-)	5.09862e-05	12	3.58496	15	5	8	32
chr19	4816051	4816051	-	m6A_hg38_211663	16	13	TICAM1	protein_coding	ENSG00000127666	chr19:4816051(-)	0.00763099	4.21978	2.07717	16	13	7	24
chr19	10277327	10277327	-	m6A_hg38_213001	12	2	DNMT1	protein_coding	ENSG00000130816	chr19:10277327(-)	5.19134e-05	19.0909	4.25481	12	2	11	35
chr19	10277329	10277329	-	m6A_hg38_213002	12	2	DNMT1	protein_coding	ENSG00000130816	chr19:10277329(-)	5.19134e-05	19.0909	4.25481	12	2	11	35
chr19	14231132	14231132	-	m6A_hg38_214052	11	2	ASF1B	protein_coding	ENSG00000105011	chr19:14231132(-)	0.000174281	16.0417	4.00375	11	2	12	35
chr19	14231153	14231153	-	m6A_hg38_214054	12	5	ASF1B	protein_coding	ENSG00000105011	chr19:14231153(-)	0.00152204	6.98182	2.8036	12	5	11	32
chr19	14626361	14626361	-	m6A_hg38_214197	8	2	DNAJB1	protein_coding	ENSG00000132002	chr19:14626361(-)	0.00433123	9.33333	3.22239	8	2	15	35
chr19	15383694	15383694	-	m6A_hg38_214380	6	1	BRD4	protein_coding	ENSG00000141867	chr19:15383694(-)	0.00967108	12.7059	3.66742	6	1	17	36
chr19	16628907	16628907	-	m6A_hg38_214575	8	2	NA	protein_coding	ENSG00000141979	chr19:16628907(-)	0.00433123	9.33333	3.22239	8	2	15	35
chr19	16660718	16660718	-	m6A_hg38_214622	8	3	NA	protein_coding	ENSG00000141979	chr19:16660718(-)	0.0111168	6.04444	2.59561	8	3	15	34
chr19	17160683	17160683	-	m6A_hg38_214777	6	1	HAUS8	protein_coding	ENSG00000131351	chr19:17160683(-)	0.00967108	12.7059	3.66742	6	1	17	36
chr19	17160693	17160693	-	m6A_hg38_214778	6	1	HAUS8	protein_coding	ENSG00000131351	chr19:17160693(-)	0.00967108	12.7059	3.66742	6	1	17	36
chr19	17342709	17342709	-	m6A_hg38_214787	20	19	NR2F6	protein_coding	ENSG00000160113	chr19:17342709(-)	0.00391989	6.31579	2.65896	20	19	3	18
chr19	18391027	18391027	-	m6A_hg38_214949	13	8	JUND	protein_coding	ENSG00000130522	chr19:18391027(-)	0.00553201	4.7125	2.23649	13	8	10	29
chr19	18391057	18391057	-	m6A_hg38_214950	13	8	JUND	protein_coding	ENSG00000130522	chr19:18391057(-)	0.00553201	4.7125	2.23649	13	8	10	29
chr19	19287741	19287741	-	m6A_hg38_215267	18	12	MEF2B	protein_coding	ENSG00000213999	chr19:19287741(-)	0.000527074	7.5	2.90689	18	12	5	25
chr19	19312359	19312359	-	m6A_hg38_215286	14	5	NR2C2AP	protein_coding	ENSG00000184162	chr19:19312359(-)	0.000174203	9.95556	3.3155	14	5	9	32
chr19	19312369	19312369	-	m6A_hg38_215288	14	5	NR2C2AP	protein_coding	ENSG00000184162	chr19:19312369(-)	0.000174203	9.95556	3.3155	14	5	9	32
chr19	42702802	42702802	-	m6A_hg38_217164	9	3	DEDD2	protein_coding	ENSG00000160570	chr19:42702802(-)	0.00453748	7.28571	2.86507	9	3	14	34
chr19	46052653	46052653	-	m6A_hg38_217593	11	5	OPA3	protein_coding	ENSG00000125741	chr19:46052653(-)	0.0039394	5.86667	2.55254	11	5	12	32
chr19	47724779	47724779	-	m6A_hg38_218237	18	17	BBC3	protein_coding	ENSG00000105327	chr19:47724779(-)	0.0103091	4.23529	2.08246	18	17	5	20
chr19	50411377	50411377	-	m6A_hg38_218821	17	13	IL4I1	protein_coding	ENSG00000104951	chr19:50411377(-)	0.00304081	5.23077	2.38702	17	13	6	24
chr19	51301080	51301080	-	m6A_hg38_218955	7	2	C19orf48	transcribed_unitary_pseudogene	ENSG00000167747	chr19:51301080(-)	0.0110446	7.65625	2.93664	7	2	16	35
chr19	51301097	51301097	-	m6A_hg38_218956	8	3	C19orf48	transcribed_unitary_pseudogene	ENSG00000167747	chr19:51301097(-)	0.0111168	6.04444	2.59561	8	3	15	34
chr19	55964366	55964366	-	m6A_hg38_219709	17	10	ISOC2	protein_coding	ENSG00000063241	chr19:55964366(-)	0.000399556	7.65	2.93546	17	10	6	27
chr19	55964381	55964381	-	m6A_hg38_219711	18	13	ISOC2	protein_coding	ENSG00000063241	chr19:55964381(-)	0.00104739	6.64615	2.73252	18	13	5	24
chr19	55964387	55964387	-	m6A_hg38_219712	18	13	ISOC2	protein_coding	ENSG00000063241	chr19:55964387(-)	0.00104739	6.64615	2.73252	18	13	5	24
chr19	55964395	55964395	-	m6A_hg38_219713	18	13	ISOC2	protein_coding	ENSG00000063241	chr19:55964395(-)	0.00104739	6.64615	2.73252	18	13	5	24
chr19	59025119	59025119	-	m6A_hg38_220115	9	3	ZBTB45	protein_coding	ENSG00000119574	chr19:59025119(-)	0.00453748	7.28571	2.86507	9	3	14	34
chr2	17965281	17965281	+	m6A_hg38_220888	16	13	GEN1	protein_coding	ENSG00000178295	chr2:17965281(+)	0.00763099	4.21978	2.07717	16	13	7	24
chr2	27016743	27016743	+	m6A_hg38_221566	8	2	CENPA	protein_coding	ENSG00000115163	chr2:27016743(+)	0.00433123	9.33333	3.22239	8	2	15	35
chr2	27016811	27016811	+	m6A_hg38_221567	8	2	CENPA	protein_coding	ENSG00000115163	chr2:27016811(+)	0.00433123	9.33333	3.22239	8	2	15	35
chr2	27016819	27016819	+	m6A_hg38_221568	8	2	CENPA	protein_coding	ENSG00000115163	chr2:27016819(+)	0.00433123	9.33333	3.22239	8	2	15	35
chr2	27016850	27016850	+	m6A_hg38_221569	9	2	CENPA	protein_coding	ENSG00000115163	chr2:27016850(+)	0.00158812	11.25	3.49185	9	2	14	35
chr2	27016857	27016857	+	m6A_hg38_221570	8	2	CENPA	protein_coding	ENSG00000115163	chr2:27016857(+)	0.00433123	9.33333	3.22239	8	2	15	35
chr2	27016936	27016936	+	m6A_hg38_221573	6	1	CENPA	protein_coding	ENSG00000115163	chr2:27016936(+)	0.00967108	12.7059	3.66742	6	1	17	36
chr2	28635281	28635281	+	m6A_hg38_221983	11	6	FOSL2	protein_coding	ENSG00000075426	chr2:28635281(+)	0.00811755	4.73611	2.2437	11	6	12	31
chr2	28635290	28635290	+	m6A_hg38_221984	11	6	FOSL2	protein_coding	ENSG00000075426	chr2:28635290(+)	0.00811755	4.73611	2.2437	11	6	12	31
chr2	28635452	28635452	+	m6A_hg38_221988	11	6	FOSL2	protein_coding	ENSG00000075426	chr2:28635452(+)	0.00811755	4.73611	2.2437	11	6	12	31
chr2	28635463	28635463	+	m6A_hg38_221989	11	6	FOSL2	protein_coding	ENSG00000075426	chr2:28635463(+)	0.00811755	4.73611	2.2437	11	6	12	31
chr2	28635485	28635485	+	m6A_hg38_221990	13	6	FOSL2	protein_coding	ENSG00000075426	chr2:28635485(+)	0.00130072	6.71667	2.74775	13	6	10	31
chr2	28635514	28635514	+	m6A_hg38_221991	12	6	FOSL2	protein_coding	ENSG00000075426	chr2:28635514(+)	0.00339804	5.63636	2.49476	12	6	11	31
chr2	28635570	28635570	+	m6A_hg38_221992	14	6	FOSL2	protein_coding	ENSG00000075426	chr2:28635570(+)	0.000453211	8.03704	3.00666	14	6	9	31
chr2	28635584	28635584	+	m6A_hg38_221993	12	6	FOSL2	protein_coding	ENSG00000075426	chr2:28635584(+)	0.00339804	5.63636	2.49476	12	6	11	31
chr2	28635590	28635590	+	m6A_hg38_221994	12	6	FOSL2	protein_coding	ENSG00000075426	chr2:28635590(+)	0.00339804	5.63636	2.49476	12	6	11	31
chr2	28635692	28635692	+	m6A_hg38_221996	10	5	FOSL2	protein_coding	ENSG00000075426	chr2:28635692(+)	0.00937501	4.92308	2.29956	10	5	13	32
chr2	28635793	28635793	+	m6A_hg38_221998	10	1	FOSL2	protein_coding	ENSG00000075426	chr2:28635793(+)	0.00012352	27.6923	4.79141	10	1	13	36
chr2	28636077	28636077	+	m6A_hg38_222007	11	6	FOSL2	protein_coding	ENSG00000075426	chr2:28636077(+)	0.00811755	4.73611	2.2437	11	6	12	31
chr2	32640560	32640560	+	m6A_hg38_222365	11	6	BIRC6	protein_coding	ENSG00000115760	chr2:32640560(+)	0.00811755	4.73611	2.2437	11	6	12	31
chr2	32640568	32640568	+	m6A_hg38_222366	11	6	BIRC6	protein_coding	ENSG00000115760	chr2:32640568(+)	0.00811755	4.73611	2.2437	11	6	12	31
chr2	32640603	32640603	+	m6A_hg38_222369	13	6	BIRC6	protein_coding	ENSG00000115760	chr2:32640603(+)	0.00130072	6.71667	2.74775	13	6	10	31
chr2	32640610	32640610	+	m6A_hg38_222370	13	6	BIRC6	protein_coding	ENSG00000115760	chr2:32640610(+)	0.00130072	6.71667	2.74775	13	6	10	31
chr2	37475647	37475647	+	m6A_hg38_222696	11	2	NDUFAF7	protein_coding	ENSG00000003509	chr2:37475647(+)	0.000174281	16.0417	4.00375	11	2	12	35
chr2	39009068	39009068	+	m6A_hg38_222801	17	14	GEMIN6	protein_coding	ENSG00000152147	chr2:39009068(+)	0.00538658	4.65476	2.21871	17	14	6	23
chr2	39009070	39009070	+	m6A_hg38_222802	17	14	GEMIN6	protein_coding	ENSG00000152147	chr2:39009070(+)	0.00538658	4.65476	2.21871	17	14	6	23
chr2	46986203	46986203	+	m6A_hg38_223191	12	7	LINC01118	lncRNA	ENSG00000222005	chr2:46986203(+)	0.00680764	4.67532	2.22507	12	7	11	30
chr2	46986728	46986728	+	m6A_hg38_223198	13	5	LINC01118	lncRNA	ENSG00000222005	chr2:46986728(+)	0.000539112	8.32	3.05658	13	5	10	32
chr2	46986829	46986829	+	m6A_hg38_223199	13	7	LINC01118	lncRNA	ENSG00000222005	chr2:46986829(+)	0.00280991	5.57143	2.47805	13	7	10	30
chr2	46986889	46986889	+	m6A_hg38_223201	13	7	LINC01118	lncRNA	ENSG00000222005	chr2:46986889(+)	0.00280991	5.57143	2.47805	13	7	10	30
chr2	46986904	46986904	+	m6A_hg38_223202	13	7	LINC01118	lncRNA	ENSG00000222005	chr2:46986904(+)	0.00280991	5.57143	2.47805	13	7	10	30
chr2	46987026	46987026	+	m6A_hg38_223204	12	7	LINC01118	lncRNA	ENSG00000222005	chr2:46987026(+)	0.00680764	4.67532	2.22507	12	7	11	30
chr2	46987040	46987040	+	m6A_hg38_223206	12	7	LINC01118	lncRNA	ENSG00000222005	chr2:46987040(+)	0.00680764	4.67532	2.22507	12	7	11	30
chr2	47301578	47301578	+	m6A_hg38_223244	10	5	TTC7A	protein_coding	ENSG00000068724	chr2:47301578(+)	0.00937501	4.92308	2.29956	10	5	13	32
chr2	54001626	54001626	+	m6A_hg38_223480	9	4	CHAC2	protein_coding	ENSG00000143942	chr2:54001626(+)	0.0104457	5.30357	2.40696	9	4	14	33
chr2	71650267	71650267	+	m6A_hg38_224942	14	9	ZNF638	protein_coding	ENSG00000075292	chr2:71650267(+)	0.00434723	4.83951	2.27486	14	9	9	28
chr2	71650413	71650413	+	m6A_hg38_224946	14	9	ZNF638	protein_coding	ENSG00000075292	chr2:71650413(+)	0.00434723	4.83951	2.27486	14	9	9	28
chr2	71650626	71650626	+	m6A_hg38_224953	10	5	ZNF638	protein_coding	ENSG00000075292	chr2:71650626(+)	0.00937501	4.92308	2.29956	10	5	13	32
chr2	85133781	85133781	+	m6A_hg38_225742	11	6	TMSB10	protein_coding	ENSG00000034510	chr2:85133781(+)	0.00811755	4.73611	2.2437	11	6	12	31
chr2	85809138	85809138	+	m6A_hg38_225869	9	2	VAMP8	protein_coding	ENSG00000118640	chr2:85809138(+)	0.00158812	11.25	3.49185	9	2	14	35
chr2	96937430	96937430	+	m6A_hg38_226320	12	2	CIAO1	protein_coding	ENSG00000144021	chr2:96937430(+)	5.19134e-05	19.0909	4.25481	12	2	11	35
chr2	109381630	109381630	+	m6A_hg38_227299	9	4	RANBP2	protein_coding	ENSG00000153201	chr2:109381630(+)	0.0104457	5.30357	2.40696	9	4	14	33
chr2	109382173	109382173	+	m6A_hg38_227307	11	5	RANBP2	protein_coding	ENSG00000153201	chr2:109382173(+)	0.0039394	5.86667	2.55254	11	5	12	32
chr2	109382344	109382344	+	m6A_hg38_227310	9	4	RANBP2	protein_coding	ENSG00000153201	chr2:109382344(+)	0.0104457	5.30357	2.40696	9	4	14	33
chr2	109382431	109382431	+	m6A_hg38_227312	8	3	RANBP2	protein_coding	ENSG00000153201	chr2:109382431(+)	0.0111168	6.04444	2.59561	8	3	15	34
chr2	120021047	120021047	+	m6A_hg38_228054	15	11	STEAP3	protein_coding	ENSG00000115107	chr2:120021047(+)	0.00599854	4.43182	2.1479	15	11	8	26
chr2	120439642	120439642	+	m6A_hg38_228138	11	2	TMEM177	protein_coding	ENSG00000144120	chr2:120439642(+)	0.000174281	16.0417	4.00375	11	2	12	35
chr2	135926628	135926628	+	m6A_hg38_228934	13	8	RAB3GAP1	protein_coding	ENSG00000115839	chr2:135926628(+)	0.00553201	4.7125	2.23649	13	8	10	29
chr2	136481945	136481945	+	m6A_hg38_228964	8	3	R3HDM1	protein_coding	ENSG00000048991	chr2:136481945(+)	0.0111168	6.04444	2.59561	8	3	15	34
chr2	136481956	136481956	+	m6A_hg38_228965	8	3	R3HDM1	protein_coding	ENSG00000048991	chr2:136481956(+)	0.0111168	6.04444	2.59561	8	3	15	34
chr2	159537877	159537877	+	m6A_hg38_229660	8	3	PKP4	protein_coding	ENSG00000144283	chr2:159537877(+)	0.0111168	6.04444	2.59561	8	3	15	34
chr2	170494085	170494085	+	m6A_hg38_230049	11	2	PPIG	protein_coding	ENSG00000138398	chr2:170494085(+)	0.000174281	16.0417	4.00375	11	2	12	35
chr2	174131471	174131471	+	m6A_hg38_230515	17	10	MAP3K20	protein_coding	ENSG00000091436	chr2:174131471(+)	0.000399556	7.65	2.93546	17	10	6	27
chr2	174131487	174131487	+	m6A_hg38_230516	17	10	MAP3K20	protein_coding	ENSG00000091436	chr2:174131487(+)	0.000399556	7.65	2.93546	17	10	6	27
chr2	174131582	174131582	+	m6A_hg38_230517	10	4	MAP3K20	protein_coding	ENSG00000091436	chr2:174131582(+)	0.00435606	6.34615	2.66588	10	4	13	33
chr2	190340170	190340170	+	m6A_hg38_231583	16	1	WDR75	protein_coding	ENSG00000115368	chr2:190340170(+)	2.34254e-08	82.2857	6.36257	16	1	7	36
chr2	201436160	201436160	+	m6A_hg38_232240	16	12	SGO2	protein_coding	ENSG00000163535	chr2:201436160(+)	0.00437861	4.7619	2.25154	16	12	7	25
chr2	201436678	201436678	+	m6A_hg38_232249	9	1	SGO2	protein_coding	ENSG00000163535	chr2:201436678(+)	0.00040104	23.1429	4.5325	9	1	14	36
chr2	201438056	201438056	+	m6A_hg38_232265	9	2	SGO2	protein_coding	ENSG00000163535	chr2:201438056(+)	0.00158812	11.25	3.49185	9	2	14	35
chr2	201438196	201438196	+	m6A_hg38_232269	12	6	SGO2	protein_coding	ENSG00000163535	chr2:201438196(+)	0.00339804	5.63636	2.49476	12	6	11	31
chr2	201438458	201438458	+	m6A_hg38_232273	6	1	SGO2	protein_coding	ENSG00000163535	chr2:201438458(+)	0.00967108	12.7059	3.66742	6	1	17	36
chr2	201756649	201756649	+	m6A_hg38_232337	10	4	NIF3L1	protein_coding	ENSG00000196290	chr2:201756649(+)	0.00435606	6.34615	2.66588	10	4	13	33
chr2	203167685	203167685	+	m6A_hg38_232589	8	3	NOP58	protein_coding	ENSG00000055044	chr2:203167685(+)	0.0111168	6.04444	2.59561	8	3	15	34
chr2	203168189	203168189	+	m6A_hg38_232593	7	1	NOP58	protein_coding	ENSG00000055044	chr2:203168189(+)	0.0035452	15.75	3.97728	7	1	16	36
chr2	8871044	8871044	-	m6A_hg38_236047	14	9	KIDINS220	protein_coding	ENSG00000134313	chr2:8871044(-)	0.00434723	4.83951	2.27486	14	9	9	28
chr2	11586283	11586283	-	m6A_hg38_236456	13	6	E2F6	protein_coding	ENSG00000169016	chr2:11586283(-)	0.00130072	6.71667	2.74775	13	6	10	31
chr2	11586297	11586297	-	m6A_hg38_236457	13	6	E2F6	protein_coding	ENSG00000169016	chr2:11586297(-)	0.00130072	6.71667	2.74775	13	6	10	31
chr2	24252321	24252321	-	m6A_hg38_237088	10	1	WDCP	protein_coding	ENSG00000163026	chr2:24252321(-)	0.00012352	27.6923	4.79141	10	1	13	36
chr2	25456960	25456960	-	m6A_hg38_237267	11	2	DNMT3A	protein_coding	ENSG00000119772	chr2:25456960(-)	0.000174281	16.0417	4.00375	11	2	12	35
chr2	25965428	25965428	-	m6A_hg38_237318	8	2	ASXL2	protein_coding	ENSG00000143970	chr2:25965428(-)	0.00433123	9.33333	3.22239	8	2	15	35
chr2	25965712	25965712	-	m6A_hg38_237322	12	2	ASXL2	protein_coding	ENSG00000143970	chr2:25965712(-)	5.19134e-05	19.0909	4.25481	12	2	11	35
chr2	25965785	25965785	-	m6A_hg38_237323	11	2	ASXL2	protein_coding	ENSG00000143970	chr2:25965785(-)	0.000174281	16.0417	4.00375	11	2	12	35
chr2	25965863	25965863	-	m6A_hg38_237324	10	2	ASXL2	protein_coding	ENSG00000143970	chr2:25965863(-)	0.000544498	13.4615	3.75077	10	2	13	35
chr2	25965910	25965910	-	m6A_hg38_237325	9	2	ASXL2	protein_coding	ENSG00000143970	chr2:25965910(-)	0.00158812	11.25	3.49185	9	2	14	35
chr2	25966057	25966057	-	m6A_hg38_237328	7	2	ASXL2	protein_coding	ENSG00000143970	chr2:25966057(-)	0.0110446	7.65625	2.93664	7	2	16	35
chr2	25966069	25966069	-	m6A_hg38_237329	7	2	ASXL2	protein_coding	ENSG00000143970	chr2:25966069(-)	0.0110446	7.65625	2.93664	7	2	16	35
chr2	25966176	25966176	-	m6A_hg38_237332	11	2	ASXL2	protein_coding	ENSG00000143970	chr2:25966176(-)	0.000174281	16.0417	4.00375	11	2	12	35
chr2	27422810	27422810	-	m6A_hg38_237532	8	3	SLC5A6	protein_coding	ENSG00000138074	chr2:27422810(-)	0.0111168	6.04444	2.59561	8	3	15	34
chr2	27606391	27606391	-	m6A_hg38_237698	7	1	PPM1G	protein_coding	ENSG00000115241	chr2:27606391(-)	0.0035452	15.75	3.97728	7	1	16	36
chr2	31133572	31133572	-	m6A_hg38_237863	8	1	GALNT14	protein_coding	ENSG00000158089	chr2:31133572(-)	0.00122718	19.2	4.26303	8	1	15	36
chr2	37872542	37872542	-	m6A_hg38_238224	7	1	CDC42EP3	protein_coding	ENSG00000163171	chr2:37872542(-)	0.0035452	15.75	3.97728	7	1	16	36
chr2	39963652	39963652	-	m6A_hg38_238532	9	4	THUMPD2	protein_coding	ENSG00000138050	chr2:39963652(-)	0.0104457	5.30357	2.40696	9	4	14	33
chr2	43451095	43451095	-	m6A_hg38_238673	17	11	ZFP36L2	protein_coding	ENSG00000152518	chr2:43451095(-)	0.000832134	6.69697	2.74351	17	11	6	26
chr2	43451112	43451112	-	m6A_hg38_238674	17	11	ZFP36L2	protein_coding	ENSG00000152518	chr2:43451112(-)	0.000832134	6.69697	2.74351	17	11	6	26
chr2	43451123	43451123	-	m6A_hg38_238675	17	11	ZFP36L2	protein_coding	ENSG00000152518	chr2:43451123(-)	0.000832134	6.69697	2.74351	17	11	6	26
chr2	43451131	43451131	-	m6A_hg38_238676	17	11	ZFP36L2	protein_coding	ENSG00000152518	chr2:43451131(-)	0.000832134	6.69697	2.74351	17	11	6	26
chr2	43451146	43451146	-	m6A_hg38_238677	15	11	ZFP36L2	protein_coding	ENSG00000152518	chr2:43451146(-)	0.00599854	4.43182	2.1479	15	11	8	26
chr2	43451148	43451148	-	m6A_hg38_238678	15	11	ZFP36L2	protein_coding	ENSG00000152518	chr2:43451148(-)	0.00599854	4.43182	2.1479	15	11	8	26
chr2	43451173	43451173	-	m6A_hg38_238679	16	11	ZFP36L2	protein_coding	ENSG00000152518	chr2:43451173(-)	0.00238177	5.4026	2.43365	16	11	7	26
chr2	43451185	43451185	-	m6A_hg38_238681	16	11	ZFP36L2	protein_coding	ENSG00000152518	chr2:43451185(-)	0.00238177	5.4026	2.43365	16	11	7	26
chr2	43451187	43451187	-	m6A_hg38_238682	16	11	ZFP36L2	protein_coding	ENSG00000152518	chr2:43451187(-)	0.00238177	5.4026	2.43365	16	11	7	26
chr2	43451188	43451188	-	m6A_hg38_238683	16	11	ZFP36L2	protein_coding	ENSG00000152518	chr2:43451188(-)	0.00238177	5.4026	2.43365	16	11	7	26
chr2	43451201	43451201	-	m6A_hg38_238684	16	11	ZFP36L2	protein_coding	ENSG00000152518	chr2:43451201(-)	0.00238177	5.4026	2.43365	16	11	7	26
chr2	43451202	43451202	-	m6A_hg38_238685	16	11	ZFP36L2	protein_coding	ENSG00000152518	chr2:43451202(-)	0.00238177	5.4026	2.43365	16	11	7	26
chr2	43451306	43451306	-	m6A_hg38_238686	18	11	ZFP36L2	protein_coding	ENSG00000152518	chr2:43451306(-)	0.000251374	8.50909	3.08901	18	11	5	26
chr2	43451312	43451312	-	m6A_hg38_238687	18	11	ZFP36L2	protein_coding	ENSG00000152518	chr2:43451312(-)	0.000251374	8.50909	3.08901	18	11	5	26
chr2	43451325	43451325	-	m6A_hg38_238688	18	11	ZFP36L2	protein_coding	ENSG00000152518	chr2:43451325(-)	0.000251374	8.50909	3.08901	18	11	5	26
chr2	43451337	43451337	-	m6A_hg38_238689	18	11	ZFP36L2	protein_coding	ENSG00000152518	chr2:43451337(-)	0.000251374	8.50909	3.08901	18	11	5	26
chr2	43451354	43451354	-	m6A_hg38_238690	17	11	ZFP36L2	protein_coding	ENSG00000152518	chr2:43451354(-)	0.000832134	6.69697	2.74351	17	11	6	26
chr2	43451404	43451404	-	m6A_hg38_238691	16	11	ZFP36L2	protein_coding	ENSG00000152518	chr2:43451404(-)	0.00238177	5.4026	2.43365	16	11	7	26
chr2	47389774	47389774	-	m6A_hg38_239024	10	5	NA	protein_coding	ENSG00000273269	chr2:47389774(-)	0.00937501	4.92308	2.29956	10	5	13	32
chr2	48034805	48034805	-	m6A_hg38_239042	9	1	FBXO11	protein_coding	ENSG00000138081	chr2:48034805(-)	0.00040104	23.1429	4.5325	9	1	14	36
chr2	73989727	73989727	-	m6A_hg38_240663	11	3	DUSP11	protein_coding	ENSG00000144048	chr2:73989727(-)	0.000605656	10.3889	3.37697	11	3	12	34
chr2	86248131	86248131	-	m6A_hg38_241338	10	3	POLR1A	protein_coding	ENSG00000068654	chr2:86248131(-)	0.00172046	8.71795	3.12399	10	3	13	34
chr2	86253506	86253506	-	m6A_hg38_241369	9	3	POLR1A	protein_coding	ENSG00000068654	chr2:86253506(-)	0.00453748	7.28571	2.86507	9	3	14	34
chr2	95774045	95774045	-	m6A_hg38_241658	9	1	MRPS5	protein_coding	ENSG00000144029	chr2:95774045(-)	0.00040104	23.1429	4.5325	9	1	14	36
chr2	96917575	96917575	-	m6A_hg38_241846	8	3	TMEM127	protein_coding	ENSG00000135956	chr2:96917575(-)	0.0111168	6.04444	2.59561	8	3	15	34
chr2	96918249	96918249	-	m6A_hg38_241869	9	4	TMEM127	protein_coding	ENSG00000135956	chr2:96918249(-)	0.0104457	5.30357	2.40696	9	4	14	33
chr2	96919067	96919067	-	m6A_hg38_241884	13	8	TMEM127	protein_coding	ENSG00000135956	chr2:96919067(-)	0.00553201	4.7125	2.23649	13	8	10	29
chr2	96919162	96919162	-	m6A_hg38_241886	13	8	TMEM127	protein_coding	ENSG00000135956	chr2:96919162(-)	0.00553201	4.7125	2.23649	13	8	10	29
chr2	96919232	96919232	-	m6A_hg38_241889	13	8	TMEM127	protein_coding	ENSG00000135956	chr2:96919232(-)	0.00553201	4.7125	2.23649	13	8	10	29
chr2	96919238	96919238	-	m6A_hg38_241890	13	8	TMEM127	protein_coding	ENSG00000135956	chr2:96919238(-)	0.00553201	4.7125	2.23649	13	8	10	29
chr2	97260701	97260701	-	m6A_hg38_242035	13	7	KANSL3	protein_coding	ENSG00000114982	chr2:97260701(-)	0.00280991	5.57143	2.47805	13	7	10	30
chr2	113495972	113495972	-	m6A_hg38_243004	8	1	CKAP2L	protein_coding	ENSG00000169607	chr2:113495972(-)	0.00122718	19.2	4.26303	8	1	15	36
chr2	113513650	113513650	-	m6A_hg38_243015	13	5	CKAP2L	protein_coding	ENSG00000169607	chr2:113513650(-)	0.000539112	8.32	3.05658	13	5	10	32
chr2	113513692	113513692	-	m6A_hg38_243016	12	3	CKAP2L	protein_coding	ENSG00000169607	chr2:113513692(-)	0.000197496	12.3636	3.62803	12	3	11	34
chr2	113513699	113513699	-	m6A_hg38_243017	12	3	CKAP2L	protein_coding	ENSG00000169607	chr2:113513699(-)	0.000197496	12.3636	3.62803	12	3	11	34
chr2	113513733	113513733	-	m6A_hg38_243019	8	3	CKAP2L	protein_coding	ENSG00000169607	chr2:113513733(-)	0.0111168	6.04444	2.59561	8	3	15	34
chr2	113514002	113514002	-	m6A_hg38_243023	10	2	CKAP2L	protein_coding	ENSG00000169607	chr2:113514002(-)	0.000544498	13.4615	3.75077	10	2	13	35
chr2	113514052	113514052	-	m6A_hg38_243024	12	2	CKAP2L	protein_coding	ENSG00000169607	chr2:113514052(-)	5.19134e-05	19.0909	4.25481	12	2	11	35
chr2	113514053	113514053	-	m6A_hg38_243025	12	2	CKAP2L	protein_coding	ENSG00000169607	chr2:113514053(-)	5.19134e-05	19.0909	4.25481	12	2	11	35
chr2	113514292	113514292	-	m6A_hg38_243030	8	3	CKAP2L	protein_coding	ENSG00000169607	chr2:113514292(-)	0.0111168	6.04444	2.59561	8	3	15	34
chr2	128260434	128260434	-	m6A_hg38_243489	6	1	IWS1	protein_coding	ENSG00000163166	chr2:128260434(-)	0.00967108	12.7059	3.66742	6	1	17	36
chr2	128261090	128261090	-	m6A_hg38_243491	7	2	IWS1	protein_coding	ENSG00000163166	chr2:128261090(-)	0.0110446	7.65625	2.93664	7	2	16	35
chr2	129025386	129025386	-	m6A_hg38_243804	12	6	HS6ST1	protein_coding	ENSG00000136720	chr2:129025386(-)	0.00339804	5.63636	2.49476	12	6	11	31
chr2	129025400	129025400	-	m6A_hg38_243805	12	6	HS6ST1	protein_coding	ENSG00000136720	chr2:129025400(-)	0.00339804	5.63636	2.49476	12	6	11	31
chr2	129025600	129025600	-	m6A_hg38_243809	12	5	HS6ST1	protein_coding	ENSG00000136720	chr2:129025600(-)	0.00152204	6.98182	2.8036	12	5	11	32
chr2	129025682	129025682	-	m6A_hg38_243812	13	6	HS6ST1	protein_coding	ENSG00000136720	chr2:129025682(-)	0.00130072	6.71667	2.74775	13	6	10	31
chr2	129025767	129025767	-	m6A_hg38_243813	11	6	HS6ST1	protein_coding	ENSG00000136720	chr2:129025767(-)	0.00811755	4.73611	2.2437	11	6	12	31
chr2	174819744	174819744	-	m6A_hg38_245538	14	9	SP3	protein_coding	ENSG00000172845	chr2:174819744(-)	0.00434723	4.83951	2.27486	14	9	9	28
chr2	174819778	174819778	-	m6A_hg38_245539	14	9	SP3	protein_coding	ENSG00000172845	chr2:174819778(-)	0.00434723	4.83951	2.27486	14	9	9	28
chr2	174819822	174819822	-	m6A_hg38_245542	15	9	SP3	protein_coding	ENSG00000172845	chr2:174819822(-)	0.00169189	5.83333	2.54432	15	9	8	28
chr2	178095759	178095759	-	m6A_hg38_245821	9	3	NFE2L2	protein_coding	ENSG00000116044	chr2:178095759(-)	0.00453748	7.28571	2.86507	9	3	14	34
chr2	178095777	178095777	-	m6A_hg38_245822	9	3	NFE2L2	protein_coding	ENSG00000116044	chr2:178095777(-)	0.00453748	7.28571	2.86507	9	3	14	34
chr2	178095778	178095778	-	m6A_hg38_245823	9	3	NFE2L2	protein_coding	ENSG00000116044	chr2:178095778(-)	0.00453748	7.28571	2.86507	9	3	14	34
chr2	178095892	178095892	-	m6A_hg38_245824	8	3	NFE2L2	protein_coding	ENSG00000116044	chr2:178095892(-)	0.0111168	6.04444	2.59561	8	3	15	34
chr2	178095957	178095957	-	m6A_hg38_245825	10	3	NFE2L2	protein_coding	ENSG00000116044	chr2:178095957(-)	0.00172046	8.71795	3.12399	10	3	13	34
chr2	178095968	178095968	-	m6A_hg38_245826	10	3	NFE2L2	protein_coding	ENSG00000116044	chr2:178095968(-)	0.00172046	8.71795	3.12399	10	3	13	34
chr2	178095996	178095996	-	m6A_hg38_245827	10	4	NFE2L2	protein_coding	ENSG00000116044	chr2:178095996(-)	0.00435606	6.34615	2.66588	10	4	13	33
chr2	178095998	178095998	-	m6A_hg38_245828	10	4	NFE2L2	protein_coding	ENSG00000116044	chr2:178095998(-)	0.00435606	6.34615	2.66588	10	4	13	33
chr2	178096000	178096000	-	m6A_hg38_245829	10	4	NFE2L2	protein_coding	ENSG00000116044	chr2:178096000(-)	0.00435606	6.34615	2.66588	10	4	13	33
chr2	197002087	197002087	-	m6A_hg38_246364	11	5	STK17B	protein_coding	ENSG00000081320	chr2:197002087(-)	0.0039394	5.86667	2.55254	11	5	12	32
chr2	219528659	219528659	-	m6A_hg38_247751	18	9	RNF25	protein_coding	ENSG00000163481	chr2:219528659(-)	4.75662e-05	11.2	3.48543	18	9	5	28
chr2	219528662	219528662	-	m6A_hg38_247753	19	9	RNF25	protein_coding	ENSG00000163481	chr2:219528662(-)	1.06209e-05	14.7778	3.88536	19	9	4	28
chr2	219528675	219528675	-	m6A_hg38_247754	19	9	RNF25	protein_coding	ENSG00000163481	chr2:219528675(-)	1.06209e-05	14.7778	3.88536	19	9	4	28
chr2	219528781	219528781	-	m6A_hg38_247755	20	18	RNF25	protein_coding	ENSG00000163481	chr2:219528781(-)	0.00221122	7.03704	2.81497	20	18	3	19
chr2	220404556	220404556	-	m6A_hg38_247931	13	8	CHPF	protein_coding	ENSG00000123989	chr2:220404556(-)	0.00553201	4.7125	2.23649	13	8	10	29
chr2	220404565	220404565	-	m6A_hg38_247932	13	8	CHPF	protein_coding	ENSG00000123989	chr2:220404565(-)	0.00553201	4.7125	2.23649	13	8	10	29
chr2	232319642	232319642	-	m6A_hg38_248437	15	7	NCL	protein_coding	ENSG00000115053	chr2:232319642(-)	0.000356642	8.03571	3.00643	15	7	8	30
chr2	232325231	232325231	-	m6A_hg38_248491	12	2	NCL	protein_coding	ENSG00000115053	chr2:232325231(-)	5.19134e-05	19.0909	4.25481	12	2	11	35
chr2	234749983	234749983	-	m6A_hg38_248628	13	7	HJURP	protein_coding	ENSG00000123485	chr2:234749983(-)	0.00280991	5.57143	2.47805	13	7	10	30
chr2	234750032	234750032	-	m6A_hg38_248630	13	8	HJURP	protein_coding	ENSG00000123485	chr2:234750032(-)	0.00553201	4.7125	2.23649	13	8	10	29
chr2	234750036	234750036	-	m6A_hg38_248631	13	7	HJURP	protein_coding	ENSG00000123485	chr2:234750036(-)	0.00280991	5.57143	2.47805	13	7	10	30
chr2	234750047	234750047	-	m6A_hg38_248632	12	7	HJURP	protein_coding	ENSG00000123485	chr2:234750047(-)	0.00680764	4.67532	2.22507	12	7	11	30
chr2	234750208	234750208	-	m6A_hg38_248636	8	3	HJURP	protein_coding	ENSG00000123485	chr2:234750208(-)	0.0111168	6.04444	2.59561	8	3	15	34
chr2	234750210	234750210	-	m6A_hg38_248637	8	3	HJURP	protein_coding	ENSG00000123485	chr2:234750210(-)	0.0111168	6.04444	2.59561	8	3	15	34
chr2	234750243	234750243	-	m6A_hg38_248638	10	1	HJURP	protein_coding	ENSG00000123485	chr2:234750243(-)	0.00012352	27.6923	4.79141	10	1	13	36
chr2	234750288	234750288	-	m6A_hg38_248639	10	5	HJURP	protein_coding	ENSG00000123485	chr2:234750288(-)	0.00937501	4.92308	2.29956	10	5	13	32
chr2	234750545	234750545	-	m6A_hg38_248646	10	5	HJURP	protein_coding	ENSG00000123485	chr2:234750545(-)	0.00937501	4.92308	2.29956	10	5	13	32
chr2	234775506	234775506	-	m6A_hg38_248666	10	5	MSL3P1	transcribed_processed_pseudogene	ENSG00000224287	chr2:234775506(-)	0.00937501	4.92308	2.29956	10	5	13	32
chr2	238483037	238483037	-	m6A_hg38_248758	7	2	RAB17	protein_coding	ENSG00000124839	chr2:238483037(-)	0.0110446	7.65625	2.93664	7	2	16	35
chr2	242066025	242066025	-	m6A_hg38_249028	11	5	PASK	protein_coding	ENSG00000115687	chr2:242066025(-)	0.0039394	5.86667	2.55254	11	5	12	32
chr2	242066035	242066035	-	m6A_hg38_249029	10	5	PASK	protein_coding	ENSG00000115687	chr2:242066035(-)	0.00937501	4.92308	2.29956	10	5	13	32
chr2	242066287	242066287	-	m6A_hg38_249037	14	10	PASK	protein_coding	ENSG00000115687	chr2:242066287(-)	0.00789551	4.2	2.07039	14	10	9	27
chr2	242615254	242615254	-	m6A_hg38_249271	13	7	DTYMK	protein_coding	ENSG00000168393	chr2:242615254(-)	0.00280991	5.57143	2.47805	13	7	10	30
chr20	377336	377336	+	m6A_hg38_249433	19	13	TRIB3	protein_coding	ENSG00000101255	chr20:377336(+)	0.000304143	8.76923	3.13245	19	13	4	24
chr20	377344	377344	+	m6A_hg38_249434	19	13	TRIB3	protein_coding	ENSG00000101255	chr20:377344(+)	0.000304143	8.76923	3.13245	19	13	4	24
chr20	377363	377363	+	m6A_hg38_249435	19	12	TRIB3	protein_coding	ENSG00000101255	chr20:377363(+)	0.000143327	9.89583	3.30682	19	12	4	25
chr20	377411	377411	+	m6A_hg38_249437	18	9	TRIB3	protein_coding	ENSG00000101255	chr20:377411(+)	4.75662e-05	11.2	3.48543	18	9	5	28
chr20	377480	377480	+	m6A_hg38_249439	18	8	TRIB3	protein_coding	ENSG00000101255	chr20:377480(+)	1.85891e-05	13.05	3.70598	18	8	5	29
chr20	377834	377834	+	m6A_hg38_249449	7	2	TRIB3	protein_coding	ENSG00000101255	chr20:377834(+)	0.0110446	7.65625	2.93664	7	2	16	35
chr20	11904136	11904136	+	m6A_hg38_250528	13	7	BTBD3	protein_coding	ENSG00000132640	chr20:11904136(+)	0.00280991	5.57143	2.47805	13	7	10	30
chr20	11904176	11904176	+	m6A_hg38_250530	13	7	BTBD3	protein_coding	ENSG00000132640	chr20:11904176(+)	0.00280991	5.57143	2.47805	13	7	10	30
chr20	11904191	11904191	+	m6A_hg38_250531	13	7	BTBD3	protein_coding	ENSG00000132640	chr20:11904191(+)	0.00280991	5.57143	2.47805	13	7	10	30
chr20	11904228	11904228	+	m6A_hg38_250533	12	7	BTBD3	protein_coding	ENSG00000132640	chr20:11904228(+)	0.00680764	4.67532	2.22507	12	7	11	30
chr20	11904317	11904317	+	m6A_hg38_250535	10	5	BTBD3	protein_coding	ENSG00000132640	chr20:11904317(+)	0.00937501	4.92308	2.29956	10	5	13	32
chr20	17970941	17970941	+	m6A_hg38_250697	18	14	MGME1	protein_coding	ENSG00000125871	chr20:17970941(+)	0.00198127	5.91429	2.5642	18	14	5	23
chr20	18297550	18297550	+	m6A_hg38_250785	8	2	ZNF133	protein_coding	ENSG00000125846	chr20:18297550(+)	0.00433123	9.33333	3.22239	8	2	15	35
chr20	23335242	23335242	+	m6A_hg38_251023	18	12	NXT1	protein_coding	ENSG00000132661	chr20:23335242(+)	0.000527074	7.5	2.90689	18	12	5	25
chr20	30386301	30386301	+	m6A_hg38_251387	11	1	TPX2	protein_coding	ENSG00000088325	chr20:30386301(+)	3.57499e-05	33	5.04439	11	1	12	36
chr20	30388828	30388828	+	m6A_hg38_251388	15	3	TPX2	protein_coding	ENSG00000088325	chr20:30388828(+)	4.11851e-06	21.25	4.40939	15	3	8	34
chr20	30388839	30388839	+	m6A_hg38_251389	16	3	TPX2	protein_coding	ENSG00000088325	chr20:30388839(+)	9.31567e-07	25.9048	4.69515	16	3	7	34
chr20	30388921	30388921	+	m6A_hg38_251391	18	7	TPX2	protein_coding	ENSG00000088325	chr20:30388921(+)	6.67301e-06	15.4286	3.94753	18	7	5	30
chr20	30388932	30388932	+	m6A_hg38_251392	18	6	TPX2	protein_coding	ENSG00000088325	chr20:30388932(+)	2.16981e-06	18.6	4.21723	18	6	5	31
chr20	30388939	30388939	+	m6A_hg38_251393	17	6	TPX2	protein_coding	ENSG00000088325	chr20:30388939(+)	1.00353e-05	14.6389	3.87173	17	6	6	31
chr20	30388946	30388946	+	m6A_hg38_251394	17	6	TPX2	protein_coding	ENSG00000088325	chr20:30388946(+)	1.00353e-05	14.6389	3.87173	17	6	6	31
chr20	30388978	30388978	+	m6A_hg38_251395	17	6	TPX2	protein_coding	ENSG00000088325	chr20:30388978(+)	1.00353e-05	14.6389	3.87173	17	6	6	31
chr20	30388992	30388992	+	m6A_hg38_251396	16	3	TPX2	protein_coding	ENSG00000088325	chr20:30388992(+)	9.31567e-07	25.9048	4.69515	16	3	7	34
chr20	30389027	30389027	+	m6A_hg38_251397	17	6	TPX2	protein_coding	ENSG00000088325	chr20:30389027(+)	1.00353e-05	14.6389	3.87173	17	6	6	31
chr20	30389037	30389037	+	m6A_hg38_251399	17	6	TPX2	protein_coding	ENSG00000088325	chr20:30389037(+)	1.00353e-05	14.6389	3.87173	17	6	6	31
chr20	30389169	30389169	+	m6A_hg38_251404	10	3	TPX2	protein_coding	ENSG00000088325	chr20:30389169(+)	0.00172046	8.71795	3.12399	10	3	13	34
chr20	30389175	30389175	+	m6A_hg38_251405	10	3	TPX2	protein_coding	ENSG00000088325	chr20:30389175(+)	0.00172046	8.71795	3.12399	10	3	13	34
chr20	31022674	31022674	+	m6A_hg38_251651	10	5	ASXL1	protein_coding	ENSG00000171456	chr20:31022674(+)	0.00937501	4.92308	2.29956	10	5	13	32
chr20	31022782	31022782	+	m6A_hg38_251653	11	6	ASXL1	protein_coding	ENSG00000171456	chr20:31022782(+)	0.00811755	4.73611	2.2437	11	6	12	31
chr20	36500408	36500408	+	m6A_hg38_252641	7	2	CTNNBL1	protein_coding	ENSG00000132792	chr20:36500408(+)	0.0110446	7.65625	2.93664	7	2	16	35
chr20	36500442	36500442	+	m6A_hg38_252642	10	4	CTNNBL1	protein_coding	ENSG00000132792	chr20:36500442(+)	0.00435606	6.34615	2.66588	10	4	13	33
chr20	36500498	36500498	+	m6A_hg38_252643	8	1	CTNNBL1	protein_coding	ENSG00000132792	chr20:36500498(+)	0.00122718	19.2	4.26303	8	1	15	36
chr20	39690056	39690056	+	m6A_hg38_252873	6	1	TOP1	protein_coding	ENSG00000198900	chr20:39690056(+)	0.00967108	12.7059	3.66742	6	1	17	36
chr20	39704833	39704833	+	m6A_hg38_252882	7	1	TOP1	protein_coding	ENSG00000198900	chr20:39704833(+)	0.0035452	15.75	3.97728	7	1	16	36
chr20	39704835	39704835	+	m6A_hg38_252883	7	1	TOP1	protein_coding	ENSG00000198900	chr20:39704835(+)	0.0035452	15.75	3.97728	7	1	16	36
chr20	39704852	39704852	+	m6A_hg38_252885	8	1	TOP1	protein_coding	ENSG00000198900	chr20:39704852(+)	0.00122718	19.2	4.26303	8	1	15	36
chr20	39704854	39704854	+	m6A_hg38_252886	8	1	TOP1	protein_coding	ENSG00000198900	chr20:39704854(+)	0.00122718	19.2	4.26303	8	1	15	36
chr20	39704859	39704859	+	m6A_hg38_252888	8	1	TOP1	protein_coding	ENSG00000198900	chr20:39704859(+)	0.00122718	19.2	4.26303	8	1	15	36
chr20	39704889	39704889	+	m6A_hg38_252892	9	4	TOP1	protein_coding	ENSG00000198900	chr20:39704889(+)	0.0104457	5.30357	2.40696	9	4	14	33
chr20	39704891	39704891	+	m6A_hg38_252893	9	4	TOP1	protein_coding	ENSG00000198900	chr20:39704891(+)	0.0104457	5.30357	2.40696	9	4	14	33
chr20	39704903	39704903	+	m6A_hg38_252896	9	4	TOP1	protein_coding	ENSG00000198900	chr20:39704903(+)	0.0104457	5.30357	2.40696	9	4	14	33
chr20	39704907	39704907	+	m6A_hg38_252897	9	4	TOP1	protein_coding	ENSG00000198900	chr20:39704907(+)	0.0104457	5.30357	2.40696	9	4	14	33
chr20	39704909	39704909	+	m6A_hg38_252898	9	4	TOP1	protein_coding	ENSG00000198900	chr20:39704909(+)	0.0104457	5.30357	2.40696	9	4	14	33
chr20	44527449	44527449	+	m6A_hg38_253629	9	2	CTSA	protein_coding	ENSG00000064601	chr20:44527449(+)	0.00158812	11.25	3.49185	9	2	14	35
chr20	44576649	44576649	+	m6A_hg38_253657	12	1	PCIF1	protein_coding	ENSG00000100982	chr20:44576649(+)	9.68225e-06	39.2727	5.29546	12	1	11	36
chr20	47859174	47859174	+	m6A_hg38_253895	6	1	DDX27	protein_coding	ENSG00000124228	chr20:47859174(+)	0.00967108	12.7059	3.66742	6	1	17	36
chr20	48808950	48808950	+	m6A_hg38_254063	20	21	CEBPB	protein_coding	ENSG00000172216	chr20:48808950(+)	0.0111517	5.07937	2.34465	20	21	3	16
chr20	48808960	48808960	+	m6A_hg38_254064	20	21	CEBPB	protein_coding	ENSG00000172216	chr20:48808960(+)	0.0111517	5.07937	2.34465	20	21	3	16
chr20	48808977	48808977	+	m6A_hg38_254065	20	21	CEBPB	protein_coding	ENSG00000172216	chr20:48808977(+)	0.0111517	5.07937	2.34465	20	21	3	16
chr20	48808997	48808997	+	m6A_hg38_254067	20	20	CEBPB	protein_coding	ENSG00000172216	chr20:48808997(+)	0.00671981	5.66667	2.5025	20	20	3	17
chr20	48809172	48809172	+	m6A_hg38_254068	8	2	CEBPB	protein_coding	ENSG00000172216	chr20:48809172(+)	0.00433123	9.33333	3.22239	8	2	15	35
chr20	48809185	48809185	+	m6A_hg38_254069	8	2	CEBPB	protein_coding	ENSG00000172216	chr20:48809185(+)	0.00433123	9.33333	3.22239	8	2	15	35
chr20	48930100	48930100	+	m6A_hg38_254074	10	2	LINC01270	lncRNA	ENSG00000203999	chr20:48930100(+)	0.000544498	13.4615	3.75077	10	2	13	35
chr20	52831852	52831852	+	m6A_hg38_254255	6	1	PFDN4	protein_coding	ENSG00000101132	chr20:52831852(+)	0.00967108	12.7059	3.66742	6	1	17	36
chr20	57486154	57486154	+	m6A_hg38_254679	7	1	GNAS	protein_coding	ENSG00000087460	chr20:57486154(+)	0.0035452	15.75	3.97728	7	1	16	36
chr20	57486177	57486177	+	m6A_hg38_254681	7	1	GNAS	protein_coding	ENSG00000087460	chr20:57486177(+)	0.0035452	15.75	3.97728	7	1	16	36
chr20	61393526	61393526	+	m6A_hg38_255106	6	1	NTSR1	protein_coding	ENSG00000101188	chr20:61393526(+)	0.00967108	12.7059	3.66742	6	1	17	36
chr20	61430859	61430859	+	m6A_hg38_255117	7	2	MRGBP	protein_coding	ENSG00000101189	chr20:61430859(+)	0.0110446	7.65625	2.93664	7	2	16	35
chr20	61444243	61444243	+	m6A_hg38_255175	13	6	OGFR	protein_coding	ENSG00000060491	chr20:61444243(+)	0.00130072	6.71667	2.74775	13	6	10	31
chr20	61444249	61444249	+	m6A_hg38_255176	13	6	OGFR	protein_coding	ENSG00000060491	chr20:61444249(+)	0.00130072	6.71667	2.74775	13	6	10	31
chr20	61444271	61444271	+	m6A_hg38_255177	13	6	OGFR	protein_coding	ENSG00000060491	chr20:61444271(+)	0.00130072	6.71667	2.74775	13	6	10	31
chr20	61444367	61444367	+	m6A_hg38_255180	12	6	OGFR	protein_coding	ENSG00000060491	chr20:61444367(+)	0.00339804	5.63636	2.49476	12	6	11	31
chr20	61444436	61444436	+	m6A_hg38_255183	11	6	OGFR	protein_coding	ENSG00000060491	chr20:61444436(+)	0.00811755	4.73611	2.2437	11	6	12	31
chr20	61444449	61444449	+	m6A_hg38_255185	11	6	OGFR	protein_coding	ENSG00000060491	chr20:61444449(+)	0.00811755	4.73611	2.2437	11	6	12	31
chr20	61444475	61444475	+	m6A_hg38_255188	11	6	OGFR	protein_coding	ENSG00000060491	chr20:61444475(+)	0.00811755	4.73611	2.2437	11	6	12	31
chr20	61444551	61444551	+	m6A_hg38_255190	10	4	OGFR	protein_coding	ENSG00000060491	chr20:61444551(+)	0.00435606	6.34615	2.66588	10	4	13	33
chr20	61444588	61444588	+	m6A_hg38_255191	9	4	OGFR	protein_coding	ENSG00000060491	chr20:61444588(+)	0.0104457	5.30357	2.40696	9	4	14	33
chr20	3175499	3175499	-	m6A_hg38_256315	7	2	DDRGK1	protein_coding	ENSG00000198171	chr20:3175499(-)	0.0110446	7.65625	2.93664	7	2	16	35
chr20	18470450	18470450	-	m6A_hg38_257085	7	1	RBBP9	protein_coding	ENSG00000089050	chr20:18470450(-)	0.0035452	15.75	3.97728	7	1	16	36
chr20	25596586	25596586	-	m6A_hg38_257418	12	4	NANP	protein_coding	ENSG00000170191	chr20:25596586(-)	0.000596878	9	3.16993	12	4	11	33
chr20	25596760	25596760	-	m6A_hg38_257422	19	16	NANP	protein_coding	ENSG00000170191	chr20:25596760(-)	0.00219617	6.23438	2.64024	19	16	4	21
chr20	25656231	25656231	-	m6A_hg38_257448	14	10	ZNF337	protein_coding	ENSG00000130684	chr20:25656231(-)	0.00789551	4.2	2.07039	14	10	9	27
chr20	25656241	25656241	-	m6A_hg38_257449	14	10	ZNF337	protein_coding	ENSG00000130684	chr20:25656241(-)	0.00789551	4.2	2.07039	14	10	9	27
chr20	30534337	30534337	-	m6A_hg38_257571	6	1	PDRG1	protein_coding	ENSG00000088356	chr20:30534337(-)	0.00967108	12.7059	3.66742	6	1	17	36
chr20	30785414	30785414	-	m6A_hg38_257613	6	1	PLAGL2	protein_coding	ENSG00000126003	chr20:30785414(-)	0.00967108	12.7059	3.66742	6	1	17	36
chr20	32264441	32264441	-	m6A_hg38_257753	11	6	E2F1	protein_coding	ENSG00000101412	chr20:32264441(-)	0.00811755	4.73611	2.2437	11	6	12	31
chr20	32264523	32264523	-	m6A_hg38_257754	16	7	E2F1	protein_coding	ENSG00000101412	chr20:32264523(-)	0.000107931	9.79592	3.29218	16	7	7	30
chr20	32264538	32264538	-	m6A_hg38_257755	16	6	E2F1	protein_coding	ENSG00000101412	chr20:32264538(-)	4.02661e-05	11.8095	3.56188	16	6	7	31
chr20	32264569	32264569	-	m6A_hg38_257757	14	7	E2F1	protein_coding	ENSG00000101412	chr20:32264569(-)	0.00105372	6.66667	2.73697	14	7	9	30
chr20	32264584	32264584	-	m6A_hg38_257758	14	6	E2F1	protein_coding	ENSG00000101412	chr20:32264584(-)	0.000453211	8.03704	3.00666	14	6	9	31
chr20	32693213	32693213	-	m6A_hg38_257816	9	1	EIF2S2	protein_coding	ENSG00000125977	chr20:32693213(-)	0.00040104	23.1429	4.5325	9	1	14	36
chr20	32693244	32693244	-	m6A_hg38_257818	9	2	EIF2S2	protein_coding	ENSG00000125977	chr20:32693244(-)	0.00158812	11.25	3.49185	9	2	14	35
chr20	32693268	32693268	-	m6A_hg38_257820	8	2	EIF2S2	protein_coding	ENSG00000125977	chr20:32693268(-)	0.00433123	9.33333	3.22239	8	2	15	35
chr20	32693271	32693271	-	m6A_hg38_257822	8	3	EIF2S2	protein_coding	ENSG00000125977	chr20:32693271(-)	0.0111168	6.04444	2.59561	8	3	15	34
chr20	34637795	34637795	-	m6A_hg38_258486	10	2	NORAD	lncRNA	ENSG00000260032	chr20:34637795(-)	0.000544498	13.4615	3.75077	10	2	13	35
chr20	34637813	34637813	-	m6A_hg38_258487	10	2	NORAD	lncRNA	ENSG00000260032	chr20:34637813(-)	0.000544498	13.4615	3.75077	10	2	13	35
chr20	34637862	34637862	-	m6A_hg38_258488	10	2	NORAD	lncRNA	ENSG00000260032	chr20:34637862(-)	0.000544498	13.4615	3.75077	10	2	13	35
chr20	34637933	34637933	-	m6A_hg38_258489	10	2	NORAD	lncRNA	ENSG00000260032	chr20:34637933(-)	0.000544498	13.4615	3.75077	10	2	13	35
chr20	34638068	34638068	-	m6A_hg38_258491	8	2	NORAD	lncRNA	ENSG00000260032	chr20:34638068(-)	0.00433123	9.33333	3.22239	8	2	15	35
chr20	34638229	34638229	-	m6A_hg38_258492	10	2	NORAD	lncRNA	ENSG00000260032	chr20:34638229(-)	0.000544498	13.4615	3.75077	10	2	13	35
chr20	34638326	34638326	-	m6A_hg38_258494	11	2	NORAD	lncRNA	ENSG00000260032	chr20:34638326(-)	0.000174281	16.0417	4.00375	11	2	12	35
chr20	34638351	34638351	-	m6A_hg38_258495	9	2	NORAD	lncRNA	ENSG00000260032	chr20:34638351(-)	0.00158812	11.25	3.49185	9	2	14	35
chr20	34638436	34638436	-	m6A_hg38_258497	8	2	NORAD	lncRNA	ENSG00000260032	chr20:34638436(-)	0.00433123	9.33333	3.22239	8	2	15	35
chr20	54944877	54944877	-	m6A_hg38_260339	7	2	AURKA	protein_coding	ENSG00000087586	chr20:54944877(-)	0.0110446	7.65625	2.93664	7	2	16	35
chr20	54945033	54945033	-	m6A_hg38_260340	13	4	AURKA	protein_coding	ENSG00000087586	chr20:54945033(-)	0.000195133	10.725	3.42291	13	4	10	33
chr20	54945129	54945129	-	m6A_hg38_260345	15	4	AURKA	protein_coding	ENSG00000087586	chr20:54945129(-)	1.58366e-05	15.4688	3.95128	15	4	8	33
chr20	54945158	54945158	-	m6A_hg38_260346	16	4	AURKA	protein_coding	ENSG00000087586	chr20:54945158(-)	3.86259e-06	18.8571	4.23704	16	4	7	33
chr20	54945164	54945164	-	m6A_hg38_260347	16	4	AURKA	protein_coding	ENSG00000087586	chr20:54945164(-)	3.86259e-06	18.8571	4.23704	16	4	7	33
chr20	54945289	54945289	-	m6A_hg38_260351	15	4	AURKA	protein_coding	ENSG00000087586	chr20:54945289(-)	1.58366e-05	15.4688	3.95128	15	4	8	33
chr20	61509547	61509547	-	m6A_hg38_260867	11	1	DIDO1	protein_coding	ENSG00000101191	chr20:61509547(-)	3.57499e-05	33	5.04439	11	1	12	36
chr20	61510477	61510477	-	m6A_hg38_260880	9	1	DIDO1	protein_coding	ENSG00000101191	chr20:61510477(-)	0.00040104	23.1429	4.5325	9	1	14	36
chr20	61520309	61520309	-	m6A_hg38_260954	14	10	DIDO1	protein_coding	ENSG00000101191	chr20:61520309(-)	0.00789551	4.2	2.07039	14	10	9	27
chr20	61520531	61520531	-	m6A_hg38_260958	12	7	DIDO1	protein_coding	ENSG00000101191	chr20:61520531(-)	0.00680764	4.67532	2.22507	12	7	11	30
chr20	61833772	61833772	-	m6A_hg38_261063	11	4	YTHDF1	protein_coding	ENSG00000149658	chr20:61833772(-)	0.00167872	7.5625	2.91886	11	4	12	33
chr20	61833781	61833781	-	m6A_hg38_261064	11	4	YTHDF1	protein_coding	ENSG00000149658	chr20:61833781(-)	0.00167872	7.5625	2.91886	11	4	12	33
chr20	61833792	61833792	-	m6A_hg38_261065	10	4	YTHDF1	protein_coding	ENSG00000149658	chr20:61833792(-)	0.00435606	6.34615	2.66588	10	4	13	33
chr20	61833802	61833802	-	m6A_hg38_261068	10	4	YTHDF1	protein_coding	ENSG00000149658	chr20:61833802(-)	0.00435606	6.34615	2.66588	10	4	13	33
chr20	61833832	61833832	-	m6A_hg38_261069	10	4	YTHDF1	protein_coding	ENSG00000149658	chr20:61833832(-)	0.00435606	6.34615	2.66588	10	4	13	33
chr20	61833887	61833887	-	m6A_hg38_261070	11	4	YTHDF1	protein_coding	ENSG00000149658	chr20:61833887(-)	0.00167872	7.5625	2.91886	11	4	12	33
chr20	61833889	61833889	-	m6A_hg38_261071	11	4	YTHDF1	protein_coding	ENSG00000149658	chr20:61833889(-)	0.00167872	7.5625	2.91886	11	4	12	33
chr20	61833922	61833922	-	m6A_hg38_261072	11	4	YTHDF1	protein_coding	ENSG00000149658	chr20:61833922(-)	0.00167872	7.5625	2.91886	11	4	12	33
chr20	61834027	61834027	-	m6A_hg38_261073	11	4	YTHDF1	protein_coding	ENSG00000149658	chr20:61834027(-)	0.00167872	7.5625	2.91886	11	4	12	33
chr20	61834093	61834093	-	m6A_hg38_261076	12	3	YTHDF1	protein_coding	ENSG00000149658	chr20:61834093(-)	0.000197496	12.3636	3.62803	12	3	11	34
chr20	61834182	61834182	-	m6A_hg38_261077	10	4	YTHDF1	protein_coding	ENSG00000149658	chr20:61834182(-)	0.00435606	6.34615	2.66588	10	4	13	33
chr20	61834465	61834465	-	m6A_hg38_261079	10	3	YTHDF1	protein_coding	ENSG00000149658	chr20:61834465(-)	0.00172046	8.71795	3.12399	10	3	13	34
chr20	61834481	61834481	-	m6A_hg38_261080	10	3	YTHDF1	protein_coding	ENSG00000149658	chr20:61834481(-)	0.00172046	8.71795	3.12399	10	3	13	34
chr20	61834483	61834483	-	m6A_hg38_261081	10	3	YTHDF1	protein_coding	ENSG00000149658	chr20:61834483(-)	0.00172046	8.71795	3.12399	10	3	13	34
chr20	61834487	61834487	-	m6A_hg38_261082	13	3	YTHDF1	protein_coding	ENSG00000149658	chr20:61834487(-)	5.94177e-05	14.7333	3.88101	13	3	10	34
chr20	61834489	61834489	-	m6A_hg38_261083	13	3	YTHDF1	protein_coding	ENSG00000149658	chr20:61834489(-)	5.94177e-05	14.7333	3.88101	13	3	10	34
chr20	61834544	61834544	-	m6A_hg38_261084	13	4	YTHDF1	protein_coding	ENSG00000149658	chr20:61834544(-)	0.000195133	10.725	3.42291	13	4	10	33
chr20	61834563	61834563	-	m6A_hg38_261086	13	4	YTHDF1	protein_coding	ENSG00000149658	chr20:61834563(-)	0.000195133	10.725	3.42291	13	4	10	33
chr20	61834618	61834618	-	m6A_hg38_261087	12	4	YTHDF1	protein_coding	ENSG00000149658	chr20:61834618(-)	0.000596878	9	3.16993	12	4	11	33
chr20	61834626	61834626	-	m6A_hg38_261088	12	4	YTHDF1	protein_coding	ENSG00000149658	chr20:61834626(-)	0.000596878	9	3.16993	12	4	11	33
chr20	61834628	61834628	-	m6A_hg38_261089	12	4	YTHDF1	protein_coding	ENSG00000149658	chr20:61834628(-)	0.000596878	9	3.16993	12	4	11	33
chr20	61834636	61834636	-	m6A_hg38_261090	11	4	YTHDF1	protein_coding	ENSG00000149658	chr20:61834636(-)	0.00167872	7.5625	2.91886	11	4	12	33
chr20	61834655	61834655	-	m6A_hg38_261091	11	4	YTHDF1	protein_coding	ENSG00000149658	chr20:61834655(-)	0.00167872	7.5625	2.91886	11	4	12	33
chr20	62331109	62331109	-	m6A_hg38_261261	9	4	ARFRP1	protein_coding	ENSG00000101246	chr20:62331109(-)	0.0104457	5.30357	2.40696	9	4	14	33
chr21	30699499	30699499	+	m6A_hg38_261925	8	3	BACH1	protein_coding	ENSG00000156273	chr21:30699499(+)	0.0111168	6.04444	2.59561	8	3	15	34
chr21	33766052	33766052	+	m6A_hg38_262047	19	14	URB1-AS1	lncRNA	ENSG00000256073	chr21:33766052(+)	0.000614492	7.80357	2.96413	19	14	4	23
chr21	33766138	33766138	+	m6A_hg38_262049	17	9	URB1-AS1	lncRNA	ENSG00000256073	chr21:33766138(+)	0.000179695	8.81481	3.13993	17	9	6	28
chr21	33766164	33766164	+	m6A_hg38_262050	16	11	URB1-AS1	lncRNA	ENSG00000256073	chr21:33766164(+)	0.00238177	5.4026	2.43365	16	11	7	26
chr21	34669426	34669426	+	m6A_hg38_262139	16	12	NA	protein_coding	ENSG00000249624	chr21:34669426(+)	0.00437861	4.7619	2.25154	16	12	7	25
chr21	34923106	34923106	+	m6A_hg38_262284	6	1	SON	protein_coding	ENSG00000159140	chr21:34923106(+)	0.00967108	12.7059	3.66742	6	1	17	36
chr21	34923128	34923128	+	m6A_hg38_262285	7	1	SON	protein_coding	ENSG00000159140	chr21:34923128(+)	0.0035452	15.75	3.97728	7	1	16	36
chr21	34923187	34923187	+	m6A_hg38_262287	8	1	SON	protein_coding	ENSG00000159140	chr21:34923187(+)	0.00122718	19.2	4.26303	8	1	15	36
chr21	34923236	34923236	+	m6A_hg38_262288	7	1	SON	protein_coding	ENSG00000159140	chr21:34923236(+)	0.0035452	15.75	3.97728	7	1	16	36
chr21	34923539	34923539	+	m6A_hg38_262291	6	1	SON	protein_coding	ENSG00000159140	chr21:34923539(+)	0.00967108	12.7059	3.66742	6	1	17	36
chr21	34923632	34923632	+	m6A_hg38_262295	8	1	SON	protein_coding	ENSG00000159140	chr21:34923632(+)	0.00122718	19.2	4.26303	8	1	15	36
chr21	34923641	34923641	+	m6A_hg38_262296	9	1	SON	protein_coding	ENSG00000159140	chr21:34923641(+)	0.00040104	23.1429	4.5325	9	1	14	36
chr21	34923693	34923693	+	m6A_hg38_262297	11	1	SON	protein_coding	ENSG00000159140	chr21:34923693(+)	3.57499e-05	33	5.04439	11	1	12	36
chr21	34923704	34923704	+	m6A_hg38_262298	11	1	SON	protein_coding	ENSG00000159140	chr21:34923704(+)	3.57499e-05	33	5.04439	11	1	12	36
chr21	34923732	34923732	+	m6A_hg38_262300	11	1	SON	protein_coding	ENSG00000159140	chr21:34923732(+)	3.57499e-05	33	5.04439	11	1	12	36
chr21	34923762	34923762	+	m6A_hg38_262303	11	1	SON	protein_coding	ENSG00000159140	chr21:34923762(+)	3.57499e-05	33	5.04439	11	1	12	36
chr21	34923792	34923792	+	m6A_hg38_262305	9	1	SON	protein_coding	ENSG00000159140	chr21:34923792(+)	0.00040104	23.1429	4.5325	9	1	14	36
chr21	34923822	34923822	+	m6A_hg38_262306	10	1	SON	protein_coding	ENSG00000159140	chr21:34923822(+)	0.00012352	27.6923	4.79141	10	1	13	36
chr21	34923852	34923852	+	m6A_hg38_262307	10	1	SON	protein_coding	ENSG00000159140	chr21:34923852(+)	0.00012352	27.6923	4.79141	10	1	13	36
chr21	34923882	34923882	+	m6A_hg38_262309	10	1	SON	protein_coding	ENSG00000159140	chr21:34923882(+)	0.00012352	27.6923	4.79141	10	1	13	36
chr21	34923912	34923912	+	m6A_hg38_262310	10	1	SON	protein_coding	ENSG00000159140	chr21:34923912(+)	0.00012352	27.6923	4.79141	10	1	13	36
chr21	34923942	34923942	+	m6A_hg38_262311	10	1	SON	protein_coding	ENSG00000159140	chr21:34923942(+)	0.00012352	27.6923	4.79141	10	1	13	36
chr21	34924002	34924002	+	m6A_hg38_262312	9	1	SON	protein_coding	ENSG00000159140	chr21:34924002(+)	0.00040104	23.1429	4.5325	9	1	14	36
chr21	34924032	34924032	+	m6A_hg38_262313	9	1	SON	protein_coding	ENSG00000159140	chr21:34924032(+)	0.00040104	23.1429	4.5325	9	1	14	36
chr21	34924092	34924092	+	m6A_hg38_262314	10	1	SON	protein_coding	ENSG00000159140	chr21:34924092(+)	0.00012352	27.6923	4.79141	10	1	13	36
chr21	34924152	34924152	+	m6A_hg38_262315	8	1	SON	protein_coding	ENSG00000159140	chr21:34924152(+)	0.00122718	19.2	4.26303	8	1	15	36
chr21	34925459	34925459	+	m6A_hg38_262340	11	4	SON	protein_coding	ENSG00000159140	chr21:34925459(+)	0.00167872	7.5625	2.91886	11	4	12	33
chr21	34925468	34925468	+	m6A_hg38_262341	10	4	SON	protein_coding	ENSG00000159140	chr21:34925468(+)	0.00435606	6.34615	2.66588	10	4	13	33
chr21	34925842	34925842	+	m6A_hg38_262351	8	2	SON	protein_coding	ENSG00000159140	chr21:34925842(+)	0.00433123	9.33333	3.22239	8	2	15	35
chr21	34926073	34926073	+	m6A_hg38_262357	13	3	SON	protein_coding	ENSG00000159140	chr21:34926073(+)	5.94177e-05	14.7333	3.88101	13	3	10	34
chr21	34926088	34926088	+	m6A_hg38_262358	13	3	SON	protein_coding	ENSG00000159140	chr21:34926088(+)	5.94177e-05	14.7333	3.88101	13	3	10	34
chr21	34926102	34926102	+	m6A_hg38_262359	13	3	SON	protein_coding	ENSG00000159140	chr21:34926102(+)	5.94177e-05	14.7333	3.88101	13	3	10	34
chr21	34926118	34926118	+	m6A_hg38_262360	12	3	SON	protein_coding	ENSG00000159140	chr21:34926118(+)	0.000197496	12.3636	3.62803	12	3	11	34
chr21	34926135	34926135	+	m6A_hg38_262361	12	3	SON	protein_coding	ENSG00000159140	chr21:34926135(+)	0.000197496	12.3636	3.62803	12	3	11	34
chr21	34926175	34926175	+	m6A_hg38_262362	12	3	SON	protein_coding	ENSG00000159140	chr21:34926175(+)	0.000197496	12.3636	3.62803	12	3	11	34
chr21	34926251	34926251	+	m6A_hg38_262363	10	3	SON	protein_coding	ENSG00000159140	chr21:34926251(+)	0.00172046	8.71795	3.12399	10	3	13	34
chr21	34926311	34926311	+	m6A_hg38_262365	9	3	SON	protein_coding	ENSG00000159140	chr21:34926311(+)	0.00453748	7.28571	2.86507	9	3	14	34
chr21	34926343	34926343	+	m6A_hg38_262366	10	3	SON	protein_coding	ENSG00000159140	chr21:34926343(+)	0.00172046	8.71795	3.12399	10	3	13	34
chr21	34926359	34926359	+	m6A_hg38_262367	10	3	SON	protein_coding	ENSG00000159140	chr21:34926359(+)	0.00172046	8.71795	3.12399	10	3	13	34
chr21	34926434	34926434	+	m6A_hg38_262368	8	3	SON	protein_coding	ENSG00000159140	chr21:34926434(+)	0.0111168	6.04444	2.59561	8	3	15	34
chr21	34926437	34926437	+	m6A_hg38_262369	8	3	SON	protein_coding	ENSG00000159140	chr21:34926437(+)	0.0111168	6.04444	2.59561	8	3	15	34
chr21	34926451	34926451	+	m6A_hg38_262370	9	3	SON	protein_coding	ENSG00000159140	chr21:34926451(+)	0.00453748	7.28571	2.86507	9	3	14	34
chr21	34926456	34926456	+	m6A_hg38_262371	9	3	SON	protein_coding	ENSG00000159140	chr21:34926456(+)	0.00453748	7.28571	2.86507	9	3	14	34
chr21	34926680	34926680	+	m6A_hg38_262377	8	3	SON	protein_coding	ENSG00000159140	chr21:34926680(+)	0.0111168	6.04444	2.59561	8	3	15	34
chr21	34926759	34926759	+	m6A_hg38_262378	15	3	SON	protein_coding	ENSG00000159140	chr21:34926759(+)	4.11851e-06	21.25	4.40939	15	3	8	34
chr21	34926799	34926799	+	m6A_hg38_262380	14	3	SON	protein_coding	ENSG00000159140	chr21:34926799(+)	1.63978e-05	17.6296	4.13993	14	3	9	34
chr21	34926823	34926823	+	m6A_hg38_262381	15	3	SON	protein_coding	ENSG00000159140	chr21:34926823(+)	4.11851e-06	21.25	4.40939	15	3	8	34
chr21	34926828	34926828	+	m6A_hg38_262382	15	3	SON	protein_coding	ENSG00000159140	chr21:34926828(+)	4.11851e-06	21.25	4.40939	15	3	8	34
chr21	34926930	34926930	+	m6A_hg38_262384	14	3	SON	protein_coding	ENSG00000159140	chr21:34926930(+)	1.63978e-05	17.6296	4.13993	14	3	9	34
chr21	34926932	34926932	+	m6A_hg38_262385	14	3	SON	protein_coding	ENSG00000159140	chr21:34926932(+)	1.63978e-05	17.6296	4.13993	14	3	9	34
chr21	34926960	34926960	+	m6A_hg38_262388	14	3	SON	protein_coding	ENSG00000159140	chr21:34926960(+)	1.63978e-05	17.6296	4.13993	14	3	9	34
chr21	34926993	34926993	+	m6A_hg38_262391	12	3	SON	protein_coding	ENSG00000159140	chr21:34926993(+)	0.000197496	12.3636	3.62803	12	3	11	34
chr21	34927036	34927036	+	m6A_hg38_262395	11	3	SON	protein_coding	ENSG00000159140	chr21:34927036(+)	0.000605656	10.3889	3.37697	11	3	12	34
chr21	35515293	35515293	+	m6A_hg38_262583	6	1	MRPS6	protein_coding	ENSG00000243927	chr21:35515293(+)	0.00967108	12.7059	3.66742	6	1	17	36
chr21	37788742	37788742	+	m6A_hg38_262715	12	5	CHAF1B	protein_coding	ENSG00000159259	chr21:37788742(+)	0.00152204	6.98182	2.8036	12	5	11	32
chr21	37788797	37788797	+	m6A_hg38_262718	14	2	CHAF1B	protein_coding	ENSG00000159259	chr21:37788797(+)	3.63782e-06	27.2222	4.76671	14	2	9	35
chr21	37788857	37788857	+	m6A_hg38_262719	12	3	CHAF1B	protein_coding	ENSG00000159259	chr21:37788857(+)	0.000197496	12.3636	3.62803	12	3	11	34
chr21	37788864	37788864	+	m6A_hg38_262720	12	3	CHAF1B	protein_coding	ENSG00000159259	chr21:37788864(+)	0.000197496	12.3636	3.62803	12	3	11	34
chr21	37788870	37788870	+	m6A_hg38_262721	12	4	CHAF1B	protein_coding	ENSG00000159259	chr21:37788870(+)	0.000596878	9	3.16993	12	4	11	33
chr21	40762760	40762760	+	m6A_hg38_263034	7	2	GET1	protein_coding	ENSG00000182093	chr21:40762760(+)	0.0110446	7.65625	2.93664	7	2	16	35
chr21	46716256	46716256	+	m6A_hg38_264055	13	6	LINC00205	lncRNA	ENSG00000223768	chr21:46716256(+)	0.00130072	6.71667	2.74775	13	6	10	31
chr21	46716272	46716272	+	m6A_hg38_264056	13	6	LINC00205	lncRNA	ENSG00000223768	chr21:46716272(+)	0.00130072	6.71667	2.74775	13	6	10	31
chr21	38302705	38302705	-	m6A_hg38_265851	11	4	HLCS	protein_coding	ENSG00000159267	chr21:38302705(-)	0.00167872	7.5625	2.91886	11	4	12	33
chr21	40568259	40568259	-	m6A_hg38_266001	15	10	BRWD1	protein_coding	ENSG00000185658	chr21:40568259(-)	0.00328979	5.0625	2.33985	15	10	8	27
chr21	40568280	40568280	-	m6A_hg38_266002	14	10	BRWD1	protein_coding	ENSG00000185658	chr21:40568280(-)	0.00789551	4.2	2.07039	14	10	9	27
chr21	40568290	40568290	-	m6A_hg38_266003	14	10	BRWD1	protein_coding	ENSG00000185658	chr21:40568290(-)	0.00789551	4.2	2.07039	14	10	9	27
chr21	40568324	40568324	-	m6A_hg38_266005	14	10	BRWD1	protein_coding	ENSG00000185658	chr21:40568324(-)	0.00789551	4.2	2.07039	14	10	9	27
chr21	40717797	40717797	-	m6A_hg38_266095	6	1	HMGN1	protein_coding	ENSG00000205581	chr21:40717797(-)	0.00967108	12.7059	3.66742	6	1	17	36
chr21	46275150	46275150	-	m6A_hg38_266732	6	1	PTTG1IP	protein_coding	ENSG00000183255	chr21:46275150(-)	0.00967108	12.7059	3.66742	6	1	17	36
chr21	46353843	46353843	-	m6A_hg38_266775	10	5	LINC01547	lncRNA	ENSG00000183250	chr21:46353843(-)	0.00937501	4.92308	2.29956	10	5	13	32
chr21	46353853	46353853	-	m6A_hg38_266776	10	5	LINC01547	lncRNA	ENSG00000183250	chr21:46353853(-)	0.00937501	4.92308	2.29956	10	5	13	32
chr21	46935532	46935532	-	m6A_hg38_266878	16	11	SLC19A1	protein_coding	ENSG00000173638	chr21:46935532(-)	0.00238177	5.4026	2.43365	16	11	7	26
chr21	46935550	46935550	-	m6A_hg38_266879	17	9	SLC19A1	protein_coding	ENSG00000173638	chr21:46935550(-)	0.000179695	8.81481	3.13993	17	9	6	28
chr21	47742968	47742968	-	m6A_hg38_267110	16	6	C21orf58	protein_coding	ENSG00000160298	chr21:47742968(-)	4.02661e-05	11.8095	3.56188	16	6	7	31
chr21	47742989	47742989	-	m6A_hg38_267111	16	11	C21orf58	protein_coding	ENSG00000160298	chr21:47742989(-)	0.00238177	5.4026	2.43365	16	11	7	26
chr22	21353117	21353117	+	m6A_hg38_268051	6	1	LZTR1	protein_coding	ENSG00000099949	chr22:21353117(+)	0.00967108	12.7059	3.66742	6	1	17	36
chr22	21356908	21356908	+	m6A_hg38_268060	13	1	THAP7-AS1	lncRNA	ENSG00000230513	chr22:21356908(+)	2.44037e-06	46.8	5.54844	13	1	10	36
chr22	21998531	21998531	+	m6A_hg38_268197	17	10	SDF2L1	protein_coding	ENSG00000128228	chr22:21998531(+)	0.000399556	7.65	2.93546	17	10	6	27
chr22	22052059	22052059	+	m6A_hg38_268261	11	6	PPIL2	protein_coding	ENSG00000100023	chr22:22052059(+)	0.00811755	4.73611	2.2437	11	6	12	31
chr22	24717535	24717535	+	m6A_hg38_268565	9	4	SPECC1L	protein_coding	ENSG00000100014	chr22:24717535(+)	0.0104457	5.30357	2.40696	9	4	14	33
chr22	24717796	24717796	+	m6A_hg38_268574	12	5	SPECC1L	protein_coding	ENSG00000100014	chr22:24717796(+)	0.00152204	6.98182	2.8036	12	5	11	32
chr22	24717809	24717809	+	m6A_hg38_268575	12	5	SPECC1L	protein_coding	ENSG00000100014	chr22:24717809(+)	0.00152204	6.98182	2.8036	12	5	11	32
chr22	24717873	24717873	+	m6A_hg38_268576	13	5	SPECC1L	protein_coding	ENSG00000100014	chr22:24717873(+)	0.000539112	8.32	3.05658	13	5	10	32
chr22	24717942	24717942	+	m6A_hg38_268579	13	5	SPECC1L	protein_coding	ENSG00000100014	chr22:24717942(+)	0.000539112	8.32	3.05658	13	5	10	32
chr22	24717952	24717952	+	m6A_hg38_268580	11	5	SPECC1L	protein_coding	ENSG00000100014	chr22:24717952(+)	0.0039394	5.86667	2.55254	11	5	12	32
chr22	24717976	24717976	+	m6A_hg38_268585	11	5	SPECC1L	protein_coding	ENSG00000100014	chr22:24717976(+)	0.0039394	5.86667	2.55254	11	5	12	32
chr22	24717985	24717985	+	m6A_hg38_268587	11	5	SPECC1L	protein_coding	ENSG00000100014	chr22:24717985(+)	0.0039394	5.86667	2.55254	11	5	12	32
chr22	30416551	30416551	+	m6A_hg38_269350	14	9	MTMR3	protein_coding	ENSG00000100330	chr22:30416551(+)	0.00434723	4.83951	2.27486	14	9	9	28
chr22	30824981	30824981	+	m6A_hg38_269418	18	14	MTFP1	protein_coding	ENSG00000242114	chr22:30824981(+)	0.00198127	5.91429	2.5642	18	14	5	23
chr22	31374789	31374789	+	m6A_hg38_269620	14	9	TUG1	protein_coding	ENSG00000253352	chr22:31374789(+)	0.00434723	4.83951	2.27486	14	9	9	28
chr22	38471694	38471694	+	m6A_hg38_270659	8	2	PICK1	protein_coding	ENSG00000100151	chr22:38471694(+)	0.00433123	9.33333	3.22239	8	2	15	35
chr22	39918640	39918640	+	m6A_hg38_271081	7	1	ATF4	protein_coding	ENSG00000128272	chr22:39918640(+)	0.0035452	15.75	3.97728	7	1	16	36
chr22	41573227	41573227	+	m6A_hg38_271354	7	1	EP300	protein_coding	ENSG00000100393	chr22:41573227(+)	0.0035452	15.75	3.97728	7	1	16	36
chr22	41573383	41573383	+	m6A_hg38_271355	10	2	EP300	protein_coding	ENSG00000100393	chr22:41573383(+)	0.000544498	13.4615	3.75077	10	2	13	35
chr22	41573452	41573452	+	m6A_hg38_271356	14	2	EP300	protein_coding	ENSG00000100393	chr22:41573452(+)	3.63782e-06	27.2222	4.76671	14	2	9	35
chr22	41573593	41573593	+	m6A_hg38_271357	11	2	EP300	protein_coding	ENSG00000100393	chr22:41573593(+)	0.000174281	16.0417	4.00375	11	2	12	35
chr22	41573618	41573618	+	m6A_hg38_271358	11	1	EP300	protein_coding	ENSG00000100393	chr22:41573618(+)	3.57499e-05	33	5.04439	11	1	12	36
chr22	41573632	41573632	+	m6A_hg38_271359	11	1	EP300	protein_coding	ENSG00000100393	chr22:41573632(+)	3.57499e-05	33	5.04439	11	1	12	36
chr22	41573792	41573792	+	m6A_hg38_271361	11	2	EP300	protein_coding	ENSG00000100393	chr22:41573792(+)	0.000174281	16.0417	4.00375	11	2	12	35
chr22	41573859	41573859	+	m6A_hg38_271363	10	2	EP300	protein_coding	ENSG00000100393	chr22:41573859(+)	0.000544498	13.4615	3.75077	10	2	13	35
chr22	41573884	41573884	+	m6A_hg38_271366	10	2	EP300	protein_coding	ENSG00000100393	chr22:41573884(+)	0.000544498	13.4615	3.75077	10	2	13	35
chr22	41573919	41573919	+	m6A_hg38_271367	9	2	EP300	protein_coding	ENSG00000100393	chr22:41573919(+)	0.00158812	11.25	3.49185	9	2	14	35
chr22	41574221	41574221	+	m6A_hg38_271370	11	2	EP300	protein_coding	ENSG00000100393	chr22:41574221(+)	0.000174281	16.0417	4.00375	11	2	12	35
chr22	41574227	41574227	+	m6A_hg38_271371	11	2	EP300	protein_coding	ENSG00000100393	chr22:41574227(+)	0.000174281	16.0417	4.00375	11	2	12	35
chr22	41574257	41574257	+	m6A_hg38_271372	11	2	EP300	protein_coding	ENSG00000100393	chr22:41574257(+)	0.000174281	16.0417	4.00375	11	2	12	35
chr22	41574745	41574745	+	m6A_hg38_271376	10	4	EP300	protein_coding	ENSG00000100393	chr22:41574745(+)	0.00435606	6.34615	2.66588	10	4	13	33
chr22	41574765	41574765	+	m6A_hg38_271377	11	4	EP300	protein_coding	ENSG00000100393	chr22:41574765(+)	0.00167872	7.5625	2.91886	11	4	12	33
chr22	41574795	41574795	+	m6A_hg38_271378	13	3	EP300	protein_coding	ENSG00000100393	chr22:41574795(+)	5.94177e-05	14.7333	3.88101	13	3	10	34
chr22	41574818	41574818	+	m6A_hg38_271379	13	4	EP300	protein_coding	ENSG00000100393	chr22:41574818(+)	0.000195133	10.725	3.42291	13	4	10	33
chr22	41574866	41574866	+	m6A_hg38_271380	14	4	EP300	protein_coding	ENSG00000100393	chr22:41574866(+)	5.83455e-05	12.8333	3.68182	14	4	9	33
chr22	41574890	41574890	+	m6A_hg38_271381	14	4	EP300	protein_coding	ENSG00000100393	chr22:41574890(+)	5.83455e-05	12.8333	3.68182	14	4	9	33
chr22	41574897	41574897	+	m6A_hg38_271382	14	4	EP300	protein_coding	ENSG00000100393	chr22:41574897(+)	5.83455e-05	12.8333	3.68182	14	4	9	33
chr22	41574911	41574911	+	m6A_hg38_271384	14	4	EP300	protein_coding	ENSG00000100393	chr22:41574911(+)	5.83455e-05	12.8333	3.68182	14	4	9	33
chr22	41574917	41574917	+	m6A_hg38_271385	14	4	EP300	protein_coding	ENSG00000100393	chr22:41574917(+)	5.83455e-05	12.8333	3.68182	14	4	9	33
chr22	41574950	41574950	+	m6A_hg38_271387	15	4	EP300	protein_coding	ENSG00000100393	chr22:41574950(+)	1.58366e-05	15.4688	3.95128	15	4	8	33
chr22	41574963	41574963	+	m6A_hg38_271388	15	4	EP300	protein_coding	ENSG00000100393	chr22:41574963(+)	1.58366e-05	15.4688	3.95128	15	4	8	33
chr22	41574965	41574965	+	m6A_hg38_271389	15	4	EP300	protein_coding	ENSG00000100393	chr22:41574965(+)	1.58366e-05	15.4688	3.95128	15	4	8	33
chr22	41575011	41575011	+	m6A_hg38_271390	15	4	EP300	protein_coding	ENSG00000100393	chr22:41575011(+)	1.58366e-05	15.4688	3.95128	15	4	8	33
chr22	41575059	41575059	+	m6A_hg38_271392	9	4	EP300	protein_coding	ENSG00000100393	chr22:41575059(+)	0.0104457	5.30357	2.40696	9	4	14	33
chr22	46704515	46704515	+	m6A_hg38_272387	12	5	GTSE1	protein_coding	ENSG00000075218	chr22:46704515(+)	0.00152204	6.98182	2.8036	12	5	11	32
chr22	46704587	46704587	+	m6A_hg38_272388	11	4	GTSE1	protein_coding	ENSG00000075218	chr22:46704587(+)	0.00167872	7.5625	2.91886	11	4	12	33
chr22	47073238	47073238	+	m6A_hg38_272478	14	8	GRAMD4	protein_coding	ENSG00000075240	chr22:47073238(+)	0.00222901	5.63889	2.49541	14	8	9	29
chr22	18270514	18270514	-	m6A_hg38_273082	8	3	MICAL3	protein_coding	ENSG00000243156	chr22:18270514(-)	0.0111168	6.04444	2.59561	8	3	15	34
chr22	19121477	19121477	-	m6A_hg38_273277	22	25	ESS2	protein_coding	ENSG00000100056	chr22:19121477(-)	0.00824622	10.56	3.40054	22	25	1	12
chr22	19167037	19167037	-	m6A_hg38_273323	14	6	CLTCL1	protein_coding	ENSG00000070371	chr22:19167037(-)	0.000453211	8.03704	3.00666	14	6	9	31
chr22	19318422	19318422	-	m6A_hg38_273343	16	13	HIRA	protein_coding	ENSG00000100084	chr22:19318422(-)	0.00763099	4.21978	2.07717	16	13	7	24
chr22	19318505	19318505	-	m6A_hg38_273344	19	18	HIRA	protein_coding	ENSG00000100084	chr22:19318505(-)	0.00669185	5.01389	2.32593	19	18	4	19
chr22	26921924	26921924	-	m6A_hg38_274337	6	1	TPST2	protein_coding	ENSG00000128294	chr22:26921924(-)	0.00967108	12.7059	3.66742	6	1	17	36
chr22	30972629	30972629	-	m6A_hg38_274849	14	2	PES1	protein_coding	ENSG00000100029	chr22:30972629(-)	3.63782e-06	27.2222	4.76671	14	2	9	35
chr22	36688198	36688198	-	m6A_hg38_275453	8	2	MYH9	protein_coding	ENSG00000100345	chr22:36688198(-)	0.00433123	9.33333	3.22239	8	2	15	35
chr22	36691600	36691600	-	m6A_hg38_275465	7	2	MYH9	protein_coding	ENSG00000100345	chr22:36691600(-)	0.0110446	7.65625	2.93664	7	2	16	35
chr22	36692987	36692987	-	m6A_hg38_275471	7	2	MYH9	protein_coding	ENSG00000100345	chr22:36692987(-)	0.0110446	7.65625	2.93664	7	2	16	35
chr22	36692989	36692989	-	m6A_hg38_275472	7	2	MYH9	protein_coding	ENSG00000100345	chr22:36692989(-)	0.0110446	7.65625	2.93664	7	2	16	35
chr22	36693032	36693032	-	m6A_hg38_275474	7	2	MYH9	protein_coding	ENSG00000100345	chr22:36693032(-)	0.0110446	7.65625	2.93664	7	2	16	35
chr22	36694973	36694973	-	m6A_hg38_275475	9	1	MYH9	protein_coding	ENSG00000100345	chr22:36694973(-)	0.00040104	23.1429	4.5325	9	1	14	36
chr22	38879493	38879493	-	m6A_hg38_275989	12	7	DDX17	protein_coding	ENSG00000100201	chr22:38879493(-)	0.00680764	4.67532	2.22507	12	7	11	30
chr22	41166544	41166544	-	m6A_hg38_276463	16	10	SLC25A17	protein_coding	ENSG00000100372	chr22:41166544(-)	0.00122192	6.17143	2.6256	16	10	7	27
chr22	41829614	41829614	-	m6A_hg38_276583	10	5	TOB2	protein_coding	ENSG00000183864	chr22:41829614(-)	0.00937501	4.92308	2.29956	10	5	13	32
chr22	41832226	41832226	-	m6A_hg38_276601	11	6	TOB2	protein_coding	ENSG00000183864	chr22:41832226(-)	0.00811755	4.73611	2.2437	11	6	12	31
chr22	41832279	41832279	-	m6A_hg38_276603	12	6	TOB2	protein_coding	ENSG00000183864	chr22:41832279(-)	0.00339804	5.63636	2.49476	12	6	11	31
chr22	41832367	41832367	-	m6A_hg38_276606	11	6	TOB2	protein_coding	ENSG00000183864	chr22:41832367(-)	0.00811755	4.73611	2.2437	11	6	12	31
chr22	41832401	41832401	-	m6A_hg38_276607	11	6	TOB2	protein_coding	ENSG00000183864	chr22:41832401(-)	0.00811755	4.73611	2.2437	11	6	12	31
chr22	41832910	41832910	-	m6A_hg38_276611	11	6	TOB2	protein_coding	ENSG00000183864	chr22:41832910(-)	0.00811755	4.73611	2.2437	11	6	12	31
chr22	41832973	41832973	-	m6A_hg38_276612	12	6	TOB2	protein_coding	ENSG00000183864	chr22:41832973(-)	0.00339804	5.63636	2.49476	12	6	11	31
chr22	41833003	41833003	-	m6A_hg38_276613	12	6	TOB2	protein_coding	ENSG00000183864	chr22:41833003(-)	0.00339804	5.63636	2.49476	12	6	11	31
chr22	50691348	50691348	-	m6A_hg38_278006	14	9	MAPK12	protein_coding	ENSG00000188130	chr22:50691348(-)	0.00434723	4.83951	2.27486	14	9	9	28
chr3	5024737	5024737	+	m6A_hg38_278472	14	5	BHLHE40	protein_coding	ENSG00000134107	chr3:5024737(+)	0.000174203	9.95556	3.3155	14	5	9	32
chr3	5024750	5024750	+	m6A_hg38_278473	15	5	BHLHE40	protein_coding	ENSG00000134107	chr3:5024750(+)	5.09862e-05	12	3.58496	15	5	8	32
chr3	5024791	5024791	+	m6A_hg38_278474	15	5	BHLHE40	protein_coding	ENSG00000134107	chr3:5024791(+)	5.09862e-05	12	3.58496	15	5	8	32
chr3	5024814	5024814	+	m6A_hg38_278476	15	5	BHLHE40	protein_coding	ENSG00000134107	chr3:5024814(+)	5.09862e-05	12	3.58496	15	5	8	32
chr3	5024851	5024851	+	m6A_hg38_278477	15	5	BHLHE40	protein_coding	ENSG00000134107	chr3:5024851(+)	5.09862e-05	12	3.58496	15	5	8	32
chr3	5024857	5024857	+	m6A_hg38_278478	15	5	BHLHE40	protein_coding	ENSG00000134107	chr3:5024857(+)	5.09862e-05	12	3.58496	15	5	8	32
chr3	5024863	5024863	+	m6A_hg38_278479	15	5	BHLHE40	protein_coding	ENSG00000134107	chr3:5024863(+)	5.09862e-05	12	3.58496	15	5	8	32
chr3	5024929	5024929	+	m6A_hg38_278482	14	5	BHLHE40	protein_coding	ENSG00000134107	chr3:5024929(+)	0.000174203	9.95556	3.3155	14	5	9	32
chr3	5024936	5024936	+	m6A_hg38_278483	14	5	BHLHE40	protein_coding	ENSG00000134107	chr3:5024936(+)	0.000174203	9.95556	3.3155	14	5	9	32
chr3	5024990	5024990	+	m6A_hg38_278484	12	4	BHLHE40	protein_coding	ENSG00000134107	chr3:5024990(+)	0.000596878	9	3.16993	12	4	11	33
chr3	5025052	5025052	+	m6A_hg38_278485	9	3	BHLHE40	protein_coding	ENSG00000134107	chr3:5025052(+)	0.00453748	7.28571	2.86507	9	3	14	34
chr3	5025313	5025313	+	m6A_hg38_278490	12	3	BHLHE40	protein_coding	ENSG00000134107	chr3:5025313(+)	0.000197496	12.3636	3.62803	12	3	11	34
chr3	5025358	5025358	+	m6A_hg38_278491	11	3	BHLHE40	protein_coding	ENSG00000134107	chr3:5025358(+)	0.000605656	10.3889	3.37697	11	3	12	34
chr3	5025366	5025366	+	m6A_hg38_278492	13	3	BHLHE40	protein_coding	ENSG00000134107	chr3:5025366(+)	5.94177e-05	14.7333	3.88101	13	3	10	34
chr3	5025373	5025373	+	m6A_hg38_278493	13	4	BHLHE40	protein_coding	ENSG00000134107	chr3:5025373(+)	0.000195133	10.725	3.42291	13	4	10	33
chr3	5025378	5025378	+	m6A_hg38_278494	13	4	BHLHE40	protein_coding	ENSG00000134107	chr3:5025378(+)	0.000195133	10.725	3.42291	13	4	10	33
chr3	14184060	14184060	+	m6A_hg38_279428	9	4	TMEM43	protein_coding	ENSG00000170876	chr3:14184060(+)	0.0104457	5.30357	2.40696	9	4	14	33
chr3	25835979	25835979	+	m6A_hg38_280174	13	5	OXSM	protein_coding	ENSG00000151093	chr3:25835979(+)	0.000539112	8.32	3.05658	13	5	10	32
chr3	37365259	37365259	+	m6A_hg38_280623	14	8	GOLGA4	protein_coding	ENSG00000144674	chr3:37365259(+)	0.00222901	5.63889	2.49541	14	8	9	29
chr3	37365295	37365295	+	m6A_hg38_280626	14	8	GOLGA4	protein_coding	ENSG00000144674	chr3:37365295(+)	0.00222901	5.63889	2.49541	14	8	9	29
chr3	37365308	37365308	+	m6A_hg38_280627	14	8	GOLGA4	protein_coding	ENSG00000144674	chr3:37365308(+)	0.00222901	5.63889	2.49541	14	8	9	29
chr3	37365326	37365326	+	m6A_hg38_280629	14	7	GOLGA4	protein_coding	ENSG00000144674	chr3:37365326(+)	0.00105372	6.66667	2.73697	14	7	9	30
chr3	37365327	37365327	+	m6A_hg38_280630	14	7	GOLGA4	protein_coding	ENSG00000144674	chr3:37365327(+)	0.00105372	6.66667	2.73697	14	7	9	30
chr3	37365400	37365400	+	m6A_hg38_280633	13	8	GOLGA4	protein_coding	ENSG00000144674	chr3:37365400(+)	0.00553201	4.7125	2.23649	13	8	10	29
chr3	37365427	37365427	+	m6A_hg38_280634	12	7	GOLGA4	protein_coding	ENSG00000144674	chr3:37365427(+)	0.00680764	4.67532	2.22507	12	7	11	30
chr3	37365453	37365453	+	m6A_hg38_280636	12	7	GOLGA4	protein_coding	ENSG00000144674	chr3:37365453(+)	0.00680764	4.67532	2.22507	12	7	11	30
chr3	37365603	37365603	+	m6A_hg38_280639	11	6	GOLGA4	protein_coding	ENSG00000144674	chr3:37365603(+)	0.00811755	4.73611	2.2437	11	6	12	31
chr3	38295465	38295465	+	m6A_hg38_280854	11	4	OXSR1	protein_coding	ENSG00000172939	chr3:38295465(+)	0.00167872	7.5625	2.91886	11	4	12	33
chr3	40580876	40580876	+	m6A_hg38_281204	10	5	ZNF621	protein_coding	ENSG00000172888	chr3:40580876(+)	0.00937501	4.92308	2.29956	10	5	13	32
chr3	42636389	42636389	+	m6A_hg38_281371	12	2	SS18L2	protein_coding	ENSG00000008324	chr3:42636389(+)	5.19134e-05	19.0909	4.25481	12	2	11	35
chr3	42636396	42636396	+	m6A_hg38_281372	12	2	SS18L2	protein_coding	ENSG00000008324	chr3:42636396(+)	5.19134e-05	19.0909	4.25481	12	2	11	35
chr3	49049203	49049203	+	m6A_hg38_282417	7	2	WDR6	protein_coding	ENSG00000178252	chr3:49049203(+)	0.0110446	7.65625	2.93664	7	2	16	35
chr3	49049240	49049240	+	m6A_hg38_282418	7	2	WDR6	protein_coding	ENSG00000178252	chr3:49049240(+)	0.0110446	7.65625	2.93664	7	2	16	35
chr3	49049267	49049267	+	m6A_hg38_282419	8	2	WDR6	protein_coding	ENSG00000178252	chr3:49049267(+)	0.00433123	9.33333	3.22239	8	2	15	35
chr3	49049308	49049308	+	m6A_hg38_282420	8	2	WDR6	protein_coding	ENSG00000178252	chr3:49049308(+)	0.00433123	9.33333	3.22239	8	2	15	35
chr3	49049317	49049317	+	m6A_hg38_282421	8	2	WDR6	protein_coding	ENSG00000178252	chr3:49049317(+)	0.00433123	9.33333	3.22239	8	2	15	35
chr3	49049333	49049333	+	m6A_hg38_282422	8	2	WDR6	protein_coding	ENSG00000178252	chr3:49049333(+)	0.00433123	9.33333	3.22239	8	2	15	35
chr3	49049374	49049374	+	m6A_hg38_282423	7	2	WDR6	protein_coding	ENSG00000178252	chr3:49049374(+)	0.0110446	7.65625	2.93664	7	2	16	35
chr3	49049434	49049434	+	m6A_hg38_282424	7	2	WDR6	protein_coding	ENSG00000178252	chr3:49049434(+)	0.0110446	7.65625	2.93664	7	2	16	35
chr3	49049487	49049487	+	m6A_hg38_282425	7	2	WDR6	protein_coding	ENSG00000178252	chr3:49049487(+)	0.0110446	7.65625	2.93664	7	2	16	35
chr3	49049852	49049852	+	m6A_hg38_282442	8	1	WDR6	protein_coding	ENSG00000178252	chr3:49049852(+)	0.00122718	19.2	4.26303	8	1	15	36
chr3	49049861	49049861	+	m6A_hg38_282444	8	1	WDR6	protein_coding	ENSG00000178252	chr3:49049861(+)	0.00122718	19.2	4.26303	8	1	15	36
chr3	49049923	49049923	+	m6A_hg38_282446	8	1	WDR6	protein_coding	ENSG00000178252	chr3:49049923(+)	0.00122718	19.2	4.26303	8	1	15	36
chr3	49050030	49050030	+	m6A_hg38_282449	7	1	WDR6	protein_coding	ENSG00000178252	chr3:49050030(+)	0.0035452	15.75	3.97728	7	1	16	36
chr3	49050063	49050063	+	m6A_hg38_282450	7	1	WDR6	protein_coding	ENSG00000178252	chr3:49050063(+)	0.0035452	15.75	3.97728	7	1	16	36
chr3	49050130	49050130	+	m6A_hg38_282452	6	1	WDR6	protein_coding	ENSG00000178252	chr3:49050130(+)	0.00967108	12.7059	3.66742	6	1	17	36
chr3	49050131	49050131	+	m6A_hg38_282453	6	1	WDR6	protein_coding	ENSG00000178252	chr3:49050131(+)	0.00967108	12.7059	3.66742	6	1	17	36
chr3	49568642	49568642	+	m6A_hg38_282599	14	10	DAG1	protein_coding	ENSG00000173402	chr3:49568642(+)	0.00789551	4.2	2.07039	14	10	9	27
chr3	49568644	49568644	+	m6A_hg38_282600	14	10	DAG1	protein_coding	ENSG00000173402	chr3:49568644(+)	0.00789551	4.2	2.07039	14	10	9	27
chr3	49568646	49568646	+	m6A_hg38_282601	14	10	DAG1	protein_coding	ENSG00000173402	chr3:49568646(+)	0.00789551	4.2	2.07039	14	10	9	27
chr3	49569860	49569860	+	m6A_hg38_282631	6	1	DAG1	protein_coding	ENSG00000173402	chr3:49569860(+)	0.00967108	12.7059	3.66742	6	1	17	36
chr3	49569866	49569866	+	m6A_hg38_282632	6	1	DAG1	protein_coding	ENSG00000173402	chr3:49569866(+)	0.00967108	12.7059	3.66742	6	1	17	36
chr3	49569922	49569922	+	m6A_hg38_282633	6	1	DAG1	protein_coding	ENSG00000173402	chr3:49569922(+)	0.00967108	12.7059	3.66742	6	1	17	36
chr3	49570918	49570918	+	m6A_hg38_282668	8	1	DAG1	protein_coding	ENSG00000173402	chr3:49570918(+)	0.00122718	19.2	4.26303	8	1	15	36
chr3	49570961	49570961	+	m6A_hg38_282671	6	1	DAG1	protein_coding	ENSG00000173402	chr3:49570961(+)	0.00967108	12.7059	3.66742	6	1	17	36
chr3	49571017	49571017	+	m6A_hg38_282672	9	1	DAG1	protein_coding	ENSG00000173402	chr3:49571017(+)	0.00040104	23.1429	4.5325	9	1	14	36
chr3	50005094	50005094	+	m6A_hg38_282878	11	1	RBM6	protein_coding	ENSG00000004534	chr3:50005094(+)	3.57499e-05	33	5.04439	11	1	12	36
[truncated: 657 more rows]
