# Supplementary material for: Interpretable deep cross networks unveiled common signatures of dysregulated epitranscriptomes across 12 cancer types
Source: Mol Ther Nucleic Acids. 2024 Oct 29;35(4):102376. doi: 10.1016/j.omtn.2024.102376 (PMC11605186; doi:10.1016/j.omtn.2024.102376)
Supplement: Table S12. Normal tissues m6A sites used in developing pan-cancer models [file mmc8.xlsx]

## Sheet: Table S12
Table S12. Normal tissues m6A sites used in developing pan-cancer model
Seqnames	Start	End	Strand	Source (m6A-Atlas ID)	Count (cancer cell line)	Count (normal tissues)	Gene_Name	Gene_Biotype	Ensembl_ID	Position	P-value	Odds Ratio	Log(odds ratio)	a	b	c	d
chr1	879663	879663	+	m6A_hg38_187	7	24	SAMD11	protein_coding	ENSG00000187634	chr1:879663(+)	0.00763	4.21978	2.07717	24	7	13	16
chr1	879679	879679	+	m6A_hg38_188	7	25	SAMD11	protein_coding	ENSG00000187634	chr1:879679(+)	0.00438	4.7619	2.25154	25	7	12	16
chr1	879693	879693	+	m6A_hg38_189	7	26	SAMD11	protein_coding	ENSG00000187634	chr1:879693(+)	0.00238	5.4026	2.43365	26	7	11	16
chr1	949527	949527	+	m6A_hg38_233	3	27	ISG15	protein_coding	ENSG00000187608	chr1:949527(+)	5.2e-06	18	4.16993	27	3	10	20
chr1	949587	949587	+	m6A_hg38_235	3	31	ISG15	protein_coding	ENSG00000187608	chr1:949587(+)	5.9e-08	34.4444	5.1062	31	3	6	20
chr1	949677	949677	+	m6A_hg38_237	6	28	ISG15	protein_coding	ENSG00000187608	chr1:949677(+)	0.00018	8.81481	3.13993	28	6	9	17
chr1	990982	990982	+	m6A_hg38_287	15	35	AGRN	protein_coding	ENSG00000188157	chr1:990982(+)	0.00433	9.33333	3.22239	35	15	2	8
chr1	1168011	1168011	+	m6A_hg38_307	2	18	B3GALT6	protein_coding	ENSG00000176022	chr1:1168011(+)	0.00107	9.94737	3.31431	18	2	19	21
chr1	1168383	1168383	+	m6A_hg38_310	6	25	B3GALT6	protein_coding	ENSG00000176022	chr1:1168383(+)	0.00163	5.90278	2.56139	25	6	12	17
chr1	1168416	1168416	+	m6A_hg38_311	7	24	B3GALT6	protein_coding	ENSG00000176022	chr1:1168416(+)	0.00763	4.21978	2.07717	24	7	13	16
chr1	1168852	1168852	+	m6A_hg38_317	2	17	B3GALT6	protein_coding	ENSG00000176022	chr1:1168852(+)	0.00197	8.925	3.15785	17	2	20	21
chr1	1169139	1169139	+	m6A_hg38_323	8	26	B3GALT6	protein_coding	ENSG00000176022	chr1:1169139(+)	0.006	4.43182	2.1479	26	8	11	15
chr1	1170049	1170049	+	m6A_hg38_345	15	34	B3GALT6	protein_coding	ENSG00000176022	chr1:1170049(+)	0.01112	6.04444	2.59561	34	15	3	8
chr1	1246943	1246943	+	m6A_hg38_393	5	26	PUSL1	protein_coding	ENSG00000169972	chr1:1246943(+)	0.00025	8.50909	3.08901	26	5	11	18
chr1	1262776	1262776	+	m6A_hg38_484	1	12	CPTP	protein_coding	ENSG00000224051	chr1:1262776(+)	0.00825	10.56	3.40054	12	1	25	22
chr1	1263641	1263641	+	m6A_hg38_498	3	20	CPTP	protein_coding	ENSG00000224051	chr1:1263641(+)	0.0012	7.84314	2.97143	20	3	17	20
chr1	1263673	1263673	+	m6A_hg38_499	3	20	CPTP	protein_coding	ENSG00000224051	chr1:1263673(+)	0.0012	7.84314	2.97143	20	3	17	20
chr1	1336684	1336684	+	m6A_hg38_595	7	27	MRPL20-AS1	lncRNA	ENSG00000224870	chr1:1336684(+)	0.00122	6.17143	2.6256	27	7	10	16
chr1	1374538	1374538	+	m6A_hg38_615	5	30	VWA1	protein_coding	ENSG00000179403	chr1:1374538(+)	6.7e-06	15.4286	3.94753	30	5	7	18
chr1	1374545	1374545	+	m6A_hg38_616	5	30	VWA1	protein_coding	ENSG00000179403	chr1:1374545(+)	6.7e-06	15.4286	3.94753	30	5	7	18
chr1	1374629	1374629	+	m6A_hg38_617	4	32	VWA1	protein_coding	ENSG00000179403	chr1:1374629(+)	1.1e-07	30.4	4.926	32	4	5	19
chr1	1374656	1374656	+	m6A_hg38_618	4	31	VWA1	protein_coding	ENSG00000179403	chr1:1374656(+)	4e-07	24.5417	4.61716	31	4	6	19
chr1	1374662	1374662	+	m6A_hg38_619	4	31	VWA1	protein_coding	ENSG00000179403	chr1:1374662(+)	4e-07	24.5417	4.61716	31	4	6	19
chr1	1374692	1374692	+	m6A_hg38_620	4	30	VWA1	protein_coding	ENSG00000179403	chr1:1374692(+)	1.3e-06	20.3571	4.34746	30	4	7	19
chr1	1375287	1375287	+	m6A_hg38_623	2	32	VWA1	protein_coding	ENSG00000179403	chr1:1375287(+)	1.6e-09	67.2	6.07039	32	2	5	21
chr1	1375461	1375461	+	m6A_hg38_624	5	34	VWA1	protein_coding	ENSG00000179403	chr1:1375461(+)	3.3e-08	40.8	5.3505	34	5	3	18
chr1	2116493	2116493	+	m6A_hg38_754	10	30	PRKCZ	protein_coding	ENSG00000067606	chr1:2116493(+)	0.00281	5.57143	2.47805	30	10	7	13
chr1	2116555	2116555	+	m6A_hg38_756	11	30	PRKCZ	protein_coding	ENSG00000067606	chr1:2116555(+)	0.00681	4.67532	2.22507	30	11	7	12
chr1	2334701	2334701	+	m6A_hg38_887	10	36	RER1	protein_coding	ENSG00000157916	chr1:2334701(+)	2.4e-06	46.8	5.54844	36	10	1	13
chr1	2334726	2334726	+	m6A_hg38_888	8	36	RER1	protein_coding	ENSG00000157916	chr1:2334726(+)	1.2e-07	67.5	6.07682	36	8	1	15
chr1	2334738	2334738	+	m6A_hg38_889	8	36	RER1	protein_coding	ENSG00000157916	chr1:2334738(+)	1.2e-07	67.5	6.07682	36	8	1	15
chr1	2335013	2335013	+	m6A_hg38_890	10	31	RER1	protein_coding	ENSG00000157916	chr1:2335013(+)	0.0013	6.71667	2.74775	31	10	6	13
chr1	2335043	2335043	+	m6A_hg38_892	10	31	RER1	protein_coding	ENSG00000157916	chr1:2335043(+)	0.0013	6.71667	2.74775	31	10	6	13
chr1	2335118	2335118	+	m6A_hg38_893	9	31	RER1	protein_coding	ENSG00000157916	chr1:2335118(+)	0.00045	8.03704	3.00666	31	9	6	14
chr1	2335125	2335125	+	m6A_hg38_894	9	31	RER1	protein_coding	ENSG00000157916	chr1:2335125(+)	0.00045	8.03704	3.00666	31	9	6	14
chr1	3545326	3545326	+	m6A_hg38_999	12	36	TPRG1L	protein_coding	ENSG00000158109	chr1:3545326(+)	3.6e-05	33	5.04439	36	12	1	11
chr1	3546353	3546353	+	m6A_hg38_1010	3	19	TPRG1L	protein_coding	ENSG00000158109	chr1:3546353(+)	0.00221	7.03704	2.81497	19	3	18	20
chr1	3546369	3546369	+	m6A_hg38_1011	3	22	TPRG1L	protein_coding	ENSG00000158109	chr1:3546369(+)	0.00032	9.77778	3.28951	22	3	15	20
chr1	3546516	3546516	+	m6A_hg38_1012	5	35	TPRG1L	protein_coding	ENSG00000158109	chr1:3546516(+)	5.3e-09	63	5.97728	35	5	2	18
chr1	3546602	3546602	+	m6A_hg38_1013	9	35	TPRG1L	protein_coding	ENSG00000158109	chr1:3546602(+)	3.6e-06	27.2222	4.76671	35	9	2	14
chr1	6640667	6640667	+	m6A_hg38_1151	2	15	ZBTB48	protein_coding	ENSG00000204859	chr1:6640667(+)	0.00612	7.15909	2.83978	15	2	22	21
chr1	6640902	6640902	+	m6A_hg38_1153	9	29	ZBTB48	protein_coding	ENSG00000204859	chr1:6640902(+)	0.00223	5.63889	2.49541	29	9	8	14
chr1	6641032	6641032	+	m6A_hg38_1155	17	36	ZBTB48	protein_coding	ENSG00000204859	chr1:6641032(+)	0.00967	12.7059	3.66742	36	17	1	6
chr1	6641085	6641085	+	m6A_hg38_1157	16	36	ZBTB48	protein_coding	ENSG00000204859	chr1:6641085(+)	0.00355	15.75	3.97728	36	16	1	7
chr1	6649182	6649182	+	m6A_hg38_1162	8	30	ZBTB48	protein_coding	ENSG00000204859	chr1:6649182(+)	0.00036	8.03571	3.00643	30	8	7	15
chr1	6680047	6680047	+	m6A_hg38_1177	15	35	PHF13	protein_coding	ENSG00000116273	chr1:6680047(+)	0.00433	9.33333	3.22239	35	15	2	8
chr1	6694462	6694462	+	m6A_hg38_1221	7	24	THAP3	protein_coding	ENSG00000041988	chr1:6694462(+)	0.00763	4.21978	2.07717	24	7	13	16
chr1	7826624	7826624	+	m6A_hg38_1259	2	18	CAMTA1	protein_coding	ENSG00000171735	chr1:7826624(+)	0.00107	9.94737	3.31431	18	2	19	21
chr1	7840666	7840666	+	m6A_hg38_1290	2	25	VAMP3	protein_coding	ENSG00000049245	chr1:7840666(+)	5.3e-06	21.875	4.45121	25	2	12	21
chr1	7840721	7840721	+	m6A_hg38_1291	2	28	VAMP3	protein_coding	ENSG00000049245	chr1:7840721(+)	2.7e-07	32.6667	5.02975	28	2	9	21
chr1	7840975	7840975	+	m6A_hg38_1295	4	33	VAMP3	protein_coding	ENSG00000049245	chr1:7840975(+)	2.5e-08	39.1875	5.29232	33	4	4	19
chr1	7841123	7841123	+	m6A_hg38_1299	9	36	VAMP3	protein_coding	ENSG00000049245	chr1:7841123(+)	5.7e-07	56	5.80735	36	9	1	14
chr1	7841146	7841146	+	m6A_hg38_1301	9	36	VAMP3	protein_coding	ENSG00000049245	chr1:7841146(+)	5.7e-07	56	5.80735	36	9	1	14
chr1	7841180	7841180	+	m6A_hg38_1303	6	34	VAMP3	protein_coding	ENSG00000049245	chr1:7841180(+)	1.9e-07	32.1111	5.005	34	6	3	17
chr1	7841337	7841337	+	m6A_hg38_1304	2	14	VAMP3	protein_coding	ENSG00000049245	chr1:7841337(+)	0.01033	6.3913	2.67611	14	2	23	21
chr1	8045123	8045123	+	m6A_hg38_1326	7	36	PARK7	protein_coding	ENSG00000116288	chr1:8045123(+)	2.3e-08	82.2857	6.36257	36	7	1	16
chr1	8045135	8045135	+	m6A_hg38_1327	8	36	PARK7	protein_coding	ENSG00000116288	chr1:8045135(+)	1.2e-07	67.5	6.07682	36	8	1	15
chr1	8045145	8045145	+	m6A_hg38_1328	8	35	PARK7	protein_coding	ENSG00000116288	chr1:8045145(+)	8.4e-07	32.8125	5.03617	35	8	2	15
chr1	8045185	8045185	+	m6A_hg38_1329	9	35	PARK7	protein_coding	ENSG00000116288	chr1:8045185(+)	3.6e-06	27.2222	4.76671	35	9	2	14
chr1	8045190	8045190	+	m6A_hg38_1330	9	35	PARK7	protein_coding	ENSG00000116288	chr1:8045190(+)	3.6e-06	27.2222	4.76671	35	9	2	14
chr1	9324906	9324906	+	m6A_hg38_1402	12	32	H6PD	protein_coding	ENSG00000049239	chr1:9324906(+)	0.00394	5.86667	2.55254	32	12	5	11
chr1	9325034	9325034	+	m6A_hg38_1403	14	34	H6PD	protein_coding	ENSG00000049239	chr1:9325034(+)	0.00454	7.28571	2.86507	34	14	3	9
chr1	9325071	9325071	+	m6A_hg38_1404	15	34	H6PD	protein_coding	ENSG00000049239	chr1:9325071(+)	0.01112	6.04444	2.59561	34	15	3	8
chr1	9326382	9326382	+	m6A_hg38_1410	3	21	H6PD	protein_coding	ENSG00000049239	chr1:9326382(+)	0.00063	8.75	3.12928	21	3	16	20
chr1	9326743	9326743	+	m6A_hg38_1413	4	25	H6PD	protein_coding	ENSG00000049239	chr1:9326743(+)	0.00014	9.89583	3.30682	25	4	12	19
chr1	9328990	9328990	+	m6A_hg38_1424	4	25	H6PD	protein_coding	ENSG00000049239	chr1:9328990(+)	0.00014	9.89583	3.30682	25	4	12	19
chr1	9329089	9329089	+	m6A_hg38_1425	7	32	H6PD	protein_coding	ENSG00000049239	chr1:9329089(+)	1.3e-05	14.6286	3.87072	32	7	5	16
chr1	9329117	9329117	+	m6A_hg38_1426	10	32	H6PD	protein_coding	ENSG00000049239	chr1:9329117(+)	0.00054	8.32	3.05658	32	10	5	13
chr1	9329539	9329539	+	m6A_hg38_1434	5	24	H6PD	protein_coding	ENSG00000049239	chr1:9329539(+)	0.00105	6.64615	2.73252	24	5	13	18
chr1	9329857	9329857	+	m6A_hg38_1436	3	28	H6PD	protein_coding	ENSG00000049239	chr1:9329857(+)	1.9e-06	20.7407	4.3744	28	3	9	20
chr1	9330742	9330742	+	m6A_hg38_1442	9	32	H6PD	protein_coding	ENSG00000049239	chr1:9330742(+)	0.00017	9.95556	3.3155	32	9	5	14
chr1	9330803	9330803	+	m6A_hg38_1443	9	32	H6PD	protein_coding	ENSG00000049239	chr1:9330803(+)	0.00017	9.95556	3.3155	32	9	5	14
chr1	9330842	9330842	+	m6A_hg38_1444	11	32	H6PD	protein_coding	ENSG00000049239	chr1:9330842(+)	0.00152	6.98182	2.8036	32	11	5	12
chr1	9415981	9415981	+	m6A_hg38_1446	12	33	SPSB1	protein_coding	ENSG00000171621	chr1:9415981(+)	0.00168	7.5625	2.91886	33	12	4	11
chr1	9415988	9415988	+	m6A_hg38_1447	12	33	SPSB1	protein_coding	ENSG00000171621	chr1:9415988(+)	0.00168	7.5625	2.91886	33	12	4	11
chr1	10042578	10042578	+	m6A_hg38_1569	8	31	NMNAT1	protein_coding	ENSG00000173614	chr1:10042578(+)	0.00014	9.6875	3.27612	31	8	6	15
chr1	10093392	10093392	+	m6A_hg38_1586	6	34	UBE4B	protein_coding	ENSG00000130939	chr1:10093392(+)	1.9e-07	32.1111	5.005	34	6	3	17
chr1	10093456	10093456	+	m6A_hg38_1587	5	34	UBE4B	protein_coding	ENSG00000130939	chr1:10093456(+)	3.3e-08	40.8	5.3505	34	5	3	18
chr1	10093586	10093586	+	m6A_hg38_1590	1	13	UBE4B	protein_coding	ENSG00000130939	chr1:10093586(+)	0.00472	11.9167	3.57491	13	1	24	22
chr1	10093593	10093593	+	m6A_hg38_1591	1	11	UBE4B	protein_coding	ENSG00000130939	chr1:10093593(+)	0.01405	9.30769	3.21842	11	1	26	22
chr1	10093632	10093632	+	m6A_hg38_1593	1	12	UBE4B	protein_coding	ENSG00000130939	chr1:10093632(+)	0.00825	10.56	3.40054	12	1	25	22
chr1	10240042	10240042	+	m6A_hg38_1618	4	21	UBE4B	protein_coding	ENSG00000130939	chr1:10240042(+)	0.0022	6.23438	2.64024	21	4	16	19
chr1	10240172	10240172	+	m6A_hg38_1619	5	33	UBE4B	protein_coding	ENSG00000130939	chr1:10240172(+)	1.6e-07	29.7	4.89239	33	5	4	18
chr1	10240243	10240243	+	m6A_hg38_1622	6	22	UBE4B	protein_coding	ENSG00000130939	chr1:10240243(+)	0.00911	4.15556	2.05504	22	6	15	17
chr1	10357117	10357117	+	m6A_hg38_1646	1	21	KIF1B	protein_coding	ENSG00000054523	chr1:10357117(+)	2.1e-05	28.875	4.85175	21	1	16	22
chr1	10365739	10365739	+	m6A_hg38_1681	3	23	KIF1B	protein_coding	ENSG00000054523	chr1:10365739(+)	0.00015	10.9524	3.45317	23	3	14	20
chr1	10438674	10438674	+	m6A_hg38_1710	1	18	KIF1B	protein_coding	ENSG00000054523	chr1:10438674(+)	0.0002	20.8421	4.38143	18	1	19	22
chr1	10438977	10438977	+	m6A_hg38_1714	3	17	KIF1B	protein_coding	ENSG00000054523	chr1:10438977(+)	0.00672	5.66667	2.5025	17	3	20	20
chr1	10439050	10439050	+	m6A_hg38_1715	2	18	KIF1B	protein_coding	ENSG00000054523	chr1:10439050(+)	0.00107	9.94737	3.31431	18	2	19	21
chr1	10439118	10439118	+	m6A_hg38_1716	4	20	KIF1B	protein_coding	ENSG00000054523	chr1:10439118(+)	0.00391	5.58824	2.48239	20	4	17	19
chr1	10439370	10439370	+	m6A_hg38_1724	2	16	KIF1B	protein_coding	ENSG00000054523	chr1:10439370(+)	0.00352	8	3	16	2	21	21
chr1	10440829	10440829	+	m6A_hg38_1732	8	30	KIF1B	protein_coding	ENSG00000054523	chr1:10440829(+)	0.00036	8.03571	3.00643	30	8	7	15
chr1	10440848	10440848	+	m6A_hg38_1733	8	31	KIF1B	protein_coding	ENSG00000054523	chr1:10440848(+)	0.00014	9.6875	3.27612	31	8	6	15
chr1	10479566	10479566	+	m6A_hg38_1759	3	28	PGD	protein_coding	ENSG00000142657	chr1:10479566(+)	1.9e-06	20.7407	4.3744	28	3	9	20
chr1	10479722	10479722	+	m6A_hg38_1760	3	35	PGD	protein_coding	ENSG00000142657	chr1:10479722(+)	8.3e-11	116.667	6.86625	35	3	2	20
chr1	10479762	10479762	+	m6A_hg38_1763	3	36	PGD	protein_coding	ENSG00000142657	chr1:10479762(+)	8.2e-12	240	7.90689	36	3	1	20
chr1	10689875	10689875	+	m6A_hg38_1796	12	31	PEX14	protein_coding	ENSG00000142655	chr1:10689875(+)	0.00812	4.73611	2.2437	31	12	6	11
chr1	10689884	10689884	+	m6A_hg38_1797	13	32	PEX14	protein_coding	ENSG00000142655	chr1:10689884(+)	0.00938	4.92308	2.29956	32	13	5	10
chr1	11083021	11083021	+	m6A_hg38_1838	4	30	TARDBP	protein_coding	ENSG00000120948	chr1:11083021(+)	1.3e-06	20.3571	4.34746	30	4	7	19
chr1	11083071	11083071	+	m6A_hg38_1839	4	24	TARDBP	protein_coding	ENSG00000120948	chr1:11083071(+)	0.0003	8.76923	3.13245	24	4	13	19
chr1	11083331	11083331	+	m6A_hg38_1842	5	32	TARDBP	protein_coding	ENSG00000120948	chr1:11083331(+)	6.3e-07	23.04	4.52607	32	5	5	18
chr1	11083483	11083483	+	m6A_hg38_1845	15	34	TARDBP	protein_coding	ENSG00000120948	chr1:11083483(+)	0.01112	6.04444	2.59561	34	15	3	8
chr1	11083492	11083492	+	m6A_hg38_1846	15	34	TARDBP	protein_coding	ENSG00000120948	chr1:11083492(+)	0.01112	6.04444	2.59561	34	15	3	8
chr1	11083697	11083697	+	m6A_hg38_1850	14	33	TARDBP	protein_coding	ENSG00000120948	chr1:11083697(+)	0.01045	5.30357	2.40696	33	14	4	9
chr1	11083717	11083717	+	m6A_hg38_1851	13	33	TARDBP	protein_coding	ENSG00000120948	chr1:11083717(+)	0.00436	6.34615	2.66588	33	13	4	10
chr1	11083899	11083899	+	m6A_hg38_1854	14	34	TARDBP	protein_coding	ENSG00000120948	chr1:11083899(+)	0.00454	7.28571	2.86507	34	14	3	9
chr1	11083928	11083928	+	m6A_hg38_1855	15	34	TARDBP	protein_coding	ENSG00000120948	chr1:11083928(+)	0.01112	6.04444	2.59561	34	15	3	8
chr1	11333368	11333368	+	m6A_hg38_1874	1	15	UBIAD1	protein_coding	ENSG00000120942	chr1:11333368(+)	0.00144	15	3.90689	15	1	22	22
chr1	11333623	11333623	+	m6A_hg38_1877	6	32	UBIAD1	protein_coding	ENSG00000120942	chr1:11333623(+)	3.1e-06	18.1333	4.18057	32	6	5	17
chr1	11333905	11333905	+	m6A_hg38_1882	8	30	UBIAD1	protein_coding	ENSG00000120942	chr1:11333905(+)	0.00036	8.03571	3.00643	30	8	7	15
chr1	11333923	11333923	+	m6A_hg38_1884	8	29	UBIAD1	protein_coding	ENSG00000120942	chr1:11333923(+)	0.00081	6.79688	2.76487	29	8	8	15
chr1	11333946	11333946	+	m6A_hg38_1886	7	24	UBIAD1	protein_coding	ENSG00000120942	chr1:11333946(+)	0.00763	4.21978	2.07717	24	7	13	16
chr1	11721910	11721910	+	m6A_hg38_1945	2	16	FBXO44	protein_coding	ENSG00000132879	chr1:11721910(+)	0.00352	8	3	16	2	21	21
chr1	11721958	11721958	+	m6A_hg38_1946	2	16	FBXO44	protein_coding	ENSG00000132879	chr1:11721958(+)	0.00352	8	3	16	2	21	21
chr1	11722215	11722215	+	m6A_hg38_1949	3	23	FBXO44	protein_coding	ENSG00000132879	chr1:11722215(+)	0.00015	10.9524	3.45317	23	3	14	20
chr1	11810338	11810338	+	m6A_hg38_1966	3	29	AGTRAP	protein_coding	ENSG00000177674	chr1:11810338(+)	6.6e-07	24.1667	4.59495	29	3	8	20
chr1	11810420	11810420	+	m6A_hg38_1967	6	24	AGTRAP	protein_coding	ENSG00000177674	chr1:11810420(+)	0.00304	5.23077	2.38702	24	6	13	17
chr1	11810435	11810435	+	m6A_hg38_1968	4	23	AGTRAP	protein_coding	ENSG00000177674	chr1:11810435(+)	0.00061	7.80357	2.96413	23	4	14	19
chr1	12034879	12034879	+	m6A_hg38_2042	11	36	PLOD1	protein_coding	ENSG00000083444	chr1:12034879(+)	9.7e-06	39.2727	5.29546	36	11	1	12
chr1	12034889	12034889	+	m6A_hg38_2043	11	36	PLOD1	protein_coding	ENSG00000083444	chr1:12034889(+)	9.7e-06	39.2727	5.29546	36	11	1	12
chr1	12035492	12035492	+	m6A_hg38_2067	16	35	PLOD1	protein_coding	ENSG00000083444	chr1:12035492(+)	0.01104	7.65625	2.93664	35	16	2	7
chr1	12035509	12035509	+	m6A_hg38_2069	15	36	PLOD1	protein_coding	ENSG00000083444	chr1:12035509(+)	0.00123	19.2	4.26303	36	15	1	8
chr1	12035547	12035547	+	m6A_hg38_2070	14	36	PLOD1	protein_coding	ENSG00000083444	chr1:12035547(+)	0.0004	23.1429	4.5325	36	14	1	9
chr1	12071573	12071573	+	m6A_hg38_2105	3	16	MFN2	protein_coding	ENSG00000116688	chr1:12071573(+)	0.01115	5.07937	2.34465	16	3	21	20
chr1	12072530	12072530	+	m6A_hg38_2122	2	14	MFN2	protein_coding	ENSG00000116688	chr1:12072530(+)	0.01033	6.3913	2.67611	14	2	23	21
chr1	12073121	12073121	+	m6A_hg38_2132	7	32	MFN2	protein_coding	ENSG00000116688	chr1:12073121(+)	1.3e-05	14.6286	3.87072	32	7	5	16
chr1	12073135	12073135	+	m6A_hg38_2133	7	32	MFN2	protein_coding	ENSG00000116688	chr1:12073135(+)	1.3e-05	14.6286	3.87072	32	7	5	16
chr1	12268770	12268770	+	m6A_hg38_2166	3	34	TNFRSF1B	protein_coding	ENSG00000028137	chr1:12268770(+)	5.9e-10	75.5556	6.23947	34	3	3	20
chr1	12269032	12269032	+	m6A_hg38_2170	7	35	TNFRSF1B	protein_coding	ENSG00000028137	chr1:12269032(+)	1.8e-07	40	5.32193	35	7	2	16
chr1	12269100	12269100	+	m6A_hg38_2173	7	35	TNFRSF1B	protein_coding	ENSG00000028137	chr1:12269100(+)	1.8e-07	40	5.32193	35	7	2	16
chr1	12269168	12269168	+	m6A_hg38_2175	7	29	TNFRSF1B	protein_coding	ENSG00000028137	chr1:12269168(+)	0.00026	8.28571	3.05063	29	7	8	16
chr1	12336113	12336113	+	m6A_hg38_2180	4	22	VPS13D	protein_coding	ENSG00000048707	chr1:12336113(+)	0.00119	6.96667	2.80047	22	4	15	19
chr1	12336143	12336143	+	m6A_hg38_2181	4	22	VPS13D	protein_coding	ENSG00000048707	chr1:12336143(+)	0.00119	6.96667	2.80047	22	4	15	19
chr1	12336530	12336530	+	m6A_hg38_2184	2	18	VPS13D	protein_coding	ENSG00000048707	chr1:12336530(+)	0.00107	9.94737	3.31431	18	2	19	21
chr1	12336719	12336719	+	m6A_hg38_2186	4	18	VPS13D	protein_coding	ENSG00000048707	chr1:12336719(+)	0.01106	4.5	2.16993	18	4	19	19
chr1	12337784	12337784	+	m6A_hg38_2199	7	27	VPS13D	protein_coding	ENSG00000048707	chr1:12337784(+)	0.00122	6.17143	2.6256	27	7	10	16
chr1	12337854	12337854	+	m6A_hg38_2200	8	27	VPS13D	protein_coding	ENSG00000048707	chr1:12337854(+)	0.00329	5.0625	2.33985	27	8	10	15
chr1	12343105	12343105	+	m6A_hg38_2204	9	29	VPS13D	protein_coding	ENSG00000048707	chr1:12343105(+)	0.00223	5.63889	2.49541	29	9	8	14
chr1	12569969	12569969	+	m6A_hg38_2243	3	17	VPS13D	protein_coding	ENSG00000048707	chr1:12569969(+)	0.00672	5.66667	2.5025	17	3	20	20
chr1	14108272	14108272	+	m6A_hg38_2312	3	16	PRDM2	protein_coding	ENSG00000116731	chr1:14108272(+)	0.01115	5.07937	2.34465	16	3	21	20
chr1	14108731	14108731	+	m6A_hg38_2318	2	15	PRDM2	protein_coding	ENSG00000116731	chr1:14108731(+)	0.00612	7.15909	2.83978	15	2	22	21
chr1	14108732	14108732	+	m6A_hg38_2319	2	15	PRDM2	protein_coding	ENSG00000116731	chr1:14108732(+)	0.00612	7.15909	2.83978	15	2	22	21
chr1	14108733	14108733	+	m6A_hg38_2320	2	15	PRDM2	protein_coding	ENSG00000116731	chr1:14108733(+)	0.00612	7.15909	2.83978	15	2	22	21
chr1	14108784	14108784	+	m6A_hg38_2321	3	19	PRDM2	protein_coding	ENSG00000116731	chr1:14108784(+)	0.00221	7.03704	2.81497	19	3	18	20
chr1	14108807	14108807	+	m6A_hg38_2322	4	19	PRDM2	protein_coding	ENSG00000116731	chr1:14108807(+)	0.00669	5.01389	2.32593	19	4	18	19
chr1	14108819	14108819	+	m6A_hg38_2324	5	20	PRDM2	protein_coding	ENSG00000116731	chr1:14108819(+)	0.01031	4.23529	2.08246	20	5	17	18
chr1	14113041	14113041	+	m6A_hg38_2332	11	34	PRDM2	protein_coding	ENSG00000116731	chr1:14113041(+)	0.0002	12.3636	3.62803	34	11	3	12
chr1	14113055	14113055	+	m6A_hg38_2334	11	32	PRDM2	protein_coding	ENSG00000116731	chr1:14113055(+)	0.00152	6.98182	2.8036	32	11	5	12
chr1	14113090	14113090	+	m6A_hg38_2335	10	32	PRDM2	protein_coding	ENSG00000116731	chr1:14113090(+)	0.00054	8.32	3.05658	32	10	5	13
chr1	15546040	15546040	+	m6A_hg38_2372	6	28	TMEM51	protein_coding	ENSG00000171729	chr1:15546040(+)	0.00018	8.81481	3.13993	28	6	9	17
chr1	15546049	15546049	+	m6A_hg38_2373	6	28	TMEM51	protein_coding	ENSG00000171729	chr1:15546049(+)	0.00018	8.81481	3.13993	28	6	9	17
chr1	15546294	15546294	+	m6A_hg38_2379	6	24	TMEM51	protein_coding	ENSG00000171729	chr1:15546294(+)	0.00304	5.23077	2.38702	24	6	13	17
chr1	15546614	15546614	+	m6A_hg38_2381	5	21	TMEM51	protein_coding	ENSG00000171729	chr1:15546614(+)	0.0062	4.725	2.24031	21	5	16	18
chr1	15736622	15736622	+	m6A_hg38_2390	1	24	EFHD2	protein_coding	ENSG00000142634	chr1:15736622(+)	1.6e-06	40.6154	5.34395	24	1	13	22
chr1	15755318	15755318	+	m6A_hg38_2402	5	24	EFHD2	protein_coding	ENSG00000142634	chr1:15755318(+)	0.00105	6.64615	2.73252	24	5	13	18
chr1	15755330	15755330	+	m6A_hg38_2403	3	24	EFHD2	protein_coding	ENSG00000142634	chr1:15755330(+)	7.2e-05	12.3077	3.62149	24	3	13	20
chr1	15755331	15755331	+	m6A_hg38_2404	3	24	EFHD2	protein_coding	ENSG00000142634	chr1:15755331(+)	7.2e-05	12.3077	3.62149	24	3	13	20
chr1	15895015	15895015	+	m6A_hg38_2436	3	23	DNAJC16	protein_coding	ENSG00000116138	chr1:15895015(+)	0.00015	10.9524	3.45317	23	3	14	20
chr1	16052004	16052004	+	m6A_hg38_2538	10	29	PLEKHM2	protein_coding	ENSG00000116786	chr1:16052004(+)	0.00553	4.7125	2.23649	29	10	8	13
chr1	16054203	16054203	+	m6A_hg38_2553	15	36	PLEKHM2	protein_coding	ENSG00000116786	chr1:16054203(+)	0.00123	19.2	4.26303	36	15	1	8
chr1	16060572	16060572	+	m6A_hg38_2567	4	24	PLEKHM2	protein_coding	ENSG00000116786	chr1:16060572(+)	0.0003	8.76923	3.13245	24	4	13	19
chr1	16060867	16060867	+	m6A_hg38_2573	14	35	PLEKHM2	protein_coding	ENSG00000116786	chr1:16060867(+)	0.00159	11.25	3.49185	35	14	2	9
chr1	16060897	16060897	+	m6A_hg38_2574	5	34	PLEKHM2	protein_coding	ENSG00000116786	chr1:16060897(+)	3.3e-08	40.8	5.3505	34	5	3	18
chr1	16111177	16111177	+	m6A_hg38_2580	7	30	FBLIM1	protein_coding	ENSG00000162458	chr1:16111177(+)	0.00011	9.79592	3.29218	30	7	7	16
chr1	16111367	16111367	+	m6A_hg38_2582	6	30	FBLIM1	protein_coding	ENSG00000162458	chr1:16111367(+)	2.9e-05	12.1429	3.60204	30	6	7	17
chr1	16200766	16200766	+	m6A_hg38_2626	10	29	SPEN	protein_coding	ENSG00000065526	chr1:16200766(+)	0.00553	4.7125	2.23649	29	10	8	13
chr1	16248808	16248808	+	m6A_hg38_2650	3	30	SPEN	protein_coding	ENSG00000065526	chr1:16248808(+)	2.1e-07	28.5714	4.8365	30	3	7	20
chr1	16256507	16256507	+	m6A_hg38_2704	1	11	SPEN	protein_coding	ENSG00000065526	chr1:16256507(+)	0.01405	9.30769	3.21842	11	1	26	22
chr1	16256743	16256743	+	m6A_hg38_2706	4	33	SPEN	protein_coding	ENSG00000065526	chr1:16256743(+)	2.5e-08	39.1875	5.29232	33	4	4	19
chr1	16256757	16256757	+	m6A_hg38_2707	4	33	SPEN	protein_coding	ENSG00000065526	chr1:16256757(+)	2.5e-08	39.1875	5.29232	33	4	4	19
chr1	16256964	16256964	+	m6A_hg38_2710	7	34	SPEN	protein_coding	ENSG00000065526	chr1:16256964(+)	9.3e-07	25.9048	4.69515	34	7	3	16
chr1	16256973	16256973	+	m6A_hg38_2711	7	34	SPEN	protein_coding	ENSG00000065526	chr1:16256973(+)	9.3e-07	25.9048	4.69515	34	7	3	16
chr1	16256998	16256998	+	m6A_hg38_2712	9	33	SPEN	protein_coding	ENSG00000065526	chr1:16256998(+)	5.8e-05	12.8333	3.68182	33	9	4	14
chr1	16257050	16257050	+	m6A_hg38_2714	10	34	SPEN	protein_coding	ENSG00000065526	chr1:16257050(+)	5.9e-05	14.7333	3.88101	34	10	3	13
chr1	16257063	16257063	+	m6A_hg38_2715	9	34	SPEN	protein_coding	ENSG00000065526	chr1:16257063(+)	1.6e-05	17.6296	4.13993	34	9	3	14
chr1	16257138	16257138	+	m6A_hg38_2716	9	33	SPEN	protein_coding	ENSG00000065526	chr1:16257138(+)	5.8e-05	12.8333	3.68182	33	9	4	14
chr1	16257162	16257162	+	m6A_hg38_2717	8	32	SPEN	protein_coding	ENSG00000065526	chr1:16257162(+)	5.1e-05	12	3.58496	32	8	5	15
chr1	16257186	16257186	+	m6A_hg38_2718	8	34	SPEN	protein_coding	ENSG00000065526	chr1:16257186(+)	4.1e-06	21.25	4.40939	34	8	3	15
chr1	16257239	16257239	+	m6A_hg38_2720	7	33	SPEN	protein_coding	ENSG00000065526	chr1:16257239(+)	3.9e-06	18.8571	4.23704	33	7	4	16
chr1	16257273	16257273	+	m6A_hg38_2721	7	33	SPEN	protein_coding	ENSG00000065526	chr1:16257273(+)	3.9e-06	18.8571	4.23704	33	7	4	16
chr1	16258367	16258367	+	m6A_hg38_2735	6	28	SPEN	protein_coding	ENSG00000065526	chr1:16258367(+)	0.00018	8.81481	3.13993	28	6	9	17
chr1	16258380	16258380	+	m6A_hg38_2736	5	24	SPEN	protein_coding	ENSG00000065526	chr1:16258380(+)	0.00105	6.64615	2.73252	24	5	13	18
chr1	16258392	16258392	+	m6A_hg38_2737	5	24	SPEN	protein_coding	ENSG00000065526	chr1:16258392(+)	0.00105	6.64615	2.73252	24	5	13	18
chr1	16258744	16258744	+	m6A_hg38_2746	5	22	SPEN	protein_coding	ENSG00000065526	chr1:16258744(+)	0.00358	5.28	2.40054	22	5	15	18
chr1	16258855	16258855	+	m6A_hg38_2747	6	27	SPEN	protein_coding	ENSG00000065526	chr1:16258855(+)	0.0004	7.65	2.93546	27	6	10	17
chr1	16258887	16258887	+	m6A_hg38_2748	9	27	SPEN	protein_coding	ENSG00000065526	chr1:16258887(+)	0.0079	4.2	2.07039	27	9	10	14
chr1	16258892	16258892	+	m6A_hg38_2749	9	27	SPEN	protein_coding	ENSG00000065526	chr1:16258892(+)	0.0079	4.2	2.07039	27	9	10	14
chr1	16258950	16258950	+	m6A_hg38_2753	10	29	SPEN	protein_coding	ENSG00000065526	chr1:16258950(+)	0.00553	4.7125	2.23649	29	10	8	13
chr1	16258998	16258998	+	m6A_hg38_2755	9	29	SPEN	protein_coding	ENSG00000065526	chr1:16258998(+)	0.00223	5.63889	2.49541	29	9	8	14
chr1	16259263	16259263	+	m6A_hg38_2757	3	33	SPEN	protein_coding	ENSG00000065526	chr1:16259263(+)	3.2e-09	55	5.78136	33	3	4	20
chr1	16259340	16259340	+	m6A_hg38_2758	4	35	SPEN	protein_coding	ENSG00000065526	chr1:16259340(+)	7.4e-10	83.125	6.37721	35	4	2	19
chr1	16259346	16259346	+	m6A_hg38_2759	4	35	SPEN	protein_coding	ENSG00000065526	chr1:16259346(+)	7.4e-10	83.125	6.37721	35	4	2	19
chr1	16259372	16259372	+	m6A_hg38_2760	3	35	SPEN	protein_coding	ENSG00000065526	chr1:16259372(+)	8.3e-11	116.667	6.86625	35	3	2	20
chr1	16259409	16259409	+	m6A_hg38_2761	6	34	SPEN	protein_coding	ENSG00000065526	chr1:16259409(+)	1.9e-07	32.1111	5.005	34	6	3	17
chr1	16259996	16259996	+	m6A_hg38_2772	7	35	SPEN	protein_coding	ENSG00000065526	chr1:16259996(+)	1.8e-07	40	5.32193	35	7	2	16
chr1	16260161	16260161	+	m6A_hg38_2774	7	30	SPEN	protein_coding	ENSG00000065526	chr1:16260161(+)	0.00011	9.79592	3.29218	30	7	7	16
chr1	16260354	16260354	+	m6A_hg38_2777	3	34	SPEN	protein_coding	ENSG00000065526	chr1:16260354(+)	5.9e-10	75.5556	6.23947	34	3	3	20
chr1	16260465	16260465	+	m6A_hg38_2779	7	35	SPEN	protein_coding	ENSG00000065526	chr1:16260465(+)	1.8e-07	40	5.32193	35	7	2	16
chr1	16260506	16260506	+	m6A_hg38_2781	9	29	SPEN	protein_coding	ENSG00000065526	chr1:16260506(+)	0.00223	5.63889	2.49541	29	9	8	14
chr1	16260510	16260510	+	m6A_hg38_2782	9	29	SPEN	protein_coding	ENSG00000065526	chr1:16260510(+)	0.00223	5.63889	2.49541	29	9	8	14
chr1	16261161	16261161	+	m6A_hg38_2788	1	28	SPEN	protein_coding	ENSG00000065526	chr1:16261161(+)	2.5e-08	68.4444	6.09686	28	1	9	22
chr1	16261266	16261266	+	m6A_hg38_2789	4	26	SPEN	protein_coding	ENSG00000065526	chr1:16261266(+)	6.4e-05	11.2273	3.48894	26	4	11	19
chr1	16261714	16261714	+	m6A_hg38_2794	7	31	SPEN	protein_coding	ENSG00000065526	chr1:16261714(+)	4e-05	11.8095	3.56188	31	7	6	16
chr1	16261769	16261769	+	m6A_hg38_2795	10	31	SPEN	protein_coding	ENSG00000065526	chr1:16261769(+)	0.0013	6.71667	2.74775	31	10	6	13
chr1	16261994	16261994	+	m6A_hg38_2797	12	32	SPEN	protein_coding	ENSG00000065526	chr1:16261994(+)	0.00394	5.86667	2.55254	32	12	5	11
chr1	16262037	16262037	+	m6A_hg38_2798	11	31	SPEN	protein_coding	ENSG00000065526	chr1:16262037(+)	0.0034	5.63636	2.49476	31	11	6	12
chr1	16262064	16262064	+	m6A_hg38_2799	11	31	SPEN	protein_coding	ENSG00000065526	chr1:16262064(+)	0.0034	5.63636	2.49476	31	11	6	12
chr1	16264080	16264080	+	m6A_hg38_2808	9	36	SPEN	protein_coding	ENSG00000065526	chr1:16264080(+)	5.7e-07	56	5.80735	36	9	1	14
chr1	16264102	16264102	+	m6A_hg38_2809	9	29	SPEN	protein_coding	ENSG00000065526	chr1:16264102(+)	0.00223	5.63889	2.49541	29	9	8	14
chr1	16265861	16265861	+	m6A_hg38_2811	5	22	SPEN	protein_coding	ENSG00000065526	chr1:16265861(+)	0.00358	5.28	2.40054	22	5	15	18
chr1	16265975	16265975	+	m6A_hg38_2814	11	31	SPEN	protein_coding	ENSG00000065526	chr1:16265975(+)	0.0034	5.63636	2.49476	31	11	6	12
chr1	16265982	16265982	+	m6A_hg38_2815	11	31	SPEN	protein_coding	ENSG00000065526	chr1:16265982(+)	0.0034	5.63636	2.49476	31	11	6	12
chr1	16721559	16721559	+	m6A_hg38_2888	8	35	SZRD1	protein_coding	ENSG00000055070	chr1:16721559(+)	8.4e-07	32.8125	5.03617	35	8	2	15
chr1	16721587	16721587	+	m6A_hg38_2889	9	36	SZRD1	protein_coding	ENSG00000055070	chr1:16721587(+)	5.7e-07	56	5.80735	36	9	1	14
chr1	16721623	16721623	+	m6A_hg38_2891	11	36	SZRD1	protein_coding	ENSG00000055070	chr1:16721623(+)	9.7e-06	39.2727	5.29546	36	11	1	12
chr1	16721923	16721923	+	m6A_hg38_2902	17	36	SZRD1	protein_coding	ENSG00000055070	chr1:16721923(+)	0.00967	12.7059	3.66742	36	17	1	6
chr1	16785385	16785385	+	m6A_hg38_2936	1	19	NECAP2	protein_coding	ENSG00000157191	chr1:16785385(+)	9.7e-05	23.2222	4.53743	19	1	18	22
chr1	16785411	16785411	+	m6A_hg38_2937	1	20	NECAP2	protein_coding	ENSG00000157191	chr1:16785411(+)	4.6e-05	25.8824	4.6939	20	1	17	22
chr1	16785983	16785983	+	m6A_hg38_2947	2	18	NECAP2	protein_coding	ENSG00000157191	chr1:16785983(+)	0.00107	9.94737	3.31431	18	2	19	21
chr1	16786002	16786002	+	m6A_hg38_2948	2	16	NECAP2	protein_coding	ENSG00000157191	chr1:16786002(+)	0.00352	8	3	16	2	21	21
chr1	16786172	16786172	+	m6A_hg38_2949	2	23	NECAP2	protein_coding	ENSG00000157191	chr1:16786172(+)	3e-05	17.25	4.10852	23	2	14	21
chr1	19584992	19584992	+	m6A_hg38_3037	3	25	MRTO4	protein_coding	ENSG00000053372	chr1:19584992(+)	3.2e-05	13.8889	3.79586	25	3	12	20
chr1	19934920	19934920	+	m6A_hg38_3115	4	25	MICOS10	protein_coding	ENSG00000173436	chr1:19934920(+)	0.00014	9.89583	3.30682	25	4	12	19
chr1	19934926	19934926	+	m6A_hg38_3116	4	25	MICOS10	protein_coding	ENSG00000173436	chr1:19934926(+)	0.00014	9.89583	3.30682	25	4	12	19
chr1	19934934	19934934	+	m6A_hg38_3117	4	26	MICOS10	protein_coding	ENSG00000173436	chr1:19934934(+)	6.4e-05	11.2273	3.48894	26	4	11	19
chr1	19984621	19984621	+	m6A_hg38_3138	1	16	NBL1	protein_coding	ENSG00000158747	chr1:19984621(+)	0.00076	16.7619	4.06711	16	1	21	22
chr1	19984631	19984631	+	m6A_hg38_3139	1	16	NBL1	protein_coding	ENSG00000158747	chr1:19984631(+)	0.00076	16.7619	4.06711	16	1	21	22
chr1	20977275	20977275	+	m6A_hg38_3207	12	36	PINK1	protein_coding	ENSG00000158828	chr1:20977275(+)	3.6e-05	33	5.04439	36	12	1	11
chr1	22356829	22356829	+	m6A_hg38_3290	10	31	NA	lncRNA	ENSG00000285959	chr1:22356829(+)	0.0013	6.71667	2.74775	31	10	6	13
chr1	22356981	22356981	+	m6A_hg38_3292	16	36	NA	lncRNA	ENSG00000285959	chr1:22356981(+)	0.00355	15.75	3.97728	36	16	1	7
chr1	22816734	22816734	+	m6A_hg38_3354	8	35	ZBTB40	protein_coding	ENSG00000184677	chr1:22816734(+)	8.4e-07	32.8125	5.03617	35	8	2	15
chr1	22816794	22816794	+	m6A_hg38_3355	9	36	ZBTB40	protein_coding	ENSG00000184677	chr1:22816794(+)	5.7e-07	56	5.80735	36	9	1	14
chr1	22816964	22816964	+	m6A_hg38_3356	11	34	ZBTB40	protein_coding	ENSG00000184677	chr1:22816964(+)	0.0002	12.3636	3.62803	34	11	3	12
chr1	22838323	22838323	+	m6A_hg38_3367	9	28	ZBTB40	protein_coding	ENSG00000184677	chr1:22838323(+)	0.00435	4.83951	2.27486	28	9	9	14
chr1	22852833	22852833	+	m6A_hg38_3375	13	34	ZBTB40	protein_coding	ENSG00000184677	chr1:22852833(+)	0.00172	8.71795	3.12399	34	13	3	10
chr1	22852843	22852843	+	m6A_hg38_3376	13	34	ZBTB40	protein_coding	ENSG00000184677	chr1:22852843(+)	0.00172	8.71795	3.12399	34	13	3	10
chr1	22853171	22853171	+	m6A_hg38_3380	8	30	ZBTB40	protein_coding	ENSG00000184677	chr1:22853171(+)	0.00036	8.03571	3.00643	30	8	7	15
chr1	22853291	22853291	+	m6A_hg38_3382	8	31	ZBTB40	protein_coding	ENSG00000184677	chr1:22853291(+)	0.00014	9.6875	3.27612	31	8	6	15
chr1	22853363	22853363	+	m6A_hg38_3383	10	31	ZBTB40	protein_coding	ENSG00000184677	chr1:22853363(+)	0.0013	6.71667	2.74775	31	10	6	13
chr1	22854348	22854348	+	m6A_hg38_3390	9	33	ZBTB40	protein_coding	ENSG00000184677	chr1:22854348(+)	5.8e-05	12.8333	3.68182	33	9	4	14
chr1	22854421	22854421	+	m6A_hg38_3391	10	34	ZBTB40	protein_coding	ENSG00000184677	chr1:22854421(+)	5.9e-05	14.7333	3.88101	34	10	3	13
chr1	22854561	22854561	+	m6A_hg38_3392	11	31	ZBTB40	protein_coding	ENSG00000184677	chr1:22854561(+)	0.0034	5.63636	2.49476	31	11	6	12
chr1	22854739	22854739	+	m6A_hg38_3396	14	35	ZBTB40	protein_coding	ENSG00000184677	chr1:22854739(+)	0.00159	11.25	3.49185	35	14	2	9
chr1	22855307	22855307	+	m6A_hg38_3400	6	23	ZBTB40	protein_coding	ENSG00000184677	chr1:22855307(+)	0.00539	4.65476	2.21871	23	6	14	17
chr1	22855361	22855361	+	m6A_hg38_3402	8	27	ZBTB40	protein_coding	ENSG00000184677	chr1:22855361(+)	0.00329	5.0625	2.33985	27	8	10	15
chr1	22855414	22855414	+	m6A_hg38_3403	9	30	ZBTB40	protein_coding	ENSG00000184677	chr1:22855414(+)	0.00105	6.66667	2.73697	30	9	7	14
chr1	22855792	22855792	+	m6A_hg38_3410	9	30	ZBTB40	protein_coding	ENSG00000184677	chr1:22855792(+)	0.00105	6.66667	2.73697	30	9	7	14
chr1	22855797	22855797	+	m6A_hg38_3411	9	30	ZBTB40	protein_coding	ENSG00000184677	chr1:22855797(+)	0.00105	6.66667	2.73697	30	9	7	14
chr1	22974501	22974501	+	m6A_hg38_3434	1	20	C1QC	protein_coding	ENSG00000159189	chr1:22974501(+)	4.6e-05	25.8824	4.6939	20	1	17	22
chr1	23111297	23111297	+	m6A_hg38_3442	7	26	EPHB2	protein_coding	ENSG00000133216	chr1:23111297(+)	0.00238	5.4026	2.43365	26	7	11	16
chr1	23191532	23191532	+	m6A_hg38_3444	2	17	EPHB2	protein_coding	ENSG00000133216	chr1:23191532(+)	0.00197	8.925	3.15785	17	2	20	21
chr1	23410023	23410023	+	m6A_hg38_3501	9	33	KDM1A	protein_coding	ENSG00000004487	chr1:23410023(+)	5.8e-05	12.8333	3.68182	33	9	4	14
chr1	23410042	23410042	+	m6A_hg38_3502	9	32	KDM1A	protein_coding	ENSG00000004487	chr1:23410042(+)	0.00017	9.95556	3.3155	32	9	5	14
chr1	24086025	24086025	+	m6A_hg38_3572	13	34	ELOA	protein_coding	ENSG00000011007	chr1:24086025(+)	0.00172	8.71795	3.12399	34	13	3	10
chr1	24113783	24113783	+	m6A_hg38_3594	3	27	PITHD1	protein_coding	ENSG00000057757	chr1:24113783(+)	5.2e-06	18	4.16993	27	3	10	20
chr1	24113849	24113849	+	m6A_hg38_3595	4	35	PITHD1	protein_coding	ENSG00000057757	chr1:24113849(+)	7.4e-10	83.125	6.37721	35	4	2	19
chr1	24113932	24113932	+	m6A_hg38_3597	12	36	PITHD1	protein_coding	ENSG00000057757	chr1:24113932(+)	3.6e-05	33	5.04439	36	12	1	11
chr1	24287617	24287617	+	m6A_hg38_3625	1	34	PNRC2	protein_coding	ENSG00000189266	chr1:24287617(+)	3.4e-12	249.333	7.96193	34	1	3	22
chr1	24745944	24745944	+	m6A_hg38_3664	2	17	NIPAL3	protein_coding	ENSG00000001461	chr1:24745944(+)	0.00197	8.925	3.15785	17	2	20	21
chr1	24795772	24795772	+	m6A_hg38_3679	10	30	NIPAL3	protein_coding	ENSG00000001461	chr1:24795772(+)	0.00281	5.57143	2.47805	30	10	7	13
chr1	24795779	24795779	+	m6A_hg38_3680	10	30	NIPAL3	protein_coding	ENSG00000001461	chr1:24795779(+)	0.00281	5.57143	2.47805	30	10	7	13
chr1	24840873	24840873	+	m6A_hg38_3695	1	34	RCAN3	protein_coding	ENSG00000117602	chr1:24840873(+)	3.4e-12	249.333	7.96193	34	1	3	22
chr1	24995674	24995674	+	m6A_hg38_3736	2	21	SRRM1	protein_coding	ENSG00000133226	chr1:24995674(+)	0.00014	13.7813	3.78463	21	2	16	21
chr1	24995800	24995800	+	m6A_hg38_3737	3	28	SRRM1	protein_coding	ENSG00000133226	chr1:24995800(+)	1.9e-06	20.7407	4.3744	28	3	9	20
chr1	25071936	25071936	+	m6A_hg38_3754	4	24	CLIC4	protein_coding	ENSG00000169504	chr1:25071936(+)	0.0003	8.76923	3.13245	24	4	13	19
chr1	25071938	25071938	+	m6A_hg38_3755	4	24	CLIC4	protein_coding	ENSG00000169504	chr1:25071938(+)	0.0003	8.76923	3.13245	24	4	13	19
chr1	25687891	25687891	+	m6A_hg38_3823	5	30	TMEM50A	protein_coding	ENSG00000183726	chr1:25687891(+)	6.7e-06	15.4286	3.94753	30	5	7	18
chr1	25687927	25687927	+	m6A_hg38_3824	9	29	TMEM50A	protein_coding	ENSG00000183726	chr1:25687927(+)	0.00223	5.63889	2.49541	29	9	8	14
chr1	25687932	25687932	+	m6A_hg38_3825	9	29	TMEM50A	protein_coding	ENSG00000183726	chr1:25687932(+)	0.00223	5.63889	2.49541	29	9	8	14
chr1	25688103	25688103	+	m6A_hg38_3831	7	24	TMEM50A	protein_coding	ENSG00000183726	chr1:25688103(+)	0.00763	4.21978	2.07717	24	7	13	16
chr1	25688302	25688302	+	m6A_hg38_3833	9	27	TMEM50A	protein_coding	ENSG00000183726	chr1:25688302(+)	0.0079	4.2	2.07039	27	9	10	14
chr1	25688341	25688341	+	m6A_hg38_3836	9	27	TMEM50A	protein_coding	ENSG00000183726	chr1:25688341(+)	0.0079	4.2	2.07039	27	9	10	14
chr1	25688436	25688436	+	m6A_hg38_3838	8	28	TMEM50A	protein_coding	ENSG00000183726	chr1:25688436(+)	0.00169	5.83333	2.54432	28	8	9	15
chr1	25688589	25688589	+	m6A_hg38_3842	5	21	TMEM50A	protein_coding	ENSG00000183726	chr1:25688589(+)	0.0062	4.725	2.24031	21	5	16	18
chr1	25784954	25784954	+	m6A_hg38_3851	14	34	MACO1	protein_coding	ENSG00000204178	chr1:25784954(+)	0.00454	7.28571	2.86507	34	14	3	9
chr1	25784955	25784955	+	m6A_hg38_3852	14	34	MACO1	protein_coding	ENSG00000204178	chr1:25784955(+)	0.00454	7.28571	2.86507	34	14	3	9
chr1	25785068	25785068	+	m6A_hg38_3857	15	35	MACO1	protein_coding	ENSG00000204178	chr1:25785068(+)	0.00433	9.33333	3.22239	35	15	2	8
chr1	25810618	25810618	+	m6A_hg38_3863	13	34	MACO1	protein_coding	ENSG00000204178	chr1:25810618(+)	0.00172	8.71795	3.12399	34	13	3	10
chr1	25810664	25810664	+	m6A_hg38_3864	7	24	MACO1	protein_coding	ENSG00000204178	chr1:25810664(+)	0.00763	4.21978	2.07717	24	7	13	16
chr1	25824835	25824835	+	m6A_hg38_3869	4	27	MACO1	protein_coding	ENSG00000204178	chr1:25824835(+)	2.7e-05	12.825	3.68089	27	4	10	19
chr1	25824915	25824915	+	m6A_hg38_3871	5	32	MACO1	protein_coding	ENSG00000204178	chr1:25824915(+)	6.3e-07	23.04	4.52607	32	5	5	18
chr1	25825063	25825063	+	m6A_hg38_3873	10	34	MACO1	protein_coding	ENSG00000204178	chr1:25825063(+)	5.9e-05	14.7333	3.88101	34	10	3	13
chr1	25825103	25825103	+	m6A_hg38_3874	10	33	MACO1	protein_coding	ENSG00000204178	chr1:25825103(+)	0.0002	10.725	3.42291	33	10	4	13
chr1	25825157	25825157	+	m6A_hg38_3876	9	34	MACO1	protein_coding	ENSG00000204178	chr1:25825157(+)	1.6e-05	17.6296	4.13993	34	9	3	14
chr1	25825162	25825162	+	m6A_hg38_3877	9	34	MACO1	protein_coding	ENSG00000204178	chr1:25825162(+)	1.6e-05	17.6296	4.13993	34	9	3	14
chr1	25825493	25825493	+	m6A_hg38_3879	6	30	MACO1	protein_coding	ENSG00000204178	chr1:25825493(+)	2.9e-05	12.1429	3.60204	30	6	7	17
chr1	25893502	25893502	+	m6A_hg38_3888	7	32	LDLRAP1	protein_coding	ENSG00000157978	chr1:25893502(+)	1.3e-05	14.6286	3.87072	32	7	5	16
chr1	25893832	25893832	+	m6A_hg38_3894	5	22	LDLRAP1	protein_coding	ENSG00000157978	chr1:25893832(+)	0.00358	5.28	2.40054	22	5	15	18
chr1	26110407	26110407	+	m6A_hg38_3924	4	35	MAN1C1	protein_coding	ENSG00000117643	chr1:26110407(+)	7.4e-10	83.125	6.37721	35	4	2	19
chr1	26142136	26142136	+	m6A_hg38_3936	2	17	SELENON	protein_coding	ENSG00000162430	chr1:26142136(+)	0.00197	8.925	3.15785	17	2	20	21
chr1	26142176	26142176	+	m6A_hg38_3937	3	36	SELENON	protein_coding	ENSG00000162430	chr1:26142176(+)	8.2e-12	240	7.90689	36	3	1	20
chr1	26142500	26142500	+	m6A_hg38_3943	16	36	SELENON	protein_coding	ENSG00000162430	chr1:26142500(+)	0.00355	15.75	3.97728	36	16	1	7
chr1	26142509	26142509	+	m6A_hg38_3944	16	36	SELENON	protein_coding	ENSG00000162430	chr1:26142509(+)	0.00355	15.75	3.97728	36	16	1	7
chr1	26142625	26142625	+	m6A_hg38_3946	12	31	SELENON	protein_coding	ENSG00000162430	chr1:26142625(+)	0.00812	4.73611	2.2437	31	12	6	11
chr1	26143133	26143133	+	m6A_hg38_3952	1	16	SELENON	protein_coding	ENSG00000162430	chr1:26143133(+)	0.00076	16.7619	4.06711	16	1	21	22
chr1	26158517	26158517	+	m6A_hg38_3971	8	33	MTFR1L	protein_coding	ENSG00000117640	chr1:26158517(+)	1.6e-05	15.4688	3.95128	33	8	4	15
chr1	26158536	26158536	+	m6A_hg38_3972	7	33	MTFR1L	protein_coding	ENSG00000117640	chr1:26158536(+)	3.9e-06	18.8571	4.23704	33	7	4	16
chr1	26158835	26158835	+	m6A_hg38_3977	12	34	MTFR1L	protein_coding	ENSG00000117640	chr1:26158835(+)	0.00061	10.3889	3.37697	34	12	3	11
chr1	26158839	26158839	+	m6A_hg38_3978	12	34	MTFR1L	protein_coding	ENSG00000117640	chr1:26158839(+)	0.00061	10.3889	3.37697	34	12	3	11
chr1	26158854	26158854	+	m6A_hg38_3979	12	32	MTFR1L	protein_coding	ENSG00000117640	chr1:26158854(+)	0.00394	5.86667	2.55254	32	12	5	11
chr1	26158876	26158876	+	m6A_hg38_3980	12	34	MTFR1L	protein_coding	ENSG00000117640	chr1:26158876(+)	0.00061	10.3889	3.37697	34	12	3	11
chr1	26158878	26158878	+	m6A_hg38_3981	12	34	MTFR1L	protein_coding	ENSG00000117640	chr1:26158878(+)	0.00061	10.3889	3.37697	34	12	3	11
chr1	26448703	26448703	+	m6A_hg38_4007	13	35	PDIK1L	protein_coding	ENSG00000175087	chr1:26448703(+)	0.00054	13.4615	3.75077	35	13	2	10
chr1	26448738	26448738	+	m6A_hg38_4008	14	35	PDIK1L	protein_coding	ENSG00000175087	chr1:26448738(+)	0.00159	11.25	3.49185	35	14	2	9
chr1	26607323	26607323	+	m6A_hg38_4089	4	24	SH3BGRL3	protein_coding	ENSG00000142669	chr1:26607323(+)	0.0003	8.76923	3.13245	24	4	13	19
chr1	26607583	26607583	+	m6A_hg38_4092	6	35	SH3BGRL3	protein_coding	ENSG00000142669	chr1:26607583(+)	3.3e-08	49.5833	5.63178	35	6	2	17
chr1	26795797	26795797	+	m6A_hg38_4123	6	33	DHDDS	protein_coding	ENSG00000117682	chr1:26795797(+)	8.4e-07	23.375	4.54689	33	6	4	17
chr1	26798974	26798974	+	m6A_hg38_4153	6	34	HMGN2	protein_coding	ENSG00000198830	chr1:26798974(+)	1.9e-07	32.1111	5.005	34	6	3	17
chr1	26798983	26798983	+	m6A_hg38_4155	7	36	HMGN2	protein_coding	ENSG00000198830	chr1:26798983(+)	2.3e-08	82.2857	6.36257	36	7	1	16
chr1	26799032	26799032	+	m6A_hg38_4157	7	28	HMGN2	protein_coding	ENSG00000198830	chr1:26799032(+)	0.00059	7.11111	2.83007	28	7	9	16
chr1	27023199	27023199	+	m6A_hg38_4228	5	20	ARID1A	protein_coding	ENSG00000117713	chr1:27023199(+)	0.01031	4.23529	2.08246	20	5	17	18
chr1	27023419	27023419	+	m6A_hg38_4233	5	20	ARID1A	protein_coding	ENSG00000117713	chr1:27023419(+)	0.01031	4.23529	2.08246	20	5	17	18
chr1	27023750	27023750	+	m6A_hg38_4235	1	19	ARID1A	protein_coding	ENSG00000117713	chr1:27023750(+)	9.7e-05	23.2222	4.53743	19	1	18	22
chr1	27023886	27023886	+	m6A_hg38_4238	1	16	ARID1A	protein_coding	ENSG00000117713	chr1:27023886(+)	0.00076	16.7619	4.06711	16	1	21	22
chr1	27101460	27101460	+	m6A_hg38_4267	4	18	ARID1A	protein_coding	ENSG00000117713	chr1:27101460(+)	0.01106	4.5	2.16993	18	4	19	19
chr1	27120825	27120825	+	m6A_hg38_4360	1	13	PIGV	protein_coding	ENSG00000060642	chr1:27120825(+)	0.00472	11.9167	3.57491	13	1	24	22
chr1	27124299	27124299	+	m6A_hg38_4374	12	33	PIGV	protein_coding	ENSG00000060642	chr1:27124299(+)	0.00168	7.5625	2.91886	33	12	4	11
chr1	27124330	27124330	+	m6A_hg38_4376	11	32	PIGV	protein_coding	ENSG00000060642	chr1:27124330(+)	0.00152	6.98182	2.8036	32	11	5	12
chr1	27124341	27124341	+	m6A_hg38_4377	12	34	PIGV	protein_coding	ENSG00000060642	chr1:27124341(+)	0.00061	10.3889	3.37697	34	12	3	11
chr1	27124406	27124406	+	m6A_hg38_4379	11	33	PIGV	protein_coding	ENSG00000060642	chr1:27124406(+)	0.0006	9	3.16993	33	11	4	12
chr1	27180394	27180394	+	m6A_hg38_4384	12	34	ZDHHC18	protein_coding	ENSG00000204160	chr1:27180394(+)	0.00061	10.3889	3.37697	34	12	3	11
chr1	27180424	27180424	+	m6A_hg38_4385	14	35	ZDHHC18	protein_coding	ENSG00000204160	chr1:27180424(+)	0.00159	11.25	3.49185	35	14	2	9
chr1	27180434	27180434	+	m6A_hg38_4386	14	35	ZDHHC18	protein_coding	ENSG00000204160	chr1:27180434(+)	0.00159	11.25	3.49185	35	14	2	9
chr1	27181537	27181537	+	m6A_hg38_4392	3	28	ZDHHC18	protein_coding	ENSG00000204160	chr1:27181537(+)	1.9e-06	20.7407	4.3744	28	3	9	20
chr1	27268058	27268058	+	m6A_hg38_4442	1	18	NUDC	protein_coding	ENSG00000090273	chr1:27268058(+)	0.0002	20.8421	4.38143	18	1	19	22
chr1	27321046	27321046	+	m6A_hg38_4467	4	21	TRNP1	protein_coding	ENSG00000253368	chr1:27321046(+)	0.0022	6.23438	2.64024	21	4	16	19
chr1	27326378	27326378	+	m6A_hg38_4470	7	28	TRNP1	protein_coding	ENSG00000253368	chr1:27326378(+)	0.00059	7.11111	2.83007	28	7	9	16
chr1	27326547	27326547	+	m6A_hg38_4473	9	31	TRNP1	protein_coding	ENSG00000253368	chr1:27326547(+)	0.00045	8.03704	3.00666	31	9	6	14
chr1	27633210	27633210	+	m6A_hg38_4498	4	24	WDTC1	protein_coding	ENSG00000142784	chr1:27633210(+)	0.0003	8.76923	3.13245	24	4	13	19
chr1	27662073	27662073	+	m6A_hg38_4524	15	35	TMEM222	protein_coding	ENSG00000186501	chr1:27662073(+)	0.00433	9.33333	3.22239	35	15	2	8
chr1	27662103	27662103	+	m6A_hg38_4525	16	35	TMEM222	protein_coding	ENSG00000186501	chr1:27662103(+)	0.01104	7.65625	2.93664	35	16	2	7
chr1	28148910	28148910	+	m6A_hg38_4570	2	23	STX12	protein_coding	ENSG00000117758	chr1:28148910(+)	3e-05	17.25	4.10852	23	2	14	21
chr1	28176668	28176668	+	m6A_hg38_4592	16	36	PPP1R8	protein_coding	ENSG00000117751	chr1:28176668(+)	0.00355	15.75	3.97728	36	16	1	7
chr1	28208896	28208896	+	m6A_hg38_4627	3	23	THEMIS2	protein_coding	ENSG00000130775	chr1:28208896(+)	0.00015	10.9524	3.45317	23	3	14	20
chr1	28209217	28209217	+	m6A_hg38_4629	9	29	THEMIS2	protein_coding	ENSG00000130775	chr1:28209217(+)	0.00223	5.63889	2.49541	29	9	8	14
chr1	28209307	28209307	+	m6A_hg38_4631	10	36	THEMIS2	protein_coding	ENSG00000130775	chr1:28209307(+)	2.4e-06	46.8	5.54844	36	10	1	13
chr1	28209357	28209357	+	m6A_hg38_4633	12	36	THEMIS2	protein_coding	ENSG00000130775	chr1:28209357(+)	3.6e-05	33	5.04439	36	12	1	11
chr1	28212512	28212512	+	m6A_hg38_4637	8	28	THEMIS2	protein_coding	ENSG00000130775	chr1:28212512(+)	0.00169	5.83333	2.54432	28	8	9	15
chr1	28212639	28212639	+	m6A_hg38_4641	8	29	THEMIS2	protein_coding	ENSG00000130775	chr1:28212639(+)	0.00081	6.79688	2.76487	29	8	8	15
chr1	28212658	28212658	+	m6A_hg38_4642	9	30	THEMIS2	protein_coding	ENSG00000130775	chr1:28212658(+)	0.00105	6.66667	2.73697	30	9	7	14
chr1	28212879	28212879	+	m6A_hg38_4644	6	28	THEMIS2	protein_coding	ENSG00000130775	chr1:28212879(+)	0.00018	8.81481	3.13993	28	6	9	17
chr1	28293272	28293272	+	m6A_hg38_4661	1	18	XKR8	protein_coding	ENSG00000158156	chr1:28293272(+)	0.0002	20.8421	4.38143	18	1	19	22
chr1	28293284	28293284	+	m6A_hg38_4662	1	18	XKR8	protein_coding	ENSG00000158156	chr1:28293284(+)	0.0002	20.8421	4.38143	18	1	19	22
chr1	28293407	28293407	+	m6A_hg38_4663	1	20	XKR8	protein_coding	ENSG00000158156	chr1:28293407(+)	4.6e-05	25.8824	4.6939	20	1	17	22
chr1	28293436	28293436	+	m6A_hg38_4664	1	17	XKR8	protein_coding	ENSG00000158156	chr1:28293436(+)	0.0004	18.7	4.22497	17	1	20	22
chr1	28293968	28293968	+	m6A_hg38_4669	1	21	XKR8	protein_coding	ENSG00000158156	chr1:28293968(+)	2.1e-05	28.875	4.85175	21	1	16	22
chr1	28294064	28294064	+	m6A_hg38_4671	1	19	XKR8	protein_coding	ENSG00000158156	chr1:28294064(+)	9.7e-05	23.2222	4.53743	19	1	18	22
chr1	28792975	28792975	+	m6A_hg38_4771	7	35	PHACTR4	protein_coding	ENSG00000204138	chr1:28792975(+)	1.8e-07	40	5.32193	35	7	2	16
chr1	28800194	28800194	+	m6A_hg38_4777	9	34	PHACTR4	protein_coding	ENSG00000204138	chr1:28800194(+)	1.6e-05	17.6296	4.13993	34	9	3	14
chr1	28800335	28800335	+	m6A_hg38_4779	9	36	PHACTR4	protein_coding	ENSG00000204138	chr1:28800335(+)	5.7e-07	56	5.80735	36	9	1	14
chr1	28800441	28800441	+	m6A_hg38_4781	11	36	PHACTR4	protein_coding	ENSG00000204138	chr1:28800441(+)	9.7e-06	39.2727	5.29546	36	11	1	12
chr1	28800447	28800447	+	m6A_hg38_4782	11	36	PHACTR4	protein_coding	ENSG00000204138	chr1:28800447(+)	9.7e-06	39.2727	5.29546	36	11	1	12
chr1	28800626	28800626	+	m6A_hg38_4785	3	18	PHACTR4	protein_coding	ENSG00000204138	chr1:28800626(+)	0.00392	6.31579	2.65896	18	3	19	20
chr1	28823120	28823120	+	m6A_hg38_4794	10	29	PHACTR4	protein_coding	ENSG00000204138	chr1:28823120(+)	0.00553	4.7125	2.23649	29	10	8	13
chr1	28823133	28823133	+	m6A_hg38_4795	10	29	PHACTR4	protein_coding	ENSG00000204138	chr1:28823133(+)	0.00553	4.7125	2.23649	29	10	8	13
chr1	28823189	28823189	+	m6A_hg38_4796	13	35	PHACTR4	protein_coding	ENSG00000204138	chr1:28823189(+)	0.00054	13.4615	3.75077	35	13	2	10
chr1	28864510	28864510	+	m6A_hg38_4875	5	20	RCC1	protein_coding	ENSG00000180198	chr1:28864510(+)	0.01031	4.23529	2.08246	20	5	17	18
chr1	28904093	28904093	+	m6A_hg38_4923	3	18	TRNAU1AP	protein_coding	ENSG00000180098	chr1:28904093(+)	0.00392	6.31579	2.65896	18	3	19	20
chr1	29040647	29040647	+	m6A_hg38_4942	2	26	GMEB1	protein_coding	ENSG00000162419	chr1:29040647(+)	2.1e-06	24.8182	4.63333	26	2	11	21
chr1	29041193	29041193	+	m6A_hg38_4951	9	31	GMEB1	protein_coding	ENSG00000162419	chr1:29041193(+)	0.00045	8.03704	3.00666	31	9	6	14
chr1	29041205	29041205	+	m6A_hg38_4952	9	31	GMEB1	protein_coding	ENSG00000162419	chr1:29041205(+)	0.00045	8.03704	3.00666	31	9	6	14
chr1	29041460	29041460	+	m6A_hg38_4957	1	14	GMEB1	protein_coding	ENSG00000162419	chr1:29041460(+)	0.00264	13.3913	3.74322	14	1	23	22
chr1	29069041	29069041	+	m6A_hg38_4969	1	17	YTHDF2	protein_coding	ENSG00000198492	chr1:29069041(+)	0.0004	18.7	4.22497	17	1	20	22
chr1	29069052	29069052	+	m6A_hg38_4970	2	19	YTHDF2	protein_coding	ENSG00000198492	chr1:29069052(+)	0.00056	11.0833	3.47032	19	2	18	21
chr1	29095544	29095544	+	m6A_hg38_5016	13	34	YTHDF2	protein_coding	ENSG00000198492	chr1:29095544(+)	0.00172	8.71795	3.12399	34	13	3	10
chr1	29095565	29095565	+	m6A_hg38_5017	13	36	YTHDF2	protein_coding	ENSG00000198492	chr1:29095565(+)	0.00012	27.6923	4.79141	36	13	1	10
chr1	29095584	29095584	+	m6A_hg38_5019	13	35	YTHDF2	protein_coding	ENSG00000198492	chr1:29095584(+)	0.00054	13.4615	3.75077	35	13	2	10
chr1	29095614	29095614	+	m6A_hg38_5020	12	35	YTHDF2	protein_coding	ENSG00000198492	chr1:29095614(+)	0.00017	16.0417	4.00375	35	12	2	11
chr1	29095617	29095617	+	m6A_hg38_5021	12	35	YTHDF2	protein_coding	ENSG00000198492	chr1:29095617(+)	0.00017	16.0417	4.00375	35	12	2	11
chr1	29095624	29095624	+	m6A_hg38_5022	12	35	YTHDF2	protein_coding	ENSG00000198492	chr1:29095624(+)	0.00017	16.0417	4.00375	35	12	2	11
chr1	29443702	29443702	+	m6A_hg38_5081	4	24	EPB41	protein_coding	ENSG00000159023	chr1:29443702(+)	0.0003	8.76923	3.13245	24	4	13	19
chr1	29443744	29443744	+	m6A_hg38_5082	4	24	EPB41	protein_coding	ENSG00000159023	chr1:29443744(+)	0.0003	8.76923	3.13245	24	4	13	19
chr1	29446002	29446002	+	m6A_hg38_5117	7	25	EPB41	protein_coding	ENSG00000159023	chr1:29446002(+)	0.00438	4.7619	2.25154	25	7	12	16
chr1	29446028	29446028	+	m6A_hg38_5119	5	23	EPB41	protein_coding	ENSG00000159023	chr1:29446028(+)	0.00198	5.91429	2.5642	23	5	14	18
chr1	29446089	29446089	+	m6A_hg38_5122	4	20	EPB41	protein_coding	ENSG00000159023	chr1:29446089(+)	0.00391	5.58824	2.48239	20	4	17	19
chr1	29446189	29446189	+	m6A_hg38_5126	6	32	EPB41	protein_coding	ENSG00000159023	chr1:29446189(+)	3.1e-06	18.1333	4.18057	32	6	5	17
chr1	31194500	31194500	+	m6A_hg38_5164	1	11	MATN1-AS1	lncRNA	ENSG00000186056	chr1:31194500(+)	0.01405	9.30769	3.21842	11	1	26	22
chr1	31837392	31837392	+	m6A_hg38_5189	10	33	ZCCHC17	protein_coding	ENSG00000121766	chr1:31837392(+)	0.0002	10.725	3.42291	33	10	4	13
chr1	31837502	31837502	+	m6A_hg38_5190	6	28	ZCCHC17	protein_coding	ENSG00000121766	chr1:31837502(+)	0.00018	8.81481	3.13993	28	6	9	17
chr1	32052564	32052564	+	m6A_hg38_5217	4	29	TINAGL1	protein_coding	ENSG00000142910	chr1:32052564(+)	3.9e-06	17.2188	4.10591	29	4	8	19
chr1	32052765	32052765	+	m6A_hg38_5218	5	32	TINAGL1	protein_coding	ENSG00000142910	chr1:32052765(+)	6.3e-07	23.04	4.52607	32	5	5	18
chr1	32052878	32052878	+	m6A_hg38_5219	5	33	TINAGL1	protein_coding	ENSG00000142910	chr1:32052878(+)	1.6e-07	29.7	4.89239	33	5	4	18
chr1	32568252	32568252	+	m6A_hg38_5277	4	18	TMEM39B	protein_coding	ENSG00000121775	chr1:32568252(+)	0.01106	4.5	2.16993	18	4	19	19
chr1	32620213	32620213	+	m6A_hg38_5284	5	31	KPNA6	protein_coding	ENSG00000025800	chr1:32620213(+)	2.2e-06	18.6	4.21723	31	5	6	18
chr1	32620237	32620237	+	m6A_hg38_5285	6	31	KPNA6	protein_coding	ENSG00000025800	chr1:32620237(+)	1e-05	14.6389	3.87173	31	6	6	17
chr1	32620251	32620251	+	m6A_hg38_5287	7	31	KPNA6	protein_coding	ENSG00000025800	chr1:32620251(+)	4e-05	11.8095	3.56188	31	7	6	16
chr1	32635570	32635570	+	m6A_hg38_5300	6	30	KPNA6	protein_coding	ENSG00000025800	chr1:32635570(+)	2.9e-05	12.1429	3.60204	30	6	7	17
chr1	32635578	32635578	+	m6A_hg38_5301	8	30	KPNA6	protein_coding	ENSG00000025800	chr1:32635578(+)	0.00036	8.03571	3.00643	30	8	7	15
chr1	32641732	32641732	+	m6A_hg38_5355	9	36	KPNA6	protein_coding	ENSG00000025800	chr1:32641732(+)	5.7e-07	56	5.80735	36	9	1	14
chr1	32641834	32641834	+	m6A_hg38_5357	15	35	KPNA6	protein_coding	ENSG00000025800	chr1:32641834(+)	0.00433	9.33333	3.22239	35	15	2	8
chr1	32646907	32646907	+	m6A_hg38_5376	9	36	TXLNA	protein_coding	ENSG00000084652	chr1:32646907(+)	5.7e-07	56	5.80735	36	9	1	14
chr1	32646915	32646915	+	m6A_hg38_5377	14	36	TXLNA	protein_coding	ENSG00000084652	chr1:32646915(+)	0.0004	23.1429	4.5325	36	14	1	9
chr1	32646939	32646939	+	m6A_hg38_5379	16	36	TXLNA	protein_coding	ENSG00000084652	chr1:32646939(+)	0.00355	15.75	3.97728	36	16	1	7
chr1	32697012	32697012	+	m6A_hg38_5500	6	25	EIF3I	protein_coding	ENSG00000084623	chr1:32697012(+)	0.00163	5.90278	2.56139	25	6	12	17
chr1	32697082	32697082	+	m6A_hg38_5502	8	29	EIF3I	protein_coding	ENSG00000084623	chr1:32697082(+)	0.00081	6.79688	2.76487	29	8	8	15
chr1	32697083	32697083	+	m6A_hg38_5503	8	29	EIF3I	protein_coding	ENSG00000084623	chr1:32697083(+)	0.00081	6.79688	2.76487	29	8	8	15
chr1	33058793	33058793	+	m6A_hg38_5589	3	24	NA	protein_coding	ENSG00000254553	chr1:33058793(+)	7.2e-05	12.3077	3.62149	24	3	13	20
chr1	33065783	33065783	+	m6A_hg38_5592	5	26	NA	protein_coding	ENSG00000254553	chr1:33065783(+)	0.00025	8.50909	3.08901	26	5	11	18
chr1	33065818	33065818	+	m6A_hg38_5593	5	31	NA	protein_coding	ENSG00000254553	chr1:33065818(+)	2.2e-06	18.6	4.21723	31	5	6	18
chr1	33066066	33066066	+	m6A_hg38_5598	5	22	NA	protein_coding	ENSG00000254553	chr1:33066066(+)	0.00358	5.28	2.40054	22	5	15	18
chr1	33145986	33145986	+	m6A_hg38_5661	1	15	RBBP4	protein_coding	ENSG00000162521	chr1:33145986(+)	0.00144	15	3.90689	15	1	22	22
chr1	33149600	33149600	+	m6A_hg38_5683	1	11	RBBP4	protein_coding	ENSG00000162521	chr1:33149600(+)	0.01405	9.30769	3.21842	11	1	26	22
chr1	33151482	33151482	+	m6A_hg38_5692	5	20	RBBP4	protein_coding	ENSG00000162521	chr1:33151482(+)	0.01031	4.23529	2.08246	20	5	17	18
chr1	33151597	33151597	+	m6A_hg38_5696	5	24	RBBP4	protein_coding	ENSG00000162521	chr1:33151597(+)	0.00105	6.64615	2.73252	24	5	13	18
chr1	33235642	33235642	+	m6A_hg38_5706	3	24	KIAA1522	protein_coding	ENSG00000162522	chr1:33235642(+)	7.2e-05	12.3077	3.62149	24	3	13	20
chr1	33235732	33235732	+	m6A_hg38_5708	6	27	KIAA1522	protein_coding	ENSG00000162522	chr1:33235732(+)	0.0004	7.65	2.93546	27	6	10	17
chr1	33237642	33237642	+	m6A_hg38_5719	9	29	KIAA1522	protein_coding	ENSG00000162522	chr1:33237642(+)	0.00223	5.63889	2.49541	29	9	8	14
chr1	33237751	33237751	+	m6A_hg38_5721	10	29	KIAA1522	protein_coding	ENSG00000162522	chr1:33237751(+)	0.00553	4.7125	2.23649	29	10	8	13
chr1	33237786	33237786	+	m6A_hg38_5722	9	29	KIAA1522	protein_coding	ENSG00000162522	chr1:33237786(+)	0.00223	5.63889	2.49541	29	9	8	14
chr1	33237959	33237959	+	m6A_hg38_5723	13	35	KIAA1522	protein_coding	ENSG00000162522	chr1:33237959(+)	0.00054	13.4615	3.75077	35	13	2	10
chr1	33237964	33237964	+	m6A_hg38_5724	13	35	KIAA1522	protein_coding	ENSG00000162522	chr1:33237964(+)	0.00054	13.4615	3.75077	35	13	2	10
chr1	33238529	33238529	+	m6A_hg38_5726	16	35	KIAA1522	protein_coding	ENSG00000162522	chr1:33238529(+)	0.01104	7.65625	2.93664	35	16	2	7
chr1	33238543	33238543	+	m6A_hg38_5727	16	35	KIAA1522	protein_coding	ENSG00000162522	chr1:33238543(+)	0.01104	7.65625	2.93664	35	16	2	7
chr1	33238859	33238859	+	m6A_hg38_5732	8	29	KIAA1522	protein_coding	ENSG00000162522	chr1:33238859(+)	0.00081	6.79688	2.76487	29	8	8	15
chr1	33238863	33238863	+	m6A_hg38_5733	8	29	KIAA1522	protein_coding	ENSG00000162522	chr1:33238863(+)	0.00081	6.79688	2.76487	29	8	8	15
chr1	33238884	33238884	+	m6A_hg38_5734	9	28	KIAA1522	protein_coding	ENSG00000162522	chr1:33238884(+)	0.00435	4.83951	2.27486	28	9	9	14
chr1	33292193	33292193	+	m6A_hg38_5771	16	35	S100PBP	protein_coding	ENSG00000116497	chr1:33292193(+)	0.01104	7.65625	2.93664	35	16	2	7
chr1	33764843	33764843	+	m6A_hg38_5818	11	32	ZNF362	protein_coding	ENSG00000160094	chr1:33764843(+)	0.00152	6.98182	2.8036	32	11	5	12
chr1	33764865	33764865	+	m6A_hg38_5819	11	31	ZNF362	protein_coding	ENSG00000160094	chr1:33764865(+)	0.0034	5.63636	2.49476	31	11	6	12
chr1	33765045	33765045	+	m6A_hg38_5822	11	36	ZNF362	protein_coding	ENSG00000160094	chr1:33765045(+)	9.7e-06	39.2727	5.29546	36	11	1	12
chr1	33765053	33765053	+	m6A_hg38_5823	11	36	ZNF362	protein_coding	ENSG00000160094	chr1:33765053(+)	9.7e-06	39.2727	5.29546	36	11	1	12
chr1	33765080	33765080	+	m6A_hg38_5824	16	36	ZNF362	protein_coding	ENSG00000160094	chr1:33765080(+)	0.00355	15.75	3.97728	36	16	1	7
chr1	33765136	33765136	+	m6A_hg38_5825	17	36	ZNF362	protein_coding	ENSG00000160094	chr1:33765136(+)	0.00967	12.7059	3.66742	36	17	1	6
chr1	33765276	33765276	+	m6A_hg38_5827	11	33	ZNF362	protein_coding	ENSG00000160094	chr1:33765276(+)	0.0006	9	3.16993	33	11	4	12
chr1	33960433	33960433	+	m6A_hg38_5851	2	21	ZSCAN20	protein_coding	ENSG00000121903	chr1:33960433(+)	0.00014	13.7813	3.78463	21	2	16	21
chr1	33961012	33961012	+	m6A_hg38_5858	5	31	ZSCAN20	protein_coding	ENSG00000121903	chr1:33961012(+)	2.2e-06	18.6	4.21723	31	5	6	18
chr1	35579402	35579402	+	m6A_hg38_5905	11	31	ZMYM1	protein_coding	ENSG00000197056	chr1:35579402(+)	0.0034	5.63636	2.49476	31	11	6	12
chr1	35824808	35824808	+	m6A_hg38_5954	13	36	ZMYM4	protein_coding	ENSG00000146463	chr1:35824808(+)	0.00012	27.6923	4.79141	36	13	1	10
chr1	35885169	35885169	+	m6A_hg38_5993	9	36	ZMYM4	protein_coding	ENSG00000146463	chr1:35885169(+)	5.7e-07	56	5.80735	36	9	1	14
chr1	35885184	35885184	+	m6A_hg38_5995	9	36	ZMYM4	protein_coding	ENSG00000146463	chr1:35885184(+)	5.7e-07	56	5.80735	36	9	1	14
chr1	35885230	35885230	+	m6A_hg38_5998	10	36	ZMYM4	protein_coding	ENSG00000146463	chr1:35885230(+)	2.4e-06	46.8	5.54844	36	10	1	13
chr1	35885253	35885253	+	m6A_hg38_5999	9	36	ZMYM4	protein_coding	ENSG00000146463	chr1:35885253(+)	5.7e-07	56	5.80735	36	9	1	14
chr1	35885324	35885324	+	m6A_hg38_6000	15	35	ZMYM4	protein_coding	ENSG00000146463	chr1:35885324(+)	0.00433	9.33333	3.22239	35	15	2	8
chr1	35885407	35885407	+	m6A_hg38_6003	16	36	ZMYM4	protein_coding	ENSG00000146463	chr1:35885407(+)	0.00355	15.75	3.97728	36	16	1	7
chr1	35885415	35885415	+	m6A_hg38_6004	15	36	ZMYM4	protein_coding	ENSG00000146463	chr1:35885415(+)	0.00123	19.2	4.26303	36	15	1	8
chr1	35885558	35885558	+	m6A_hg38_6009	13	36	ZMYM4	protein_coding	ENSG00000146463	chr1:35885558(+)	0.00012	27.6923	4.79141	36	13	1	10
chr1	35885598	35885598	+	m6A_hg38_6010	13	36	ZMYM4	protein_coding	ENSG00000146463	chr1:35885598(+)	0.00012	27.6923	4.79141	36	13	1	10
chr1	35885646	35885646	+	m6A_hg38_6012	11	36	ZMYM4	protein_coding	ENSG00000146463	chr1:35885646(+)	9.7e-06	39.2727	5.29546	36	11	1	12
chr1	36319489	36319489	+	m6A_hg38_6083	11	30	AGO4	protein_coding	ENSG00000134698	chr1:36319489(+)	0.00681	4.67532	2.22507	30	11	7	12
chr1	36321304	36321304	+	m6A_hg38_6089	5	32	AGO4	protein_coding	ENSG00000134698	chr1:36321304(+)	6.3e-07	23.04	4.52607	32	5	5	18
chr1	36321442	36321442	+	m6A_hg38_6091	14	36	AGO4	protein_coding	ENSG00000134698	chr1:36321442(+)	0.0004	23.1429	4.5325	36	14	1	9
chr1	36321468	36321468	+	m6A_hg38_6092	15	35	AGO4	protein_coding	ENSG00000134698	chr1:36321468(+)	0.00433	9.33333	3.22239	35	15	2	8
chr1	36385467	36385467	+	m6A_hg38_6112	8	29	AGO1	protein_coding	ENSG00000092847	chr1:36385467(+)	0.00081	6.79688	2.76487	29	8	8	15
chr1	36385533	36385533	+	m6A_hg38_6114	9	33	AGO1	protein_coding	ENSG00000092847	chr1:36385533(+)	5.8e-05	12.8333	3.68182	33	9	4	14
chr1	36521377	36521377	+	m6A_hg38_6153	9	32	AGO3	protein_coding	ENSG00000126070	chr1:36521377(+)	0.00017	9.95556	3.3155	32	9	5	14
chr1	36521400	36521400	+	m6A_hg38_6154	9	33	AGO3	protein_coding	ENSG00000126070	chr1:36521400(+)	5.8e-05	12.8333	3.68182	33	9	4	14
chr1	36521433	36521433	+	m6A_hg38_6155	9	35	AGO3	protein_coding	ENSG00000126070	chr1:36521433(+)	3.6e-06	27.2222	4.76671	35	9	2	14
chr1	36558836	36558836	+	m6A_hg38_6175	14	34	ADPRS	protein_coding	ENSG00000116863	chr1:36558836(+)	0.00454	7.28571	2.86507	34	14	3	9
chr1	36558838	36558838	+	m6A_hg38_6176	14	34	ADPRS	protein_coding	ENSG00000116863	chr1:36558838(+)	0.00454	7.28571	2.86507	34	14	3	9
chr1	36558842	36558842	+	m6A_hg38_6177	14	34	ADPRS	protein_coding	ENSG00000116863	chr1:36558842(+)	0.00454	7.28571	2.86507	34	14	3	9
chr1	36558944	36558944	+	m6A_hg38_6178	17	36	ADPRS	protein_coding	ENSG00000116863	chr1:36558944(+)	0.00967	12.7059	3.66742	36	17	1	6
chr1	36559103	36559103	+	m6A_hg38_6179	14	36	ADPRS	protein_coding	ENSG00000116863	chr1:36559103(+)	0.0004	23.1429	4.5325	36	14	1	9
chr1	36752265	36752265	+	m6A_hg38_6232	9	35	THRAP3	protein_coding	ENSG00000054118	chr1:36752265(+)	3.6e-06	27.2222	4.76671	35	9	2	14
chr1	36752286	36752286	+	m6A_hg38_6233	12	35	THRAP3	protein_coding	ENSG00000054118	chr1:36752286(+)	0.00017	16.0417	4.00375	35	12	2	11
chr1	36752418	36752418	+	m6A_hg38_6234	10	35	THRAP3	protein_coding	ENSG00000054118	chr1:36752418(+)	1.4e-05	22.75	4.50779	35	10	2	13
chr1	36752444	36752444	+	m6A_hg38_6235	9	35	THRAP3	protein_coding	ENSG00000054118	chr1:36752444(+)	3.6e-06	27.2222	4.76671	35	9	2	14
chr1	36754680	36754680	+	m6A_hg38_6237	4	18	THRAP3	protein_coding	ENSG00000054118	chr1:36754680(+)	0.01106	4.5	2.16993	18	4	19	19
chr1	36754709	36754709	+	m6A_hg38_6239	7	30	THRAP3	protein_coding	ENSG00000054118	chr1:36754709(+)	0.00011	9.79592	3.29218	30	7	7	16
chr1	36754712	36754712	+	m6A_hg38_6240	7	30	THRAP3	protein_coding	ENSG00000054118	chr1:36754712(+)	0.00011	9.79592	3.29218	30	7	7	16
chr1	36754713	36754713	+	m6A_hg38_6241	7	30	THRAP3	protein_coding	ENSG00000054118	chr1:36754713(+)	0.00011	9.79592	3.29218	30	7	7	16
chr1	36754927	36754927	+	m6A_hg38_6249	16	36	THRAP3	protein_coding	ENSG00000054118	chr1:36754927(+)	0.00355	15.75	3.97728	36	16	1	7
chr1	36754967	36754967	+	m6A_hg38_6250	16	36	THRAP3	protein_coding	ENSG00000054118	chr1:36754967(+)	0.00355	15.75	3.97728	36	16	1	7
chr1	36754999	36754999	+	m6A_hg38_6251	15	36	THRAP3	protein_coding	ENSG00000054118	chr1:36754999(+)	0.00123	19.2	4.26303	36	15	1	8
chr1	36755004	36755004	+	m6A_hg38_6252	15	35	THRAP3	protein_coding	ENSG00000054118	chr1:36755004(+)	0.00433	9.33333	3.22239	35	15	2	8
chr1	36755078	36755078	+	m6A_hg38_6254	12	35	THRAP3	protein_coding	ENSG00000054118	chr1:36755078(+)	0.00017	16.0417	4.00375	35	12	2	11
chr1	36755079	36755079	+	m6A_hg38_6255	12	35	THRAP3	protein_coding	ENSG00000054118	chr1:36755079(+)	0.00017	16.0417	4.00375	35	12	2	11
chr1	36766578	36766578	+	m6A_hg38_6271	8	30	THRAP3	protein_coding	ENSG00000054118	chr1:36766578(+)	0.00036	8.03571	3.00643	30	8	7	15
chr1	36766636	36766636	+	m6A_hg38_6275	10	31	THRAP3	protein_coding	ENSG00000054118	chr1:36766636(+)	0.0013	6.71667	2.74775	31	10	6	13
chr1	36769425	36769425	+	m6A_hg38_6282	9	36	THRAP3	protein_coding	ENSG00000054118	chr1:36769425(+)	5.7e-07	56	5.80735	36	9	1	14
chr1	36769524	36769524	+	m6A_hg38_6283	16	36	THRAP3	protein_coding	ENSG00000054118	chr1:36769524(+)	0.00355	15.75	3.97728	36	16	1	7
chr1	38265517	38265517	+	m6A_hg38_6385	5	20	MANEAL	protein_coding	ENSG00000185090	chr1:38265517(+)	0.01031	4.23529	2.08246	20	5	17	18
chr1	38274769	38274769	+	m6A_hg38_6432	6	22	C1orf122	protein_coding	ENSG00000197982	chr1:38274769(+)	0.00911	4.15556	2.05504	22	6	15	17
chr1	38274800	38274800	+	m6A_hg38_6433	6	26	C1orf122	protein_coding	ENSG00000197982	chr1:38274800(+)	0.00083	6.69697	2.74351	26	6	11	17
chr1	38274807	38274807	+	m6A_hg38_6434	6	26	C1orf122	protein_coding	ENSG00000197982	chr1:38274807(+)	0.00083	6.69697	2.74351	26	6	11	17
chr1	39469836	39469836	+	m6A_hg38_6479	5	22	AKIRIN1	protein_coding	ENSG00000174574	chr1:39469836(+)	0.00358	5.28	2.40054	22	5	15	18
chr1	39469879	39469879	+	m6A_hg38_6480	6	28	AKIRIN1	protein_coding	ENSG00000174574	chr1:39469879(+)	0.00018	8.81481	3.13993	28	6	9	17
chr1	39469887	39469887	+	m6A_hg38_6481	6	28	AKIRIN1	protein_coding	ENSG00000174574	chr1:39469887(+)	0.00018	8.81481	3.13993	28	6	9	17
chr1	39469967	39469967	+	m6A_hg38_6483	5	25	AKIRIN1	protein_coding	ENSG00000174574	chr1:39469967(+)	0.00053	7.5	2.90689	25	5	12	18
chr1	39800189	39800189	+	m6A_hg38_6570	4	20	MACF1	protein_coding	ENSG00000127603	chr1:39800189(+)	0.00391	5.58824	2.48239	20	4	17	19
chr1	39800363	39800363	+	m6A_hg38_6573	5	23	MACF1	protein_coding	ENSG00000127603	chr1:39800363(+)	0.00198	5.91429	2.5642	23	5	14	18
chr1	39800481	39800481	+	m6A_hg38_6575	6	23	MACF1	protein_coding	ENSG00000127603	chr1:39800481(+)	0.00539	4.65476	2.21871	23	6	14	17
chr1	39823434	39823434	+	m6A_hg38_6595	14	36	MACF1	protein_coding	ENSG00000127603	chr1:39823434(+)	0.0004	23.1429	4.5325	36	14	1	9
chr1	39851490	39851490	+	m6A_hg38_6619	14	35	MACF1	protein_coding	ENSG00000127603	chr1:39851490(+)	0.00159	11.25	3.49185	35	14	2	9
chr1	39851504	39851504	+	m6A_hg38_6620	14	35	MACF1	protein_coding	ENSG00000127603	chr1:39851504(+)	0.00159	11.25	3.49185	35	14	2	9
chr1	39853128	39853128	+	m6A_hg38_6625	11	35	MACF1	protein_coding	ENSG00000127603	chr1:39853128(+)	5.2e-05	19.0909	4.25481	35	11	2	12
chr1	39853159	39853159	+	m6A_hg38_6626	12	35	MACF1	protein_coding	ENSG00000127603	chr1:39853159(+)	0.00017	16.0417	4.00375	35	12	2	11
chr1	39853714	39853714	+	m6A_hg38_6631	6	34	MACF1	protein_coding	ENSG00000127603	chr1:39853714(+)	1.9e-07	32.1111	5.005	34	6	3	17
chr1	39853726	39853726	+	m6A_hg38_6633	7	34	MACF1	protein_coding	ENSG00000127603	chr1:39853726(+)	9.3e-07	25.9048	4.69515	34	7	3	16
chr1	39853966	39853966	+	m6A_hg38_6635	10	35	MACF1	protein_coding	ENSG00000127603	chr1:39853966(+)	1.4e-05	22.75	4.50779	35	10	2	13
chr1	39854135	39854135	+	m6A_hg38_6638	15	35	MACF1	protein_coding	ENSG00000127603	chr1:39854135(+)	0.00433	9.33333	3.22239	35	15	2	8
chr1	39854186	39854186	+	m6A_hg38_6642	15	35	MACF1	protein_coding	ENSG00000127603	chr1:39854186(+)	0.00433	9.33333	3.22239	35	15	2	8
chr1	39854206	39854206	+	m6A_hg38_6643	15	35	MACF1	protein_coding	ENSG00000127603	chr1:39854206(+)	0.00433	9.33333	3.22239	35	15	2	8
chr1	39854209	39854209	+	m6A_hg38_6644	15	35	MACF1	protein_coding	ENSG00000127603	chr1:39854209(+)	0.00433	9.33333	3.22239	35	15	2	8
chr1	39854231	39854231	+	m6A_hg38_6645	15	35	MACF1	protein_coding	ENSG00000127603	chr1:39854231(+)	0.00433	9.33333	3.22239	35	15	2	8
chr1	39876314	39876314	+	m6A_hg38_6676	1	14	MACF1	protein_coding	ENSG00000127603	chr1:39876314(+)	0.00264	13.3913	3.74322	14	1	23	22
chr1	39879977	39879977	+	m6A_hg38_6710	12	33	MACF1	protein_coding	ENSG00000127603	chr1:39879977(+)	0.00168	7.5625	2.91886	33	12	4	11
chr1	39951446	39951446	+	m6A_hg38_6776	9	35	MACF1	protein_coding	ENSG00000127603	chr1:39951446(+)	3.6e-06	27.2222	4.76671	35	9	2	14
chr1	40219199	40219199	+	m6A_hg38_6814	7	31	PPIE	protein_coding	ENSG00000084072	chr1:40219199(+)	4e-05	11.8095	3.56188	31	7	6	16
chr1	40219318	40219318	+	m6A_hg38_6815	8	26	PPIE	protein_coding	ENSG00000084072	chr1:40219318(+)	0.006	4.43182	2.1479	26	8	11	15
chr1	40219336	40219336	+	m6A_hg38_6816	7	27	PPIE	protein_coding	ENSG00000084072	chr1:40219336(+)	0.00122	6.17143	2.6256	27	7	10	16
chr1	40219359	40219359	+	m6A_hg38_6817	7	24	PPIE	protein_coding	ENSG00000084072	chr1:40219359(+)	0.00763	4.21978	2.07717	24	7	13	16
chr1	40537461	40537461	+	m6A_hg38_6860	2	31	CAP1	protein_coding	ENSG00000131236	chr1:40537461(+)	6.7e-09	54.25	5.76155	31	2	6	21
chr1	40537474	40537474	+	m6A_hg38_6861	2	31	CAP1	protein_coding	ENSG00000131236	chr1:40537474(+)	6.7e-09	54.25	5.76155	31	2	6	21
chr1	40701667	40701667	+	m6A_hg38_6884	6	22	RLF	protein_coding	ENSG00000117000	chr1:40701667(+)	0.00911	4.15556	2.05504	22	6	15	17
chr1	40701786	40701786	+	m6A_hg38_6885	4	22	RLF	protein_coding	ENSG00000117000	chr1:40701786(+)	0.00119	6.96667	2.80047	22	4	15	19
chr1	40701794	40701794	+	m6A_hg38_6886	4	21	RLF	protein_coding	ENSG00000117000	chr1:40701794(+)	0.0022	6.23438	2.64024	21	4	16	19
chr1	40701802	40701802	+	m6A_hg38_6887	4	21	RLF	protein_coding	ENSG00000117000	chr1:40701802(+)	0.0022	6.23438	2.64024	21	4	16	19
chr1	40701805	40701805	+	m6A_hg38_6888	4	21	RLF	protein_coding	ENSG00000117000	chr1:40701805(+)	0.0022	6.23438	2.64024	21	4	16	19
chr1	40702404	40702404	+	m6A_hg38_6898	3	16	RLF	protein_coding	ENSG00000117000	chr1:40702404(+)	0.01115	5.07937	2.34465	16	3	21	20
chr1	40703034	40703034	+	m6A_hg38_6909	1	12	RLF	protein_coding	ENSG00000117000	chr1:40703034(+)	0.00825	10.56	3.40054	12	1	25	22
chr1	40703052	40703052	+	m6A_hg38_6911	1	17	RLF	protein_coding	ENSG00000117000	chr1:40703052(+)	0.0004	18.7	4.22497	17	1	20	22
chr1	40703342	40703342	+	m6A_hg38_6915	4	21	RLF	protein_coding	ENSG00000117000	chr1:40703342(+)	0.0022	6.23438	2.64024	21	4	16	19
chr1	40703384	40703384	+	m6A_hg38_6917	5	20	RLF	protein_coding	ENSG00000117000	chr1:40703384(+)	0.01031	4.23529	2.08246	20	5	17	18
chr1	40703973	40703973	+	m6A_hg38_6928	1	13	RLF	protein_coding	ENSG00000117000	chr1:40703973(+)	0.00472	11.9167	3.57491	13	1	24	22
chr1	40703989	40703989	+	m6A_hg38_6929	1	14	RLF	protein_coding	ENSG00000117000	chr1:40703989(+)	0.00264	13.3913	3.74322	14	1	23	22
chr1	40704763	40704763	+	m6A_hg38_6947	7	26	RLF	protein_coding	ENSG00000117000	chr1:40704763(+)	0.00238	5.4026	2.43365	26	7	11	16
chr1	40704778	40704778	+	m6A_hg38_6948	7	26	RLF	protein_coding	ENSG00000117000	chr1:40704778(+)	0.00238	5.4026	2.43365	26	7	11	16
chr1	40704786	40704786	+	m6A_hg38_6949	7	26	RLF	protein_coding	ENSG00000117000	chr1:40704786(+)	0.00238	5.4026	2.43365	26	7	11	16
chr1	40705287	40705287	+	m6A_hg38_6955	1	11	RLF	protein_coding	ENSG00000117000	chr1:40705287(+)	0.01405	9.30769	3.21842	11	1	26	22
chr1	40705493	40705493	+	m6A_hg38_6956	3	29	RLF	protein_coding	ENSG00000117000	chr1:40705493(+)	6.6e-07	24.1667	4.59495	29	3	8	20
chr1	40705505	40705505	+	m6A_hg38_6957	3	29	RLF	protein_coding	ENSG00000117000	chr1:40705505(+)	6.6e-07	24.1667	4.59495	29	3	8	20
chr1	40705833	40705833	+	m6A_hg38_6962	12	31	RLF	protein_coding	ENSG00000117000	chr1:40705833(+)	0.00812	4.73611	2.2437	31	12	6	11
chr1	40705851	40705851	+	m6A_hg38_6964	12	33	RLF	protein_coding	ENSG00000117000	chr1:40705851(+)	0.00168	7.5625	2.91886	33	12	4	11
chr1	40705872	40705872	+	m6A_hg38_6965	13	34	RLF	protein_coding	ENSG00000117000	chr1:40705872(+)	0.00172	8.71795	3.12399	34	13	3	10
chr1	40756627	40756627	+	m6A_hg38_7002	1	22	ZMPSTE24	protein_coding	ENSG00000084073	chr1:40756627(+)	9.2e-06	32.2667	5.01197	22	1	15	22
chr1	40758202	40758202	+	m6A_hg38_7004	4	36	ZMPSTE24	protein_coding	ENSG00000084073	chr1:40758202(+)	7.8e-11	171	7.41785	36	4	1	19
chr1	40758224	40758224	+	m6A_hg38_7005	7	36	ZMPSTE24	protein_coding	ENSG00000084073	chr1:40758224(+)	2.3e-08	82.2857	6.36257	36	7	1	16
chr1	40758229	40758229	+	m6A_hg38_7006	7	36	ZMPSTE24	protein_coding	ENSG00000084073	chr1:40758229(+)	2.3e-08	82.2857	6.36257	36	7	1	16
chr1	40887707	40887707	+	m6A_hg38_7044	9	34	SMAP2	protein_coding	ENSG00000084070	chr1:40887707(+)	1.6e-05	17.6296	4.13993	34	9	3	14
chr1	40887731	40887731	+	m6A_hg38_7046	9	35	SMAP2	protein_coding	ENSG00000084070	chr1:40887731(+)	3.6e-06	27.2222	4.76671	35	9	2	14
chr1	40981491	40981491	+	m6A_hg38_7091	2	16	EXO5	protein_coding	ENSG00000164002	chr1:40981491(+)	0.00352	8	3	16	2	21	21
chr1	41012567	41012567	+	m6A_hg38_7097	7	25	ZNF684	protein_coding	ENSG00000117010	chr1:41012567(+)	0.00438	4.7619	2.25154	25	7	12	16
chr1	41012859	41012859	+	m6A_hg38_7101	6	22	ZNF684	protein_coding	ENSG00000117010	chr1:41012859(+)	0.00911	4.15556	2.05504	22	6	15	17
chr1	41236489	41236489	+	m6A_hg38_7114	4	36	NFYC	protein_coding	ENSG00000066136	chr1:41236489(+)	7.8e-11	171	7.41785	36	4	1	19
chr1	41236525	41236525	+	m6A_hg38_7115	5	36	NFYC	protein_coding	ENSG00000066136	chr1:41236525(+)	6.1e-10	129.6	7.01792	36	5	1	18
chr1	41236621	41236621	+	m6A_hg38_7117	7	36	NFYC	protein_coding	ENSG00000066136	chr1:41236621(+)	2.3e-08	82.2857	6.36257	36	7	1	16
chr1	41304191	41304191	+	m6A_hg38_7126	2	14	KCNQ4	protein_coding	ENSG00000117013	chr1:41304191(+)	0.01033	6.3913	2.67611	14	2	23	21
chr1	41304199	41304199	+	m6A_hg38_7127	2	14	KCNQ4	protein_coding	ENSG00000117013	chr1:41304199(+)	0.01033	6.3913	2.67611	14	2	23	21
chr1	41304271	41304271	+	m6A_hg38_7128	2	15	KCNQ4	protein_coding	ENSG00000117013	chr1:41304271(+)	0.00612	7.15909	2.83978	15	2	22	21
chr1	42880233	42880233	+	m6A_hg38_7195	2	17	RIMKLA	protein_coding	ENSG00000177181	chr1:42880233(+)	0.00197	8.925	3.15785	17	2	20	21
chr1	42925361	42925361	+	m6A_hg38_7211	3	20	PPCS	protein_coding	ENSG00000127125	chr1:42925361(+)	0.0012	7.84314	2.97143	20	3	17	20
chr1	42925477	42925477	+	m6A_hg38_7214	6	29	PPCS	protein_coding	ENSG00000127125	chr1:42925477(+)	7.5e-05	10.2708	3.36048	29	6	8	17
chr1	42925479	42925479	+	m6A_hg38_7215	6	29	PPCS	protein_coding	ENSG00000127125	chr1:42925479(+)	7.5e-05	10.2708	3.36048	29	6	8	17
chr1	42925593	42925593	+	m6A_hg38_7217	9	35	PPCS	protein_coding	ENSG00000127125	chr1:42925593(+)	3.6e-06	27.2222	4.76671	35	9	2	14
chr1	42925653	42925653	+	m6A_hg38_7219	13	36	PPCS	protein_coding	ENSG00000127125	chr1:42925653(+)	0.00012	27.6923	4.79141	36	13	1	10
chr1	42925656	42925656	+	m6A_hg38_7220	13	36	PPCS	protein_coding	ENSG00000127125	chr1:42925656(+)	0.00012	27.6923	4.79141	36	13	1	10
chr1	42925683	42925683	+	m6A_hg38_7222	13	36	PPCS	protein_coding	ENSG00000127125	chr1:42925683(+)	0.00012	27.6923	4.79141	36	13	1	10
chr1	42925791	42925791	+	m6A_hg38_7224	13	36	PPCS	protein_coding	ENSG00000127125	chr1:42925791(+)	0.00012	27.6923	4.79141	36	13	1	10
chr1	42925799	42925799	+	m6A_hg38_7225	13	36	PPCS	protein_coding	ENSG00000127125	chr1:42925799(+)	0.00012	27.6923	4.79141	36	13	1	10
chr1	43240935	43240935	+	m6A_hg38_7283	12	32	C1orf50	protein_coding	ENSG00000164008	chr1:43240935(+)	0.00394	5.86667	2.55254	32	12	5	11
chr1	43240946	43240946	+	m6A_hg38_7284	12	32	C1orf50	protein_coding	ENSG00000164008	chr1:43240946(+)	0.00394	5.86667	2.55254	32	12	5	11
chr1	43240959	43240959	+	m6A_hg38_7285	13	33	C1orf50	protein_coding	ENSG00000164008	chr1:43240959(+)	0.00436	6.34615	2.66588	33	13	4	10
chr1	43308335	43308335	+	m6A_hg38_7296	8	27	ERMAP	protein_coding	ENSG00000164010	chr1:43308335(+)	0.00329	5.0625	2.33985	27	8	10	15
chr1	43308356	43308356	+	m6A_hg38_7297	9	27	ERMAP	protein_coding	ENSG00000164010	chr1:43308356(+)	0.0079	4.2	2.07039	27	9	10	14
chr1	43317295	43317295	+	m6A_hg38_7315	9	34	ZNF691	protein_coding	ENSG00000164011	chr1:43317295(+)	1.6e-05	17.6296	4.13993	34	9	3	14
chr1	43317323	43317323	+	m6A_hg38_7316	10	34	ZNF691	protein_coding	ENSG00000164011	chr1:43317323(+)	5.9e-05	14.7333	3.88101	34	10	3	13
chr1	43317362	43317362	+	m6A_hg38_7317	14	34	ZNF691	protein_coding	ENSG00000164011	chr1:43317362(+)	0.00454	7.28571	2.86507	34	14	3	9
chr1	43317460	43317460	+	m6A_hg38_7321	11	32	ZNF691	protein_coding	ENSG00000164011	chr1:43317460(+)	0.00152	6.98182	2.8036	32	11	5	12
chr1	43738996	43738996	+	m6A_hg38_7356	1	16	TMEM125	protein_coding	ENSG00000179178	chr1:43738996(+)	0.00076	16.7619	4.06711	16	1	21	22
chr1	43739518	43739518	+	m6A_hg38_7360	2	20	TMEM125	protein_coding	ENSG00000179178	chr1:43739518(+)	0.00028	12.3529	3.62678	20	2	17	21
chr1	43739533	43739533	+	m6A_hg38_7361	2	20	TMEM125	protein_coding	ENSG00000179178	chr1:43739533(+)	0.00028	12.3529	3.62678	20	2	17	21
chr1	43916160	43916160	+	m6A_hg38_7415	11	34	SZT2	protein_coding	ENSG00000198198	chr1:43916160(+)	0.0002	12.3636	3.62803	34	11	3	12
chr1	43916165	43916165	+	m6A_hg38_7416	11	35	SZT2	protein_coding	ENSG00000198198	chr1:43916165(+)	5.2e-05	19.0909	4.25481	35	11	2	12
chr1	43916260	43916260	+	m6A_hg38_7420	17	36	SZT2	protein_coding	ENSG00000198198	chr1:43916260(+)	0.00967	12.7059	3.66742	36	17	1	6
chr1	43916262	43916262	+	m6A_hg38_7421	17	36	SZT2	protein_coding	ENSG00000198198	chr1:43916262(+)	0.00967	12.7059	3.66742	36	17	1	6
chr1	43916369	43916369	+	m6A_hg38_7427	13	34	SZT2	protein_coding	ENSG00000198198	chr1:43916369(+)	0.00172	8.71795	3.12399	34	13	3	10
chr1	43916772	43916772	+	m6A_hg38_7433	11	30	SZT2	protein_coding	ENSG00000198198	chr1:43916772(+)	0.00681	4.67532	2.22507	30	11	7	12
chr1	43916816	43916816	+	m6A_hg38_7435	9	30	SZT2	protein_coding	ENSG00000198198	chr1:43916816(+)	0.00105	6.66667	2.73697	30	9	7	14
chr1	43917194	43917194	+	m6A_hg38_7438	2	30	SZT2	protein_coding	ENSG00000198198	chr1:43917194(+)	2.5e-08	45	5.49185	30	2	7	21
chr1	44056675	44056675	+	m6A_hg38_7453	10	31	PTPRF	protein_coding	ENSG00000142949	chr1:44056675(+)	0.0013	6.71667	2.74775	31	10	6	13
chr1	44056681	44056681	+	m6A_hg38_7454	10	31	PTPRF	protein_coding	ENSG00000142949	chr1:44056681(+)	0.0013	6.71667	2.74775	31	10	6	13
chr1	44056712	44056712	+	m6A_hg38_7456	11	33	PTPRF	protein_coding	ENSG00000142949	chr1:44056712(+)	0.0006	9	3.16993	33	11	4	12
chr1	44056721	44056721	+	m6A_hg38_7457	11	33	PTPRF	protein_coding	ENSG00000142949	chr1:44056721(+)	0.0006	9	3.16993	33	11	4	12
chr1	44056735	44056735	+	m6A_hg38_7458	11	33	PTPRF	protein_coding	ENSG00000142949	chr1:44056735(+)	0.0006	9	3.16993	33	11	4	12
chr1	44056739	44056739	+	m6A_hg38_7459	11	33	PTPRF	protein_coding	ENSG00000142949	chr1:44056739(+)	0.0006	9	3.16993	33	11	4	12
chr1	44056871	44056871	+	m6A_hg38_7460	7	32	PTPRF	protein_coding	ENSG00000142949	chr1:44056871(+)	1.3e-05	14.6286	3.87072	32	7	5	16
chr1	44056923	44056923	+	m6A_hg38_7461	6	29	PTPRF	protein_coding	ENSG00000142949	chr1:44056923(+)	7.5e-05	10.2708	3.36048	29	6	8	17
chr1	44069324	44069324	+	m6A_hg38_7470	4	31	PTPRF	protein_coding	ENSG00000142949	chr1:44069324(+)	4e-07	24.5417	4.61716	31	4	6	19
chr1	44069358	44069358	+	m6A_hg38_7471	5	33	PTPRF	protein_coding	ENSG00000142949	chr1:44069358(+)	1.6e-07	29.7	4.89239	33	5	4	18
chr1	44069479	44069479	+	m6A_hg38_7473	8	34	PTPRF	protein_coding	ENSG00000142949	chr1:44069479(+)	4.1e-06	21.25	4.40939	34	8	3	15
chr1	44069732	44069732	+	m6A_hg38_7486	14	33	PTPRF	protein_coding	ENSG00000142949	chr1:44069732(+)	0.01045	5.30357	2.40696	33	14	4	9
chr1	44072077	44072077	+	m6A_hg38_7494	4	31	PTPRF	protein_coding	ENSG00000142949	chr1:44072077(+)	4e-07	24.5417	4.61716	31	4	6	19
chr1	44087724	44087724	+	m6A_hg38_7514	1	24	PTPRF	protein_coding	ENSG00000142949	chr1:44087724(+)	1.6e-06	40.6154	5.34395	24	1	13	22
chr1	44087822	44087822	+	m6A_hg38_7516	4	33	PTPRF	protein_coding	ENSG00000142949	chr1:44087822(+)	2.5e-08	39.1875	5.29232	33	4	4	19
chr1	44087851	44087851	+	m6A_hg38_7517	5	32	PTPRF	protein_coding	ENSG00000142949	chr1:44087851(+)	6.3e-07	23.04	4.52607	32	5	5	18
chr1	44087887	44087887	+	m6A_hg38_7518	6	32	PTPRF	protein_coding	ENSG00000142949	chr1:44087887(+)	3.1e-06	18.1333	4.18057	32	6	5	17
chr1	44087910	44087910	+	m6A_hg38_7519	8	30	PTPRF	protein_coding	ENSG00000142949	chr1:44087910(+)	0.00036	8.03571	3.00643	30	8	7	15
chr1	44088161	44088161	+	m6A_hg38_7522	3	24	PTPRF	protein_coding	ENSG00000142949	chr1:44088161(+)	7.2e-05	12.3077	3.62149	24	3	13	20
chr1	44088175	44088175	+	m6A_hg38_7523	4	24	PTPRF	protein_coding	ENSG00000142949	chr1:44088175(+)	0.0003	8.76923	3.13245	24	4	13	19
chr1	44088180	44088180	+	m6A_hg38_7524	4	23	PTPRF	protein_coding	ENSG00000142949	chr1:44088180(+)	0.00061	7.80357	2.96413	23	4	14	19
chr1	44137391	44137391	+	m6A_hg38_7555	4	20	NA	protein_coding	ENSG00000284989	chr1:44137391(+)	0.00391	5.58824	2.48239	20	4	17	19
chr1	44396446	44396446	+	m6A_hg38_7583	6	28	NA	protein_coding	ENSG00000284989	chr1:44396446(+)	0.00018	8.81481	3.13993	28	6	9	17
chr1	44396543	44396543	+	m6A_hg38_7584	8	33	NA	protein_coding	ENSG00000284989	chr1:44396543(+)	1.6e-05	15.4688	3.95128	33	8	4	15
chr1	44396669	44396669	+	m6A_hg38_7589	14	35	NA	protein_coding	ENSG00000284989	chr1:44396669(+)	0.00159	11.25	3.49185	35	14	2	9
chr1	44412742	44412742	+	m6A_hg38_7607	10	35	IPO13	protein_coding	ENSG00000117408	chr1:44412742(+)	1.4e-05	22.75	4.50779	35	10	2	13
chr1	44415132	44415132	+	m6A_hg38_7618	8	28	IPO13	protein_coding	ENSG00000117408	chr1:44415132(+)	0.00169	5.83333	2.54432	28	8	9	15
chr1	44415279	44415279	+	m6A_hg38_7620	14	33	IPO13	protein_coding	ENSG00000117408	chr1:44415279(+)	0.01045	5.30357	2.40696	33	14	4	9
chr1	44415465	44415465	+	m6A_hg38_7623	16	35	IPO13	protein_coding	ENSG00000117408	chr1:44415465(+)	0.01104	7.65625	2.93664	35	16	2	7
chr1	44415717	44415717	+	m6A_hg38_7625	11	35	IPO13	protein_coding	ENSG00000117408	chr1:44415717(+)	5.2e-05	19.0909	4.25481	35	11	2	12
chr1	44415759	44415759	+	m6A_hg38_7626	13	35	IPO13	protein_coding	ENSG00000117408	chr1:44415759(+)	0.00054	13.4615	3.75077	35	13	2	10
chr1	45479304	45479304	+	m6A_hg38_7847	1	13	UROD	protein_coding	ENSG00000126088	chr1:45479304(+)	0.00472	11.9167	3.57491	13	1	24	22
chr1	45481046	45481046	+	m6A_hg38_7862	2	20	UROD	protein_coding	ENSG00000126088	chr1:45481046(+)	0.00028	12.3529	3.62678	20	2	17	21
chr1	45481097	45481097	+	m6A_hg38_7864	5	22	UROD	protein_coding	ENSG00000126088	chr1:45481097(+)	0.00358	5.28	2.40054	22	5	15	18
chr1	45481103	45481103	+	m6A_hg38_7865	5	22	UROD	protein_coding	ENSG00000126088	chr1:45481103(+)	0.00358	5.28	2.40054	22	5	15	18
chr1	45481110	45481110	+	m6A_hg38_7867	5	22	UROD	protein_coding	ENSG00000126088	chr1:45481110(+)	0.00358	5.28	2.40054	22	5	15	18
chr1	45808842	45808842	+	m6A_hg38_7905	9	30	TOE1	protein_coding	ENSG00000132773	chr1:45808842(+)	0.00105	6.66667	2.73697	30	9	7	14
chr1	45808852	45808852	+	m6A_hg38_7906	9	30	TOE1	protein_coding	ENSG00000132773	chr1:45808852(+)	0.00105	6.66667	2.73697	30	9	7	14
chr1	46073018	46073018	+	m6A_hg38_7976	7	31	NASP	protein_coding	ENSG00000132780	chr1:46073018(+)	4e-05	11.8095	3.56188	31	7	6	16
chr1	46073068	46073068	+	m6A_hg38_7978	11	31	NASP	protein_coding	ENSG00000132780	chr1:46073068(+)	0.0034	5.63636	2.49476	31	11	6	12
chr1	46073091	46073091	+	m6A_hg38_7979	11	31	NASP	protein_coding	ENSG00000132780	chr1:46073091(+)	0.0034	5.63636	2.49476	31	11	6	12
chr1	46073107	46073107	+	m6A_hg38_7981	12	33	NASP	protein_coding	ENSG00000132780	chr1:46073107(+)	0.00168	7.5625	2.91886	33	12	4	11
chr1	46073182	46073182	+	m6A_hg38_7984	12	32	NASP	protein_coding	ENSG00000132780	chr1:46073182(+)	0.00394	5.86667	2.55254	32	12	5	11
chr1	46073187	46073187	+	m6A_hg38_7985	12	32	NASP	protein_coding	ENSG00000132780	chr1:46073187(+)	0.00394	5.86667	2.55254	32	12	5	11
chr1	46073729	46073729	+	m6A_hg38_7992	8	29	NASP	protein_coding	ENSG00000132780	chr1:46073729(+)	0.00081	6.79688	2.76487	29	8	8	15
chr1	46827458	46827458	+	m6A_hg38_8153	11	30	NSUN4	protein_coding	ENSG00000117481	chr1:46827458(+)	0.00681	4.67532	2.22507	30	11	7	12
chr1	46827577	46827577	+	m6A_hg38_8154	12	31	NSUN4	protein_coding	ENSG00000117481	chr1:46827577(+)	0.00812	4.73611	2.2437	31	12	6	11
chr1	46827867	46827867	+	m6A_hg38_8157	4	19	NSUN4	protein_coding	ENSG00000117481	chr1:46827867(+)	0.00669	5.01389	2.32593	19	4	18	19
chr1	46879266	46879266	+	m6A_hg38_8170	1	20	FAAH	protein_coding	ENSG00000117480	chr1:46879266(+)	4.6e-05	25.8824	4.6939	20	1	17	22
chr1	46879273	46879273	+	m6A_hg38_8171	1	19	FAAH	protein_coding	ENSG00000117480	chr1:46879273(+)	9.7e-05	23.2222	4.53743	19	1	18	22
chr1	46879324	46879324	+	m6A_hg38_8172	1	22	FAAH	protein_coding	ENSG00000117480	chr1:46879324(+)	9.2e-06	32.2667	5.01197	22	1	15	22
chr1	46879504	46879504	+	m6A_hg38_8173	1	11	FAAH	protein_coding	ENSG00000117480	chr1:46879504(+)	0.01405	9.30769	3.21842	11	1	26	22
chr1	51434845	51434845	+	m6A_hg38_8264	10	29	CDKN2C	protein_coding	ENSG00000123080	chr1:51434845(+)	0.00553	4.7125	2.23649	29	10	8	13
chr1	51435127	51435127	+	m6A_hg38_8270	2	17	CDKN2C	protein_coding	ENSG00000123080	chr1:51435127(+)	0.00197	8.925	3.15785	17	2	20	21
chr1	51439600	51439600	+	m6A_hg38_8284	3	28	CDKN2C	protein_coding	ENSG00000123080	chr1:51439600(+)	1.9e-06	20.7407	4.3744	28	3	9	20
chr1	51439635	51439635	+	m6A_hg38_8285	4	27	CDKN2C	protein_coding	ENSG00000123080	chr1:51439635(+)	2.7e-05	12.825	3.68089	27	4	10	19
chr1	51439640	51439640	+	m6A_hg38_8286	4	30	CDKN2C	protein_coding	ENSG00000123080	chr1:51439640(+)	1.3e-06	20.3571	4.34746	30	4	7	19
chr1	51439686	51439686	+	m6A_hg38_8287	4	32	CDKN2C	protein_coding	ENSG00000123080	chr1:51439686(+)	1.1e-07	30.4	4.926	32	4	5	19
chr1	51439697	51439697	+	m6A_hg38_8288	4	33	CDKN2C	protein_coding	ENSG00000123080	chr1:51439697(+)	2.5e-08	39.1875	5.29232	33	4	4	19
chr1	51439725	51439725	+	m6A_hg38_8289	5	33	CDKN2C	protein_coding	ENSG00000123080	chr1:51439725(+)	1.6e-07	29.7	4.89239	33	5	4	18
chr1	51439836	51439836	+	m6A_hg38_8290	2	32	CDKN2C	protein_coding	ENSG00000123080	chr1:51439836(+)	1.6e-09	67.2	6.07039	32	2	5	21
chr1	51439848	51439848	+	m6A_hg38_8291	2	31	CDKN2C	protein_coding	ENSG00000123080	chr1:51439848(+)	6.7e-09	54.25	5.76155	31	2	6	21
chr1	51735670	51735670	+	m6A_hg38_8309	6	27	RNF11	protein_coding	ENSG00000123091	chr1:51735670(+)	0.0004	7.65	2.93546	27	6	10	17
chr1	52253517	52253517	+	m6A_hg38_8365	8	27	OSBPL9	protein_coding	ENSG00000117859	chr1:52253517(+)	0.00329	5.0625	2.33985	27	8	10	15
chr1	52253594	52253594	+	m6A_hg38_8368	10	35	OSBPL9	protein_coding	ENSG00000117859	chr1:52253594(+)	1.4e-05	22.75	4.50779	35	10	2	13
chr1	52253612	52253612	+	m6A_hg38_8370	8	35	OSBPL9	protein_coding	ENSG00000117859	chr1:52253612(+)	8.4e-07	32.8125	5.03617	35	8	2	15
chr1	52253729	52253729	+	m6A_hg38_8372	6	27	OSBPL9	protein_coding	ENSG00000117859	chr1:52253729(+)	0.0004	7.65	2.93546	27	6	10	17
chr1	52552458	52552458	+	m6A_hg38_8382	14	33	BTF3L4	protein_coding	ENSG00000134717	chr1:52552458(+)	0.01045	5.30357	2.40696	33	14	4	9
chr1	52703330	52703330	+	m6A_hg38_8403	2	22	ZFYVE9	protein_coding	ENSG00000157077	chr1:52703330(+)	6.6e-05	15.4	3.94486	22	2	15	21
chr1	52703362	52703362	+	m6A_hg38_8404	4	23	ZFYVE9	protein_coding	ENSG00000157077	chr1:52703362(+)	0.00061	7.80357	2.96413	23	4	14	19
chr1	52703367	52703367	+	m6A_hg38_8405	6	24	ZFYVE9	protein_coding	ENSG00000157077	chr1:52703367(+)	0.00304	5.23077	2.38702	24	6	13	17
chr1	52811903	52811903	+	m6A_hg38_8442	4	34	ZFYVE9	protein_coding	ENSG00000157077	chr1:52811903(+)	4.9e-09	53.8333	5.75043	34	4	3	19
chr1	52883578	52883578	+	m6A_hg38_8476	15	34	PRPF38A	protein_coding	ENSG00000134748	chr1:52883578(+)	0.01112	6.04444	2.59561	34	15	3	8
chr1	53236709	53236709	+	m6A_hg38_8487	6	31	ZYG11B	protein_coding	ENSG00000162378	chr1:53236709(+)	1e-05	14.6389	3.87173	31	6	6	17
chr1	53236822	53236822	+	m6A_hg38_8488	9	36	ZYG11B	protein_coding	ENSG00000162378	chr1:53236822(+)	5.7e-07	56	5.80735	36	9	1	14
chr1	53236863	53236863	+	m6A_hg38_8489	14	36	ZYG11B	protein_coding	ENSG00000162378	chr1:53236863(+)	0.0004	23.1429	4.5325	36	14	1	9
chr1	53236934	53236934	+	m6A_hg38_8491	13	36	ZYG11B	protein_coding	ENSG00000162378	chr1:53236934(+)	0.00012	27.6923	4.79141	36	13	1	10
chr1	53237121	53237121	+	m6A_hg38_8494	10	34	ZYG11B	protein_coding	ENSG00000162378	chr1:53237121(+)	5.9e-05	14.7333	3.88101	34	10	3	13
chr1	53237168	53237168	+	m6A_hg38_8496	10	33	ZYG11B	protein_coding	ENSG00000162378	chr1:53237168(+)	0.0002	10.725	3.42291	33	10	4	13
chr1	53237200	53237200	+	m6A_hg38_8498	10	34	ZYG11B	protein_coding	ENSG00000162378	chr1:53237200(+)	5.9e-05	14.7333	3.88101	34	10	3	13
chr1	53237239	53237239	+	m6A_hg38_8499	9	33	ZYG11B	protein_coding	ENSG00000162378	chr1:53237239(+)	5.8e-05	12.8333	3.68182	33	9	4	14
chr1	53237253	53237253	+	m6A_hg38_8500	8	35	ZYG11B	protein_coding	ENSG00000162378	chr1:53237253(+)	8.4e-07	32.8125	5.03617	35	8	2	15
chr1	53237275	53237275	+	m6A_hg38_8501	8	36	ZYG11B	protein_coding	ENSG00000162378	chr1:53237275(+)	1.2e-07	67.5	6.07682	36	8	1	15
chr1	53237283	53237283	+	m6A_hg38_8502	10	36	ZYG11B	protein_coding	ENSG00000162378	chr1:53237283(+)	2.4e-06	46.8	5.54844	36	10	1	13
chr1	53516456	53516456	+	m6A_hg38_8612	1	27	SCP2	protein_coding	ENSG00000116171	chr1:53516456(+)	7.7e-08	59.4	5.89239	27	1	10	22
chr1	53675897	53675897	+	m6A_hg38_8631	6	27	CPT2	protein_coding	ENSG00000157184	chr1:53675897(+)	0.0004	7.65	2.93546	27	6	10	17
chr1	53675916	53675916	+	m6A_hg38_8632	5	27	CPT2	protein_coding	ENSG00000157184	chr1:53675916(+)	0.00011	9.72	3.28096	27	5	10	18
chr1	53676045	53676045	+	m6A_hg38_8634	3	17	CPT2	protein_coding	ENSG00000157184	chr1:53676045(+)	0.00672	5.66667	2.5025	17	3	20	20
chr1	53676170	53676170	+	m6A_hg38_8637	2	33	CPT2	protein_coding	ENSG00000157184	chr1:53676170(+)	3.2e-10	86.625	6.43671	33	2	4	21
chr1	53676515	53676515	+	m6A_hg38_8643	4	24	CPT2	protein_coding	ENSG00000157184	chr1:53676515(+)	0.0003	8.76923	3.13245	24	4	13	19
chr1	53676566	53676566	+	m6A_hg38_8645	3	32	CPT2	protein_coding	ENSG00000157184	chr1:53676566(+)	1.5e-08	42.6667	5.41504	32	3	5	20
chr1	53676619	53676619	+	m6A_hg38_8648	5	31	CPT2	protein_coding	ENSG00000157184	chr1:53676619(+)	2.2e-06	18.6	4.21723	31	5	6	18
chr1	53676677	53676677	+	m6A_hg38_8649	7	31	CPT2	protein_coding	ENSG00000157184	chr1:53676677(+)	4e-05	11.8095	3.56188	31	7	6	16
chr1	53679017	53679017	+	m6A_hg38_8653	8	31	CPT2	protein_coding	ENSG00000157184	chr1:53679017(+)	0.00014	9.6875	3.27612	31	8	6	15
chr1	54417877	54417877	+	m6A_hg38_8686	5	35	LRRC42	protein_coding	ENSG00000116212	chr1:54417877(+)	5.3e-09	63	5.97728	35	5	2	18
chr1	54433526	54433526	+	m6A_hg38_8695	4	18	LRRC42	protein_coding	ENSG00000116212	chr1:54433526(+)	0.01106	4.5	2.16993	18	4	19	19
chr1	54666152	54666152	+	m6A_hg38_8732	2	34	MRPL37	protein_coding	ENSG00000116221	chr1:54666152(+)	5.5e-11	119	6.89482	34	2	3	21
chr1	54666218	54666218	+	m6A_hg38_8735	2	24	MRPL37	protein_coding	ENSG00000116221	chr1:54666218(+)	1.3e-05	19.3846	4.27684	24	2	13	21
chr1	54681917	54681917	+	m6A_hg38_8751	1	35	MRPL37	protein_coding	ENSG00000116221	chr1:54681917(+)	4.2e-13	385	8.58871	35	1	2	22
chr1	54681953	54681953	+	m6A_hg38_8752	1	34	MRPL37	protein_coding	ENSG00000116221	chr1:54681953(+)	3.4e-12	249.333	7.96193	34	1	3	22
chr1	54683878	54683878	+	m6A_hg38_8754	2	24	MRPL37	protein_coding	ENSG00000116221	chr1:54683878(+)	1.3e-05	19.3846	4.27684	24	2	13	21
chr1	55207258	55207258	+	m6A_hg38_8794	5	25	MROH7-TTC4	protein_coding	ENSG00000271723	chr1:55207258(+)	0.00053	7.5	2.90689	25	5	12	18
chr1	55207350	55207350	+	m6A_hg38_8795	8	28	MROH7-TTC4	protein_coding	ENSG00000271723	chr1:55207350(+)	0.00169	5.83333	2.54432	28	8	9	15
chr1	55207396	55207396	+	m6A_hg38_8796	11	32	MROH7-TTC4	protein_coding	ENSG00000271723	chr1:55207396(+)	0.00152	6.98182	2.8036	32	11	5	12
chr1	55207425	55207425	+	m6A_hg38_8797	12	34	MROH7-TTC4	protein_coding	ENSG00000271723	chr1:55207425(+)	0.00061	10.3889	3.37697	34	12	3	11
chr1	55207442	55207442	+	m6A_hg38_8798	15	34	MROH7-TTC4	protein_coding	ENSG00000271723	chr1:55207442(+)	0.01112	6.04444	2.59561	34	15	3	8
chr1	55207471	55207471	+	m6A_hg38_8801	15	35	MROH7-TTC4	protein_coding	ENSG00000271723	chr1:55207471(+)	0.00433	9.33333	3.22239	35	15	2	8
chr1	55207502	55207502	+	m6A_hg38_8802	15	36	MROH7-TTC4	protein_coding	ENSG00000271723	chr1:55207502(+)	0.00123	19.2	4.26303	36	15	1	8
chr1	55207517	55207517	+	m6A_hg38_8803	15	36	MROH7-TTC4	protein_coding	ENSG00000271723	chr1:55207517(+)	0.00123	19.2	4.26303	36	15	1	8
chr1	55207529	55207529	+	m6A_hg38_8804	15	35	MROH7-TTC4	protein_coding	ENSG00000271723	chr1:55207529(+)	0.00433	9.33333	3.22239	35	15	2	8
chr1	55207570	55207570	+	m6A_hg38_8806	15	34	MROH7-TTC4	protein_coding	ENSG00000271723	chr1:55207570(+)	0.01112	6.04444	2.59561	34	15	3	8
chr1	57169781	57169781	+	m6A_hg38_8856	3	25	PRKAA2	protein_coding	ENSG00000162409	chr1:57169781(+)	3.2e-05	13.8889	3.79586	25	3	12	20
chr1	57171874	57171874	+	m6A_hg38_8864	3	29	PRKAA2	protein_coding	ENSG00000162409	chr1:57171874(+)	6.6e-07	24.1667	4.59495	29	3	8	20
chr1	62902970	62902970	+	m6A_hg38_9012	3	31	USP1	protein_coding	ENSG00000162607	chr1:62902970(+)	5.9e-08	34.4444	5.1062	31	3	6	20
chr1	62902992	62902992	+	m6A_hg38_9013	3	33	USP1	protein_coding	ENSG00000162607	chr1:62902992(+)	3.2e-09	55	5.78136	33	3	4	20
chr1	62905571	62905571	+	m6A_hg38_9019	11	30	USP1	protein_coding	ENSG00000162607	chr1:62905571(+)	0.00681	4.67532	2.22507	30	11	7	12
chr1	62910480	62910480	+	m6A_hg38_9025	7	31	USP1	protein_coding	ENSG00000162607	chr1:62910480(+)	4e-05	11.8095	3.56188	31	7	6	16
chr1	62910958	62910958	+	m6A_hg38_9044	7	29	USP1	protein_coding	ENSG00000162607	chr1:62910958(+)	0.00026	8.28571	3.05063	29	7	8	16
chr1	62910993	62910993	+	m6A_hg38_9045	5	27	USP1	protein_coding	ENSG00000162607	chr1:62910993(+)	0.00011	9.72	3.28096	27	5	10	18
chr1	62911036	62911036	+	m6A_hg38_9046	5	26	USP1	protein_coding	ENSG00000162607	chr1:62911036(+)	0.00025	8.50909	3.08901	26	5	11	18
chr1	62916115	62916115	+	m6A_hg38_9058	8	27	USP1	protein_coding	ENSG00000162607	chr1:62916115(+)	0.00329	5.0625	2.33985	27	8	10	15
chr1	62916269	62916269	+	m6A_hg38_9065	10	32	USP1	protein_coding	ENSG00000162607	chr1:62916269(+)	0.00054	8.32	3.05658	32	10	5	13
chr1	62916270	62916270	+	m6A_hg38_9066	10	32	USP1	protein_coding	ENSG00000162607	chr1:62916270(+)	0.00054	8.32	3.05658	32	10	5	13
chr1	62916295	62916295	+	m6A_hg38_9067	12	35	USP1	protein_coding	ENSG00000162607	chr1:62916295(+)	0.00017	16.0417	4.00375	35	12	2	11
chr1	62916307	62916307	+	m6A_hg38_9068	12	35	USP1	protein_coding	ENSG00000162607	chr1:62916307(+)	0.00017	16.0417	4.00375	35	12	2	11
chr1	62916486	62916486	+	m6A_hg38_9073	7	25	USP1	protein_coding	ENSG00000162607	chr1:62916486(+)	0.00438	4.7619	2.25154	25	7	12	16
chr1	63282395	63282395	+	m6A_hg38_9097	7	25	ATG4C	protein_coding	ENSG00000125703	chr1:63282395(+)	0.00438	4.7619	2.25154	25	7	12	16
chr1	63282402	63282402	+	m6A_hg38_9098	8	27	ATG4C	protein_coding	ENSG00000125703	chr1:63282402(+)	0.00329	5.0625	2.33985	27	8	10	15
chr1	63329727	63329727	+	m6A_hg38_9119	2	34	ATG4C	protein_coding	ENSG00000125703	chr1:63329727(+)	5.5e-11	119	6.89482	34	2	3	21
chr1	64125455	64125455	+	m6A_hg38_9192	7	36	PGM1	protein_coding	ENSG00000079739	chr1:64125455(+)	2.3e-08	82.2857	6.36257	36	7	1	16
chr1	64125539	64125539	+	m6A_hg38_9196	13	36	PGM1	protein_coding	ENSG00000079739	chr1:64125539(+)	0.00012	27.6923	4.79141	36	13	1	10
chr1	64643217	64643217	+	m6A_hg38_9200	4	24	ROR1	protein_coding	ENSG00000185483	chr1:64643217(+)	0.0003	8.76923	3.13245	24	4	13	19
chr1	64644505	64644505	+	m6A_hg38_9207	6	24	ROR1	protein_coding	ENSG00000185483	chr1:64644505(+)	0.00304	5.23077	2.38702	24	6	13	17
chr1	65157054	65157054	+	m6A_hg38_9228	2	19	CACHD1	protein_coding	ENSG00000158966	chr1:65157054(+)	0.00056	11.0833	3.47032	19	2	18	21
chr1	65157128	65157128	+	m6A_hg38_9229	4	24	CACHD1	protein_coding	ENSG00000158966	chr1:65157128(+)	0.0003	8.76923	3.13245	24	4	13	19
chr1	65157335	65157335	+	m6A_hg38_9231	4	20	CACHD1	protein_coding	ENSG00000158966	chr1:65157335(+)	0.00391	5.58824	2.48239	20	4	17	19
chr1	65157481	65157481	+	m6A_hg38_9232	6	26	CACHD1	protein_coding	ENSG00000158966	chr1:65157481(+)	0.00083	6.69697	2.74351	26	6	11	17
chr1	65157801	65157801	+	m6A_hg38_9240	5	22	CACHD1	protein_coding	ENSG00000158966	chr1:65157801(+)	0.00358	5.28	2.40054	22	5	15	18
chr1	65157809	65157809	+	m6A_hg38_9241	5	22	CACHD1	protein_coding	ENSG00000158966	chr1:65157809(+)	0.00358	5.28	2.40054	22	5	15	18
chr1	65157819	65157819	+	m6A_hg38_9242	4	22	CACHD1	protein_coding	ENSG00000158966	chr1:65157819(+)	0.00119	6.96667	2.80047	22	4	15	19
chr1	65243331	65243331	+	m6A_hg38_9249	4	20	RAVER2	protein_coding	ENSG00000162437	chr1:65243331(+)	0.00391	5.58824	2.48239	20	4	17	19
chr1	65296857	65296857	+	m6A_hg38_9273	5	21	RAVER2	protein_coding	ENSG00000162437	chr1:65296857(+)	0.0062	4.725	2.24031	21	5	16	18
chr1	65897742	65897742	+	m6A_hg38_9357	2	28	LEPROT	protein_coding	ENSG00000213625	chr1:65897742(+)	2.7e-07	32.6667	5.02975	28	2	9	21
chr1	65898048	65898048	+	m6A_hg38_9361	2	33	LEPROT	protein_coding	ENSG00000213625	chr1:65898048(+)	3.2e-10	86.625	6.43671	33	2	4	21
chr1	65898105	65898105	+	m6A_hg38_9362	4	32	LEPROT	protein_coding	ENSG00000213625	chr1:65898105(+)	1.1e-07	30.4	4.926	32	4	5	19
chr1	66036301	66036301	+	m6A_hg38_9379	3	25	LEPR	protein_coding	ENSG00000116678	chr1:66036301(+)	3.2e-05	13.8889	3.79586	25	3	12	20
chr1	66838069	66838069	+	m6A_hg38_9400	6	30	PDE4B	protein_coding	ENSG00000184588	chr1:66838069(+)	2.9e-05	12.1429	3.60204	30	6	7	17
chr1	66838144	66838144	+	m6A_hg38_9402	9	32	PDE4B	protein_coding	ENSG00000184588	chr1:66838144(+)	0.00017	9.95556	3.3155	32	9	5	14
chr1	66838159	66838159	+	m6A_hg38_9404	9	32	PDE4B	protein_coding	ENSG00000184588	chr1:66838159(+)	0.00017	9.95556	3.3155	32	9	5	14
chr1	66838294	66838294	+	m6A_hg38_9409	12	32	PDE4B	protein_coding	ENSG00000184588	chr1:66838294(+)	0.00394	5.86667	2.55254	32	12	5	11
chr1	66838314	66838314	+	m6A_hg38_9410	12	32	PDE4B	protein_coding	ENSG00000184588	chr1:66838314(+)	0.00394	5.86667	2.55254	32	12	5	11
chr1	66838324	66838324	+	m6A_hg38_9412	12	32	PDE4B	protein_coding	ENSG00000184588	chr1:66838324(+)	0.00394	5.86667	2.55254	32	12	5	11
chr1	67450271	67450271	+	m6A_hg38_9444	7	34	MIER1	protein_coding	ENSG00000198160	chr1:67450271(+)	9.3e-07	25.9048	4.69515	34	7	3	16
chr1	68153477	68153477	+	m6A_hg38_9507	11	36	GADD45A	protein_coding	ENSG00000116717	chr1:68153477(+)	9.7e-06	39.2727	5.29546	36	11	1	12
chr1	68153563	68153563	+	m6A_hg38_9513	15	36	GADD45A	protein_coding	ENSG00000116717	chr1:68153563(+)	0.00123	19.2	4.26303	36	15	1	8
chr1	68153622	68153622	+	m6A_hg38_9517	17	36	GADD45A	protein_coding	ENSG00000116717	chr1:68153622(+)	0.00967	12.7059	3.66742	36	17	1	6
chr1	70716320	70716320	+	m6A_hg38_9600	13	33	SRSF11	protein_coding	ENSG00000116754	chr1:70716320(+)	0.00436	6.34615	2.66588	33	13	4	10
chr1	70716331	70716331	+	m6A_hg38_9601	13	33	SRSF11	protein_coding	ENSG00000116754	chr1:70716331(+)	0.00436	6.34615	2.66588	33	13	4	10
chr1	74670537	74670537	+	m6A_hg38_9665	6	23	FPGT-TNNI3K	protein_coding	ENSG00000259030	chr1:74670537(+)	0.00539	4.65476	2.21871	23	6	14	17
chr1	74671301	74671301	+	m6A_hg38_9673	3	25	FPGT-TNNI3K	protein_coding	ENSG00000259030	chr1:74671301(+)	3.2e-05	13.8889	3.79586	25	3	12	20
chr1	74671338	74671338	+	m6A_hg38_9674	3	24	FPGT-TNNI3K	protein_coding	ENSG00000259030	chr1:74671338(+)	7.2e-05	12.3077	3.62149	24	3	13	20
chr1	75229621	75229621	+	m6A_hg38_9681	3	29	TYW3	protein_coding	ENSG00000162623	chr1:75229621(+)	6.6e-07	24.1667	4.59495	29	3	8	20
chr1	75229696	75229696	+	m6A_hg38_9685	4	26	TYW3	protein_coding	ENSG00000162623	chr1:75229696(+)	6.4e-05	11.2273	3.48894	26	4	11	19
chr1	76228406	76228406	+	m6A_hg38_9717	2	17	ACADM	protein_coding	ENSG00000117054	chr1:76228406(+)	0.00197	8.925	3.15785	17	2	20	21
chr1	76228481	76228481	+	m6A_hg38_9720	1	11	ACADM	protein_coding	ENSG00000117054	chr1:76228481(+)	0.01405	9.30769	3.21842	11	1	26	22
chr1	77094956	77094956	+	m6A_hg38_9774	4	18	ST6GALNAC3	protein_coding	ENSG00000184005	chr1:77094956(+)	0.01106	4.5	2.16993	18	4	19	19
chr1	78470743	78470743	+	m6A_hg38_9828	4	36	DNAJB4	protein_coding	ENSG00000162616	chr1:78470743(+)	7.8e-11	171	7.41785	36	4	1	19
chr1	78470805	78470805	+	m6A_hg38_9829	3	36	DNAJB4	protein_coding	ENSG00000162616	chr1:78470805(+)	8.2e-12	240	7.90689	36	3	1	20
chr1	78478957	78478957	+	m6A_hg38_9833	5	36	DNAJB4	protein_coding	ENSG00000162616	chr1:78478957(+)	6.1e-10	129.6	7.01792	36	5	1	18
chr1	78479233	78479233	+	m6A_hg38_9840	4	35	DNAJB4	protein_coding	ENSG00000162616	chr1:78479233(+)	7.4e-10	83.125	6.37721	35	4	2	19
chr1	78481913	78481913	+	m6A_hg38_9845	4	34	DNAJB4	protein_coding	ENSG00000162616	chr1:78481913(+)	4.9e-09	53.8333	5.75043	34	4	3	19
chr1	78481940	78481940	+	m6A_hg38_9846	4	35	DNAJB4	protein_coding	ENSG00000162616	chr1:78481940(+)	7.4e-10	83.125	6.37721	35	4	2	19
chr1	78481984	78481984	+	m6A_hg38_9847	4	35	DNAJB4	protein_coding	ENSG00000162616	chr1:78481984(+)	7.4e-10	83.125	6.37721	35	4	2	19
chr1	82408781	82408781	+	m6A_hg38_9883	5	28	ADGRL2	protein_coding	ENSG00000117114	chr1:82408781(+)	4.8e-05	11.2	3.48543	28	5	9	18
chr1	82408861	82408861	+	m6A_hg38_9885	7	32	ADGRL2	protein_coding	ENSG00000117114	chr1:82408861(+)	1.3e-05	14.6286	3.87072	32	7	5	16
chr1	82408953	82408953	+	m6A_hg38_9888	9	32	ADGRL2	protein_coding	ENSG00000117114	chr1:82408953(+)	0.00017	9.95556	3.3155	32	9	5	14
chr1	82408961	82408961	+	m6A_hg38_9889	9	32	ADGRL2	protein_coding	ENSG00000117114	chr1:82408961(+)	0.00017	9.95556	3.3155	32	9	5	14
chr1	82408992	82408992	+	m6A_hg38_9891	9	32	ADGRL2	protein_coding	ENSG00000117114	chr1:82408992(+)	0.00017	9.95556	3.3155	32	9	5	14
chr1	82409039	82409039	+	m6A_hg38_9893	10	35	ADGRL2	protein_coding	ENSG00000117114	chr1:82409039(+)	1.4e-05	22.75	4.50779	35	10	2	13
chr1	82409095	82409095	+	m6A_hg38_9894	11	36	ADGRL2	protein_coding	ENSG00000117114	chr1:82409095(+)	9.7e-06	39.2727	5.29546	36	11	1	12
chr1	82409100	82409100	+	m6A_hg38_9895	11	36	ADGRL2	protein_coding	ENSG00000117114	chr1:82409100(+)	9.7e-06	39.2727	5.29546	36	11	1	12
chr1	82409165	82409165	+	m6A_hg38_9896	11	35	ADGRL2	protein_coding	ENSG00000117114	chr1:82409165(+)	5.2e-05	19.0909	4.25481	35	11	2	12
chr1	82409244	82409244	+	m6A_hg38_9898	11	36	ADGRL2	protein_coding	ENSG00000117114	chr1:82409244(+)	9.7e-06	39.2727	5.29546	36	11	1	12
chr1	82409258	82409258	+	m6A_hg38_9899	11	36	ADGRL2	protein_coding	ENSG00000117114	chr1:82409258(+)	9.7e-06	39.2727	5.29546	36	11	1	12
chr1	82409268	82409268	+	m6A_hg38_9900	11	36	ADGRL2	protein_coding	ENSG00000117114	chr1:82409268(+)	9.7e-06	39.2727	5.29546	36	11	1	12
chr1	84543874	84543874	+	m6A_hg38_9966	3	32	PRKACB	protein_coding	ENSG00000142875	chr1:84543874(+)	1.5e-08	42.6667	5.41504	32	3	5	20
chr1	84543939	84543939	+	m6A_hg38_9969	3	35	PRKACB	protein_coding	ENSG00000142875	chr1:84543939(+)	8.3e-11	116.667	6.86625	35	3	2	20
chr1	84700995	84700995	+	m6A_hg38_9996	1	11	PRKACB	protein_coding	ENSG00000142875	chr1:84700995(+)	0.01405	9.30769	3.21842	11	1	26	22
chr1	86048603	86048603	+	m6A_hg38_10076	10	33	CCN1	protein_coding	ENSG00000142871	chr1:86048603(+)	0.0002	10.725	3.42291	33	10	4	13
chr1	86048703	86048703	+	m6A_hg38_10077	9	34	CCN1	protein_coding	ENSG00000142871	chr1:86048703(+)	1.6e-05	17.6296	4.13993	34	9	3	14
chr1	86048721	86048721	+	m6A_hg38_10079	10	34	CCN1	protein_coding	ENSG00000142871	chr1:86048721(+)	5.9e-05	14.7333	3.88101	34	10	3	13
chr1	86048760	86048760	+	m6A_hg38_10081	13	34	CCN1	protein_coding	ENSG00000142871	chr1:86048760(+)	0.00172	8.71795	3.12399	34	13	3	10
chr1	86048826	86048826	+	m6A_hg38_10082	12	31	CCN1	protein_coding	ENSG00000142871	chr1:86048826(+)	0.00812	4.73611	2.2437	31	12	6	11
chr1	87208906	87208906	+	m6A_hg38_10109	9	35	SH3GLB1	protein_coding	ENSG00000097033	chr1:87208906(+)	3.6e-06	27.2222	4.76671	35	9	2	14
chr1	87208927	87208927	+	m6A_hg38_10110	9	36	SH3GLB1	protein_coding	ENSG00000097033	chr1:87208927(+)	5.7e-07	56	5.80735	36	9	1	14
chr1	87208951	87208951	+	m6A_hg38_10111	10	36	SH3GLB1	protein_coding	ENSG00000097033	chr1:87208951(+)	2.4e-06	46.8	5.54844	36	10	1	13
chr1	87209021	87209021	+	m6A_hg38_10113	11	35	SH3GLB1	protein_coding	ENSG00000097033	chr1:87209021(+)	5.2e-05	19.0909	4.25481	35	11	2	12
chr1	87570375	87570375	+	m6A_hg38_10165	11	30	HS2ST1	protein_coding	ENSG00000153936	chr1:87570375(+)	0.00681	4.67532	2.22507	30	11	7	12
chr1	87570392	87570392	+	m6A_hg38_10166	11	30	HS2ST1	protein_coding	ENSG00000153936	chr1:87570392(+)	0.00681	4.67532	2.22507	30	11	7	12
chr1	87570480	87570480	+	m6A_hg38_10169	10	34	HS2ST1	protein_coding	ENSG00000153936	chr1:87570480(+)	5.9e-05	14.7333	3.88101	34	10	3	13
chr1	87570511	87570511	+	m6A_hg38_10171	8	35	HS2ST1	protein_coding	ENSG00000153936	chr1:87570511(+)	8.4e-07	32.8125	5.03617	35	8	2	15
chr1	87810666	87810666	+	m6A_hg38_10222	12	36	LMO4	protein_coding	ENSG00000143013	chr1:87810666(+)	3.6e-05	33	5.04439	36	12	1	11
chr1	87810675	87810675	+	m6A_hg38_10224	12	36	LMO4	protein_coding	ENSG00000143013	chr1:87810675(+)	3.6e-05	33	5.04439	36	12	1	11
chr1	87810684	87810684	+	m6A_hg38_10226	12	36	LMO4	protein_coding	ENSG00000143013	chr1:87810684(+)	3.6e-05	33	5.04439	36	12	1	11
chr1	87810701	87810701	+	m6A_hg38_10227	12	36	LMO4	protein_coding	ENSG00000143013	chr1:87810701(+)	3.6e-05	33	5.04439	36	12	1	11
chr1	87810735	87810735	+	m6A_hg38_10228	16	36	LMO4	protein_coding	ENSG00000143013	chr1:87810735(+)	0.00355	15.75	3.97728	36	16	1	7
chr1	89206726	89206726	+	m6A_hg38_10243	2	32	PKN2	protein_coding	ENSG00000065243	chr1:89206726(+)	1.6e-09	67.2	6.07039	32	2	5	21
chr1	89206799	89206799	+	m6A_hg38_10244	6	36	PKN2	protein_coding	ENSG00000065243	chr1:89206799(+)	4e-09	102	6.67243	36	6	1	17
chr1	89298953	89298953	+	m6A_hg38_10265	13	36	PKN2	protein_coding	ENSG00000065243	chr1:89298953(+)	0.00012	27.6923	4.79141	36	13	1	10
chr1	89299611	89299611	+	m6A_hg38_10277	1	33	PKN2	protein_coding	ENSG00000065243	chr1:89299611(+)	2.2e-11	181.5	7.50383	33	1	4	22
chr1	89299631	89299631	+	m6A_hg38_10278	1	33	PKN2	protein_coding	ENSG00000065243	chr1:89299631(+)	2.2e-11	181.5	7.50383	33	1	4	22
chr1	89299651	89299651	+	m6A_hg38_10279	1	21	PKN2	protein_coding	ENSG00000065243	chr1:89299651(+)	2.1e-05	28.875	4.85175	21	1	16	22
chr1	90049303	90049303	+	m6A_hg38_10303	2	19	LRRC8B	protein_coding	ENSG00000197147	chr1:90049303(+)	0.00056	11.0833	3.47032	19	2	18	21
chr1	90049478	90049478	+	m6A_hg38_10308	7	25	LRRC8B	protein_coding	ENSG00000197147	chr1:90049478(+)	0.00438	4.7619	2.25154	25	7	12	16
chr1	90178440	90178440	+	m6A_hg38_10341	1	15	LRRC8C	protein_coding	ENSG00000171488	chr1:90178440(+)	0.00144	15	3.90689	15	1	22	22
chr1	90180058	90180058	+	m6A_hg38_10364	10	34	LRRC8C	protein_coding	ENSG00000171488	chr1:90180058(+)	5.9e-05	14.7333	3.88101	34	10	3	13
chr1	90180210	90180210	+	m6A_hg38_10368	11	33	LRRC8C	protein_coding	ENSG00000171488	chr1:90180210(+)	0.0006	9	3.16993	33	11	4	12
chr1	90180301	90180301	+	m6A_hg38_10369	11	34	LRRC8C	protein_coding	ENSG00000171488	chr1:90180301(+)	0.0002	12.3636	3.62803	34	11	3	12
chr1	90180326	90180326	+	m6A_hg38_10370	11	34	LRRC8C	protein_coding	ENSG00000171488	chr1:90180326(+)	0.0002	12.3636	3.62803	34	11	3	12
chr1	90180439	90180439	+	m6A_hg38_10371	10	32	LRRC8C	protein_coding	ENSG00000171488	chr1:90180439(+)	0.00054	8.32	3.05658	32	10	5	13
chr1	90180447	90180447	+	m6A_hg38_10372	10	32	LRRC8C	protein_coding	ENSG00000171488	chr1:90180447(+)	0.00054	8.32	3.05658	32	10	5	13
chr1	90180541	90180541	+	m6A_hg38_10374	10	33	LRRC8C	protein_coding	ENSG00000171488	chr1:90180541(+)	0.0002	10.725	3.42291	33	10	4	13
chr1	90180563	90180563	+	m6A_hg38_10375	11	34	LRRC8C	protein_coding	ENSG00000171488	chr1:90180563(+)	0.0002	12.3636	3.62803	34	11	3	12
chr1	90398757	90398757	+	m6A_hg38_10389	4	21	NA	protein_coding	ENSG00000271949	chr1:90398757(+)	0.0022	6.23438	2.64024	21	4	16	19
chr1	90399962	90399962	+	m6A_hg38_10411	2	22	LRRC8D	protein_coding	ENSG00000171492	chr1:90399962(+)	6.6e-05	15.4	3.94486	22	2	15	21
chr1	90399993	90399993	+	m6A_hg38_10414	4	22	LRRC8D	protein_coding	ENSG00000171492	chr1:90399993(+)	0.00119	6.96667	2.80047	22	4	15	19
chr1	90400004	90400004	+	m6A_hg38_10415	4	22	LRRC8D	protein_coding	ENSG00000171492	chr1:90400004(+)	0.00119	6.96667	2.80047	22	4	15	19
chr1	90400747	90400747	+	m6A_hg38_10441	5	21	LRRC8D	protein_coding	ENSG00000171492	chr1:90400747(+)	0.0062	4.725	2.24031	21	5	16	18
chr1	90400771	90400771	+	m6A_hg38_10442	4	21	LRRC8D	protein_coding	ENSG00000171492	chr1:90400771(+)	0.0022	6.23438	2.64024	21	4	16	19
chr1	90400934	90400934	+	m6A_hg38_10448	9	29	LRRC8D	protein_coding	ENSG00000171492	chr1:90400934(+)	0.00223	5.63889	2.49541	29	9	8	14
chr1	90400962	90400962	+	m6A_hg38_10449	9	29	LRRC8D	protein_coding	ENSG00000171492	chr1:90400962(+)	0.00223	5.63889	2.49541	29	9	8	14
chr1	90400976	90400976	+	m6A_hg38_10450	9	29	LRRC8D	protein_coding	ENSG00000171492	chr1:90400976(+)	0.00223	5.63889	2.49541	29	9	8	14
chr1	90400981	90400981	+	m6A_hg38_10451	9	29	LRRC8D	protein_coding	ENSG00000171492	chr1:90400981(+)	0.00223	5.63889	2.49541	29	9	8	14
chr1	90401263	90401263	+	m6A_hg38_10457	1	20	LRRC8D	protein_coding	ENSG00000171492	chr1:90401263(+)	4.6e-05	25.8824	4.6939	20	1	17	22
chr1	90473053	90473053	+	m6A_hg38_10465	3	30	ZNF326	protein_coding	ENSG00000162664	chr1:90473053(+)	2.1e-07	28.5714	4.8365	30	3	7	20
chr1	92642623	92642623	+	m6A_hg38_10597	7	28	BTBD8	protein_coding	ENSG00000189195	chr1:92642623(+)	0.00059	7.11111	2.83007	28	7	9	16
chr1	92789760	92789760	+	m6A_hg38_10627	2	15	RPAP2	protein_coding	ENSG00000122484	chr1:92789760(+)	0.00612	7.15909	2.83978	15	2	22	21
chr1	92853083	92853083	+	m6A_hg38_10637	6	35	RPAP2	protein_coding	ENSG00000122484	chr1:92853083(+)	3.3e-08	49.5833	5.63178	35	6	2	17
chr1	93602389	93602389	+	m6A_hg38_10695	15	35	MTF2	protein_coding	ENSG00000143033	chr1:93602389(+)	0.00433	9.33333	3.22239	35	15	2	8
chr1	93602412	93602412	+	m6A_hg38_10697	15	36	MTF2	protein_coding	ENSG00000143033	chr1:93602412(+)	0.00123	19.2	4.26303	36	15	1	8
chr1	93811672	93811672	+	m6A_hg38_10760	1	17	DR1	protein_coding	ENSG00000117505	chr1:93811672(+)	0.0004	18.7	4.22497	17	1	20	22
chr1	93811861	93811861	+	m6A_hg38_10761	2	30	DR1	protein_coding	ENSG00000117505	chr1:93811861(+)	2.5e-08	45	5.49185	30	2	7	21
chr1	93811896	93811896	+	m6A_hg38_10762	3	31	DR1	protein_coding	ENSG00000117505	chr1:93811896(+)	5.9e-08	34.4444	5.1062	31	3	6	20
chr1	93812005	93812005	+	m6A_hg38_10764	10	33	DR1	protein_coding	ENSG00000117505	chr1:93812005(+)	0.0002	10.725	3.42291	33	10	4	13
chr1	94018699	94018699	+	m6A_hg38_10811	9	36	FNBP1L	protein_coding	ENSG00000137942	chr1:94018699(+)	5.7e-07	56	5.80735	36	9	1	14
chr1	94018776	94018776	+	m6A_hg38_10813	9	35	FNBP1L	protein_coding	ENSG00000137942	chr1:94018776(+)	3.6e-06	27.2222	4.76671	35	9	2	14
chr1	94018802	94018802	+	m6A_hg38_10814	10	32	FNBP1L	protein_coding	ENSG00000137942	chr1:94018802(+)	0.00054	8.32	3.05658	32	10	5	13
chr1	94018809	94018809	+	m6A_hg38_10815	10	32	FNBP1L	protein_coding	ENSG00000137942	chr1:94018809(+)	0.00054	8.32	3.05658	32	10	5	13
chr1	95712381	95712381	+	m6A_hg38_10912	3	23	TLCD4-RWDD3	protein_coding	ENSG00000271092	chr1:95712381(+)	0.00015	10.9524	3.45317	23	3	14	20
chr1	95712435	95712435	+	m6A_hg38_10913	3	20	TLCD4-RWDD3	protein_coding	ENSG00000271092	chr1:95712435(+)	0.0012	7.84314	2.97143	20	3	17	20
chr1	100154936	100154936	+	m6A_hg38_10988	2	30	PALMD	protein_coding	ENSG00000099260	chr1:100154936(+)	2.5e-08	45	5.49185	30	2	7	21
chr1	100488049	100488049	+	m6A_hg38_11034	5	30	SLC35A3	protein_coding	ENSG00000117620	chr1:100488049(+)	6.7e-06	15.4286	3.94753	30	5	7	18
chr1	100488103	100488103	+	m6A_hg38_11035	7	30	SLC35A3	protein_coding	ENSG00000117620	chr1:100488103(+)	0.00011	9.79592	3.29218	30	7	7	16
chr1	100547892	100547892	+	m6A_hg38_11063	13	35	NA	protein_coding	ENSG00000283761	chr1:100547892(+)	0.00054	13.4615	3.75077	35	13	2	10
chr1	100547931	100547931	+	m6A_hg38_11067	12	34	NA	protein_coding	ENSG00000283761	chr1:100547931(+)	0.00061	10.3889	3.37697	34	12	3	11
chr1	100614300	100614300	+	m6A_hg38_11087	1	24	TRMT13	protein_coding	ENSG00000122435	chr1:100614300(+)	1.6e-06	40.6154	5.34395	24	1	13	22
chr1	100614365	100614365	+	m6A_hg38_11089	5	28	TRMT13	protein_coding	ENSG00000122435	chr1:100614365(+)	4.8e-05	11.2	3.48543	28	5	9	18
chr1	100614819	100614819	+	m6A_hg38_11096	1	11	TRMT13	protein_coding	ENSG00000122435	chr1:100614819(+)	0.01405	9.30769	3.21842	11	1	26	22
chr1	107599600	107599600	+	m6A_hg38_11236	7	24	PRMT6	protein_coding	ENSG00000198890	chr1:107599600(+)	0.00763	4.21978	2.07717	24	7	13	16
chr1	107600338	107600338	+	m6A_hg38_11251	9	27	PRMT6	protein_coding	ENSG00000198890	chr1:107600338(+)	0.0079	4.2	2.07039	27	9	10	14
chr1	109177913	109177913	+	m6A_hg38_11296	6	31	FAM102B	protein_coding	ENSG00000162636	chr1:109177913(+)	1e-05	14.6389	3.87173	31	6	6	17
chr1	109242053	109242053	+	m6A_hg38_11337	7	33	PRPF38B	protein_coding	ENSG00000134186	chr1:109242053(+)	3.9e-06	18.8571	4.23704	33	7	4	16
chr1	109242174	109242174	+	m6A_hg38_11340	11	33	PRPF38B	protein_coding	ENSG00000134186	chr1:109242174(+)	0.0006	9	3.16993	33	11	4	12
chr1	109242375	109242375	+	m6A_hg38_11352	10	33	PRPF38B	protein_coding	ENSG00000134186	chr1:109242375(+)	0.0002	10.725	3.42291	33	10	4	13
chr1	109242611	109242611	+	m6A_hg38_11365	16	36	PRPF38B	protein_coding	ENSG00000134186	chr1:109242611(+)	0.00355	15.75	3.97728	36	16	1	7
chr1	109472368	109472368	+	m6A_hg38_11417	9	35	GPSM2	protein_coding	ENSG00000121957	chr1:109472368(+)	3.6e-06	27.2222	4.76671	35	9	2	14
chr1	109637272	109637272	+	m6A_hg38_11438	15	36	TMEM167B	protein_coding	ENSG00000215717	chr1:109637272(+)	0.00123	19.2	4.26303	36	15	1	8
chr1	109637286	109637286	+	m6A_hg38_11439	15	36	TMEM167B	protein_coding	ENSG00000215717	chr1:109637286(+)	0.00123	19.2	4.26303	36	15	1	8
chr1	109637423	109637423	+	m6A_hg38_11441	10	34	TMEM167B	protein_coding	ENSG00000215717	chr1:109637423(+)	5.9e-05	14.7333	3.88101	34	10	3	13
chr1	109637471	109637471	+	m6A_hg38_11442	10	35	TMEM167B	protein_coding	ENSG00000215717	chr1:109637471(+)	1.4e-05	22.75	4.50779	35	10	2	13
chr1	109637493	109637493	+	m6A_hg38_11443	10	34	TMEM167B	protein_coding	ENSG00000215717	chr1:109637493(+)	5.9e-05	14.7333	3.88101	34	10	3	13
chr1	109756658	109756658	+	m6A_hg38_11459	5	22	SARS1	protein_coding	ENSG00000031698	chr1:109756658(+)	0.00358	5.28	2.40054	22	5	15	18
chr1	109780363	109780363	+	m6A_hg38_11494	2	26	SARS1	protein_coding	ENSG00000031698	chr1:109780363(+)	2.1e-06	24.8182	4.63333	26	2	11	21
chr1	109792892	109792892	+	m6A_hg38_11510	1	13	CELSR2	protein_coding	ENSG00000143126	chr1:109792892(+)	0.00472	11.9167	3.57491	13	1	24	22
chr1	109794722	109794722	+	m6A_hg38_11531	2	19	CELSR2	protein_coding	ENSG00000143126	chr1:109794722(+)	0.00056	11.0833	3.47032	19	2	18	21
chr1	109794782	109794782	+	m6A_hg38_11534	1	16	CELSR2	protein_coding	ENSG00000143126	chr1:109794782(+)	0.00076	16.7619	4.06711	16	1	21	22
chr1	109795236	109795236	+	m6A_hg38_11541	3	16	CELSR2	protein_coding	ENSG00000143126	chr1:109795236(+)	0.01115	5.07937	2.34465	16	3	21	20
chr1	109795636	109795636	+	m6A_hg38_11550	2	17	CELSR2	protein_coding	ENSG00000143126	chr1:109795636(+)	0.00197	8.925	3.15785	17	2	20	21
chr1	110134827	110134827	+	m6A_hg38_11633	6	31	GNAI3	protein_coding	ENSG00000065135	chr1:110134827(+)	1e-05	14.6389	3.87173	31	6	6	17
chr1	110134846	110134846	+	m6A_hg38_11634	8	36	GNAI3	protein_coding	ENSG00000065135	chr1:110134846(+)	1.2e-07	67.5	6.07682	36	8	1	15
chr1	110135378	110135378	+	m6A_hg38_11646	12	35	GNAI3	protein_coding	ENSG00000065135	chr1:110135378(+)	0.00017	16.0417	4.00375	35	12	2	11
chr1	110135382	110135382	+	m6A_hg38_11647	12	35	GNAI3	protein_coding	ENSG00000065135	chr1:110135382(+)	0.00017	16.0417	4.00375	35	12	2	11
chr1	110465917	110465917	+	m6A_hg38_11719	9	31	CSF1	protein_coding	ENSG00000184371	chr1:110465917(+)	0.00045	8.03704	3.00666	31	9	6	14
chr1	110466314	110466314	+	m6A_hg38_11721	12	34	CSF1	protein_coding	ENSG00000184371	chr1:110466314(+)	0.00061	10.3889	3.37697	34	12	3	11
chr1	110566203	110566203	+	m6A_hg38_11789	1	12	AHCYL1	protein_coding	ENSG00000168710	chr1:110566203(+)	0.00825	10.56	3.40054	12	1	25	22
chr1	110882215	110882215	+	m6A_hg38_11850	2	27	RBM15	protein_coding	ENSG00000162775	chr1:110882215(+)	7.7e-07	28.35	4.82528	27	2	10	21
chr1	110882538	110882538	+	m6A_hg38_11852	1	14	RBM15	protein_coding	ENSG00000162775	chr1:110882538(+)	0.00264	13.3913	3.74322	14	1	23	22
chr1	111690471	111690471	+	m6A_hg38_11977	3	26	CEPT1	protein_coding	ENSG00000134255	chr1:111690471(+)	1.3e-05	15.7576	3.97797	26	3	11	20
chr1	111690516	111690516	+	m6A_hg38_11980	2	19	CEPT1	protein_coding	ENSG00000134255	chr1:111690516(+)	0.00056	11.0833	3.47032	19	2	18	21
chr1	111690612	111690612	+	m6A_hg38_11981	2	22	CEPT1	protein_coding	ENSG00000134255	chr1:111690612(+)	6.6e-05	15.4	3.94486	22	2	15	21
chr1	112020702	112020702	+	m6A_hg38_12029	1	23	C1orf162	protein_coding	ENSG00000143110	chr1:112020702(+)	3.9e-06	36.1429	5.17564	23	1	14	22
chr1	112020993	112020993	+	m6A_hg38_12034	3	25	C1orf162	protein_coding	ENSG00000143110	chr1:112020993(+)	3.2e-05	13.8889	3.79586	25	3	12	20
chr1	112021007	112021007	+	m6A_hg38_12035	3	25	C1orf162	protein_coding	ENSG00000143110	chr1:112021007(+)	3.2e-05	13.8889	3.79586	25	3	12	20
chr1	112308518	112308518	+	m6A_hg38_12059	1	29	DDX20	protein_coding	ENSG00000064703	chr1:112308518(+)	7.5e-09	79.75	6.31741	29	1	8	22
chr1	112308555	112308555	+	m6A_hg38_12060	2	32	DDX20	protein_coding	ENSG00000064703	chr1:112308555(+)	1.6e-09	67.2	6.07039	32	2	5	21
chr1	112308585	112308585	+	m6A_hg38_12061	2	32	DDX20	protein_coding	ENSG00000064703	chr1:112308585(+)	1.6e-09	67.2	6.07039	32	2	5	21
chr1	112308651	112308651	+	m6A_hg38_12064	7	32	DDX20	protein_coding	ENSG00000064703	chr1:112308651(+)	1.3e-05	14.6286	3.87072	32	7	5	16
chr1	112308700	112308700	+	m6A_hg38_12065	7	28	DDX20	protein_coding	ENSG00000064703	chr1:112308700(+)	0.00059	7.11111	2.83007	28	7	9	16
chr1	112308843	112308843	+	m6A_hg38_12068	11	30	DDX20	protein_coding	ENSG00000064703	chr1:112308843(+)	0.00681	4.67532	2.22507	30	11	7	12
chr1	112308870	112308870	+	m6A_hg38_12069	9	29	DDX20	protein_coding	ENSG00000064703	chr1:112308870(+)	0.00223	5.63889	2.49541	29	9	8	14
chr1	112308913	112308913	+	m6A_hg38_12071	9	31	DDX20	protein_coding	ENSG00000064703	chr1:112308913(+)	0.00045	8.03704	3.00666	31	9	6	14
chr1	112308957	112308957	+	m6A_hg38_12072	10	30	DDX20	protein_coding	ENSG00000064703	chr1:112308957(+)	0.00281	5.57143	2.47805	30	10	7	13
chr1	112309010	112309010	+	m6A_hg38_12073	9	32	DDX20	protein_coding	ENSG00000064703	chr1:112309010(+)	0.00017	9.95556	3.3155	32	9	5	14
chr1	112309097	112309097	+	m6A_hg38_12074	7	32	DDX20	protein_coding	ENSG00000064703	chr1:112309097(+)	1.3e-05	14.6286	3.87072	32	7	5	16
chr1	112309137	112309137	+	m6A_hg38_12075	6	33	DDX20	protein_coding	ENSG00000064703	chr1:112309137(+)	8.4e-07	23.375	4.54689	33	6	4	17
chr1	112309207	112309207	+	m6A_hg38_12076	6	34	DDX20	protein_coding	ENSG00000064703	chr1:112309207(+)	1.9e-07	32.1111	5.005	34	6	3	17
chr1	112309212	112309212	+	m6A_hg38_12077	6	34	DDX20	protein_coding	ENSG00000064703	chr1:112309212(+)	1.9e-07	32.1111	5.005	34	6	3	17
chr1	112309288	112309288	+	m6A_hg38_12078	8	34	DDX20	protein_coding	ENSG00000064703	chr1:112309288(+)	4.1e-06	21.25	4.40939	34	8	3	15
chr1	112309316	112309316	+	m6A_hg38_12079	8	34	DDX20	protein_coding	ENSG00000064703	chr1:112309316(+)	4.1e-06	21.25	4.40939	34	8	3	15
chr1	112309540	112309540	+	m6A_hg38_12082	5	24	DDX20	protein_coding	ENSG00000064703	chr1:112309540(+)	0.00105	6.64615	2.73252	24	5	13	18
chr1	112309550	112309550	+	m6A_hg38_12083	6	24	DDX20	protein_coding	ENSG00000064703	chr1:112309550(+)	0.00304	5.23077	2.38702	24	6	13	17
chr1	112309599	112309599	+	m6A_hg38_12085	6	29	DDX20	protein_coding	ENSG00000064703	chr1:112309599(+)	7.5e-05	10.2708	3.36048	29	6	8	17
chr1	112309628	112309628	+	m6A_hg38_12086	7	29	DDX20	protein_coding	ENSG00000064703	chr1:112309628(+)	0.00026	8.28571	3.05063	29	7	8	16
chr1	112309638	112309638	+	m6A_hg38_12087	7	30	DDX20	protein_coding	ENSG00000064703	chr1:112309638(+)	0.00011	9.79592	3.29218	30	7	7	16
chr1	112309658	112309658	+	m6A_hg38_12088	7	30	DDX20	protein_coding	ENSG00000064703	chr1:112309658(+)	0.00011	9.79592	3.29218	30	7	7	16
chr1	112309764	112309764	+	m6A_hg38_12089	5	20	DDX20	protein_coding	ENSG00000064703	chr1:112309764(+)	0.01031	4.23529	2.08246	20	5	17	18
chr1	113000406	113000406	+	m6A_hg38_12123	3	24	CTTNBP2NL	protein_coding	ENSG00000143079	chr1:113000406(+)	7.2e-05	12.3077	3.62149	24	3	13	20
chr1	113000433	113000433	+	m6A_hg38_12124	3	24	CTTNBP2NL	protein_coding	ENSG00000143079	chr1:113000433(+)	7.2e-05	12.3077	3.62149	24	3	13	20
chr1	113657156	113657156	+	m6A_hg38_12261	3	34	LRIG2	protein_coding	ENSG00000198799	chr1:113657156(+)	5.9e-10	75.5556	6.23947	34	3	3	20
chr1	113657277	113657277	+	m6A_hg38_12263	8	33	LRIG2	protein_coding	ENSG00000198799	chr1:113657277(+)	1.6e-05	15.4688	3.95128	33	8	4	15
chr1	113657293	113657293	+	m6A_hg38_12265	8	32	LRIG2	protein_coding	ENSG00000198799	chr1:113657293(+)	5.1e-05	12	3.58496	32	8	5	15
chr1	113666846	113666846	+	m6A_hg38_12273	11	34	LRIG2	protein_coding	ENSG00000198799	chr1:113666846(+)	0.0002	12.3636	3.62803	34	11	3	12
chr1	113667134	113667134	+	m6A_hg38_12275	9	30	LRIG2	protein_coding	ENSG00000198799	chr1:113667134(+)	0.00105	6.66667	2.73697	30	9	7	14
chr1	114225568	114225568	+	m6A_hg38_12300	3	21	MAGI3	protein_coding	ENSG00000081026	chr1:114225568(+)	0.00063	8.75	3.12928	21	3	16	20
chr1	114225684	114225684	+	m6A_hg38_12301	5	28	MAGI3	protein_coding	ENSG00000081026	chr1:114225684(+)	4.8e-05	11.2	3.48543	28	5	9	18
chr1	114225892	114225892	+	m6A_hg38_12302	9	31	MAGI3	protein_coding	ENSG00000081026	chr1:114225892(+)	0.00045	8.03704	3.00666	31	9	6	14
chr1	114226015	114226015	+	m6A_hg38_12303	7	28	MAGI3	protein_coding	ENSG00000081026	chr1:114226015(+)	0.00059	7.11111	2.83007	28	7	9	16
chr1	114523913	114523913	+	m6A_hg38_12453	5	36	OLFML3	protein_coding	ENSG00000116774	chr1:114523913(+)	6.1e-10	129.6	7.01792	36	5	1	18
chr1	116947278	116947278	+	m6A_hg38_12626	1	21	ATP1A1	protein_coding	ENSG00000163399	chr1:116947278(+)	2.1e-05	28.875	4.85175	21	1	16	22
chr1	116947325	116947325	+	m6A_hg38_12630	3	24	ATP1A1	protein_coding	ENSG00000163399	chr1:116947325(+)	7.2e-05	12.3077	3.62149	24	3	13	20
chr1	116947327	116947327	+	m6A_hg38_12631	3	24	ATP1A1	protein_coding	ENSG00000163399	chr1:116947327(+)	7.2e-05	12.3077	3.62149	24	3	13	20
chr1	117492081	117492081	+	m6A_hg38_12651	10	32	PTGFRN	protein_coding	ENSG00000134247	chr1:117492081(+)	0.00054	8.32	3.05658	32	10	5	13
chr1	117492096	117492096	+	m6A_hg38_12652	10	30	PTGFRN	protein_coding	ENSG00000134247	chr1:117492096(+)	0.00281	5.57143	2.47805	30	10	7	13
chr1	117492124	117492124	+	m6A_hg38_12653	9	31	PTGFRN	protein_coding	ENSG00000134247	chr1:117492124(+)	0.00045	8.03704	3.00666	31	9	6	14
chr1	117504164	117504164	+	m6A_hg38_12663	16	36	PTGFRN	protein_coding	ENSG00000134247	chr1:117504164(+)	0.00355	15.75	3.97728	36	16	1	7
chr1	117509719	117509719	+	m6A_hg38_12665	9	34	PTGFRN	protein_coding	ENSG00000134247	chr1:117509719(+)	1.6e-05	17.6296	4.13993	34	9	3	14
chr1	117509751	117509751	+	m6A_hg38_12666	10	35	PTGFRN	protein_coding	ENSG00000134247	chr1:117509751(+)	1.4e-05	22.75	4.50779	35	10	2	13
chr1	117509826	117509826	+	m6A_hg38_12668	8	32	PTGFRN	protein_coding	ENSG00000134247	chr1:117509826(+)	5.1e-05	12	3.58496	32	8	5	15
chr1	117527494	117527494	+	m6A_hg38_12671	4	24	PTGFRN	protein_coding	ENSG00000134247	chr1:117527494(+)	0.0003	8.76923	3.13245	24	4	13	19
chr1	117529712	117529712	+	m6A_hg38_12680	14	34	PTGFRN	protein_coding	ENSG00000134247	chr1:117529712(+)	0.00454	7.28571	2.86507	34	14	3	9
chr1	117529755	117529755	+	m6A_hg38_12681	13	33	PTGFRN	protein_coding	ENSG00000134247	chr1:117529755(+)	0.00436	6.34615	2.66588	33	13	4	10
chr1	117532606	117532606	+	m6A_hg38_12702	2	20	PTGFRN	protein_coding	ENSG00000134247	chr1:117532606(+)	0.00028	12.3529	3.62678	20	2	17	21
chr1	117910118	117910118	+	m6A_hg38_12783	1	13	MAN1A2	protein_coding	ENSG00000198162	chr1:117910118(+)	0.00472	11.9167	3.57491	13	1	24	22
chr1	117910981	117910981	+	m6A_hg38_12806	2	15	MAN1A2	protein_coding	ENSG00000198162	chr1:117910981(+)	0.00612	7.15909	2.83978	15	2	22	21
chr1	117944920	117944920	+	m6A_hg38_12815	1	11	MAN1A2	protein_coding	ENSG00000198162	chr1:117944920(+)	0.01405	9.30769	3.21842	11	1	26	22
chr1	118065688	118065688	+	m6A_hg38_12833	9	36	MAN1A2	protein_coding	ENSG00000198162	chr1:118065688(+)	5.7e-07	56	5.80735	36	9	1	14
chr1	118065698	118065698	+	m6A_hg38_12834	9	36	MAN1A2	protein_coding	ENSG00000198162	chr1:118065698(+)	5.7e-07	56	5.80735	36	9	1	14
chr1	118065713	118065713	+	m6A_hg38_12835	9	36	MAN1A2	protein_coding	ENSG00000198162	chr1:118065713(+)	5.7e-07	56	5.80735	36	9	1	14
chr1	118066053	118066053	+	m6A_hg38_12840	3	35	MAN1A2	protein_coding	ENSG00000198162	chr1:118066053(+)	8.3e-11	116.667	6.86625	35	3	2	20
chr1	118066063	118066063	+	m6A_hg38_12841	3	35	MAN1A2	protein_coding	ENSG00000198162	chr1:118066063(+)	8.3e-11	116.667	6.86625	35	3	2	20
chr1	118066069	118066069	+	m6A_hg38_12842	3	35	MAN1A2	protein_coding	ENSG00000198162	chr1:118066069(+)	8.3e-11	116.667	6.86625	35	3	2	20
chr1	118066105	118066105	+	m6A_hg38_12843	3	34	MAN1A2	protein_coding	ENSG00000198162	chr1:118066105(+)	5.9e-10	75.5556	6.23947	34	3	3	20
chr1	118501597	118501597	+	m6A_hg38_12902	3	26	WDR3	protein_coding	ENSG00000065183	chr1:118501597(+)	1.3e-05	15.7576	3.97797	26	3	11	20
chr1	145764718	145764718	-	m6A_hg38_13072	15	35	GPR89A	protein_coding	ENSG00000117262	chr1:145764718(-)	0.00433	9.33333	3.22239	35	15	2	8
chr1	145456421	145456421	-	m6A_hg38_13126	6	34	POLR3GL	protein_coding	ENSG00000121851	chr1:145456421(-)	1.9e-07	32.1111	5.005	34	6	3	17
chr1	146466331	146466331	+	m6A_hg38_13157	6	35	NBPF12	protein_coding	ENSG00000268043	chr1:146466331(+)	3.3e-08	49.5833	5.63178	35	6	2	17
chr1	146649866	146649866	+	m6A_hg38_13165	1	17	PDIA3P1	transcribed_processed_pseudogene	ENSG00000180867	chr1:146649866(+)	0.0004	18.7	4.22497	17	1	20	22
chr1	146650342	146650342	+	m6A_hg38_13167	3	27	PDIA3P1	transcribed_processed_pseudogene	ENSG00000180867	chr1:146650342(+)	5.2e-06	18	4.16993	27	3	10	20
chr1	146650534	146650534	+	m6A_hg38_13172	1	29	PDIA3P1	transcribed_processed_pseudogene	ENSG00000180867	chr1:146650534(+)	7.5e-09	79.75	6.31741	29	1	8	22
chr1	147090813	147090813	+	m6A_hg38_13206	4	20	BCL9	protein_coding	ENSG00000116128	chr1:147090813(+)	0.00391	5.58824	2.48239	20	4	17	19
chr1	147091231	147091231	+	m6A_hg38_13210	9	27	BCL9	protein_coding	ENSG00000116128	chr1:147091231(+)	0.0079	4.2	2.07039	27	9	10	14
chr1	147091263	147091263	+	m6A_hg38_13211	9	28	BCL9	protein_coding	ENSG00000116128	chr1:147091263(+)	0.00435	4.83951	2.27486	28	9	9	14
chr1	147091313	147091313	+	m6A_hg38_13212	9	27	BCL9	protein_coding	ENSG00000116128	chr1:147091313(+)	0.0079	4.2	2.07039	27	9	10	14
chr1	147091670	147091670	+	m6A_hg38_13215	3	22	BCL9	protein_coding	ENSG00000116128	chr1:147091670(+)	0.00032	9.77778	3.28951	22	3	15	20
chr1	147092079	147092079	+	m6A_hg38_13218	1	23	BCL9	protein_coding	ENSG00000116128	chr1:147092079(+)	3.9e-06	36.1429	5.17564	23	1	14	22
chr1	147092389	147092389	+	m6A_hg38_13221	7	31	BCL9	protein_coding	ENSG00000116128	chr1:147092389(+)	4e-05	11.8095	3.56188	31	7	6	16
chr1	147092393	147092393	+	m6A_hg38_13222	7	31	BCL9	protein_coding	ENSG00000116128	chr1:147092393(+)	4e-05	11.8095	3.56188	31	7	6	16
chr1	147096316	147096316	+	m6A_hg38_13229	9	29	BCL9	protein_coding	ENSG00000116128	chr1:147096316(+)	0.00223	5.63889	2.49541	29	9	8	14
chr1	147096334	147096334	+	m6A_hg38_13230	9	29	BCL9	protein_coding	ENSG00000116128	chr1:147096334(+)	0.00223	5.63889	2.49541	29	9	8	14
chr1	147096381	147096381	+	m6A_hg38_13231	11	30	BCL9	protein_coding	ENSG00000116128	chr1:147096381(+)	0.00681	4.67532	2.22507	30	11	7	12
chr1	147096646	147096646	+	m6A_hg38_13235	8	26	BCL9	protein_coding	ENSG00000116128	chr1:147096646(+)	0.006	4.43182	2.1479	26	8	11	15
chr1	147097285	147097285	+	m6A_hg38_13244	1	14	BCL9	protein_coding	ENSG00000116128	chr1:147097285(+)	0.00264	13.3913	3.74322	14	1	23	22
chr1	147465167	147465167	+	m6A_hg38_13253	2	34	GPR89B	protein_coding	ENSG00000188092	chr1:147465167(+)	5.5e-11	119	6.89482	34	2	3	21
chr1	144931401	144931401	-	m6A_hg38_13292	5	21	PDE4DIP	protein_coding	ENSG00000178104	chr1:144931401(-)	0.0062	4.725	2.24031	21	5	16	18
chr1	144903106	144903106	-	m6A_hg38_13314	8	35	PDE4DIP	protein_coding	ENSG00000178104	chr1:144903106(-)	8.4e-07	32.8125	5.03617	35	8	2	15
chr1	149871808	149871808	+	m6A_hg38_13398	10	34	BOLA1	protein_coding	ENSG00000178096	chr1:149871808(+)	5.9e-05	14.7333	3.88101	34	10	3	13
chr1	149871812	149871812	+	m6A_hg38_13399	10	34	BOLA1	protein_coding	ENSG00000178096	chr1:149871812(+)	5.9e-05	14.7333	3.88101	34	10	3	13
chr1	149871849	149871849	+	m6A_hg38_13400	12	35	BOLA1	protein_coding	ENSG00000178096	chr1:149871849(+)	0.00017	16.0417	4.00375	35	12	2	11
chr1	149872176	149872176	+	m6A_hg38_13409	11	30	BOLA1	protein_coding	ENSG00000178096	chr1:149872176(+)	0.00681	4.67532	2.22507	30	11	7	12
chr1	149872197	149872197	+	m6A_hg38_13410	11	32	BOLA1	protein_coding	ENSG00000178096	chr1:149872197(+)	0.00152	6.98182	2.8036	32	11	5	12
chr1	149872284	149872284	+	m6A_hg38_13412	10	29	BOLA1	protein_coding	ENSG00000178096	chr1:149872284(+)	0.00553	4.7125	2.23649	29	10	8	13
chr1	150131123	150131123	+	m6A_hg38_13443	7	36	PLEKHO1	protein_coding	ENSG00000023902	chr1:150131123(+)	2.3e-08	82.2857	6.36257	36	7	1	16
chr1	150131165	150131165	+	m6A_hg38_13444	10	36	PLEKHO1	protein_coding	ENSG00000023902	chr1:150131165(+)	2.4e-06	46.8	5.54844	36	10	1	13
chr1	150131171	150131171	+	m6A_hg38_13445	10	36	PLEKHO1	protein_coding	ENSG00000023902	chr1:150131171(+)	2.4e-06	46.8	5.54844	36	10	1	13
chr1	150131231	150131231	+	m6A_hg38_13448	10	36	PLEKHO1	protein_coding	ENSG00000023902	chr1:150131231(+)	2.4e-06	46.8	5.54844	36	10	1	13
chr1	150131417	150131417	+	m6A_hg38_13451	11	36	PLEKHO1	protein_coding	ENSG00000023902	chr1:150131417(+)	9.7e-06	39.2727	5.29546	36	11	1	12
chr1	150131433	150131433	+	m6A_hg38_13452	13	36	PLEKHO1	protein_coding	ENSG00000023902	chr1:150131433(+)	0.00012	27.6923	4.79141	36	13	1	10
chr1	150131472	150131472	+	m6A_hg38_13454	16	36	PLEKHO1	protein_coding	ENSG00000023902	chr1:150131472(+)	0.00355	15.75	3.97728	36	16	1	7
chr1	150280677	150280677	+	m6A_hg38_13496	6	34	MRPS21	protein_coding	ENSG00000266472	chr1:150280677(+)	1.9e-07	32.1111	5.005	34	6	3	17
chr1	150280728	150280728	+	m6A_hg38_13497	9	33	MRPS21	protein_coding	ENSG00000266472	chr1:150280728(+)	5.8e-05	12.8333	3.68182	33	9	4	14
chr1	150307423	150307423	+	m6A_hg38_13510	2	17	PRPF3	protein_coding	ENSG00000117360	chr1:150307423(+)	0.00197	8.925	3.15785	17	2	20	21
chr1	150307437	150307437	+	m6A_hg38_13511	2	16	PRPF3	protein_coding	ENSG00000117360	chr1:150307437(+)	0.00352	8	3	16	2	21	21
chr1	150307588	150307588	+	m6A_hg38_13514	5	30	PRPF3	protein_coding	ENSG00000117360	chr1:150307588(+)	6.7e-06	15.4286	3.94753	30	5	7	18
chr1	150307669	150307669	+	m6A_hg38_13515	7	32	PRPF3	protein_coding	ENSG00000117360	chr1:150307669(+)	1.3e-05	14.6286	3.87072	32	7	5	16
chr1	150445404	150445404	+	m6A_hg38_13578	7	27	RPRD2	protein_coding	ENSG00000163125	chr1:150445404(+)	0.00122	6.17143	2.6256	27	7	10	16
chr1	150445459	150445459	+	m6A_hg38_13580	9	28	RPRD2	protein_coding	ENSG00000163125	chr1:150445459(+)	0.00435	4.83951	2.27486	28	9	9	14
chr1	150445467	150445467	+	m6A_hg38_13582	9	28	RPRD2	protein_coding	ENSG00000163125	chr1:150445467(+)	0.00435	4.83951	2.27486	28	9	9	14
chr1	150445555	150445555	+	m6A_hg38_13583	7	27	RPRD2	protein_coding	ENSG00000163125	chr1:150445555(+)	0.00122	6.17143	2.6256	27	7	10	16
chr1	150445683	150445683	+	m6A_hg38_13585	7	26	RPRD2	protein_coding	ENSG00000163125	chr1:150445683(+)	0.00238	5.4026	2.43365	26	7	11	16
chr1	150445716	150445716	+	m6A_hg38_13587	8	26	RPRD2	protein_coding	ENSG00000163125	chr1:150445716(+)	0.006	4.43182	2.1479	26	8	11	15
chr1	150445738	150445738	+	m6A_hg38_13588	9	27	RPRD2	protein_coding	ENSG00000163125	chr1:150445738(+)	0.0079	4.2	2.07039	27	9	10	14
chr1	150479421	150479421	+	m6A_hg38_13619	9	32	TARS2	protein_coding	ENSG00000143374	chr1:150479421(+)	0.00017	9.95556	3.3155	32	9	5	14
chr1	150479428	150479428	+	m6A_hg38_13620	10	32	TARS2	protein_coding	ENSG00000143374	chr1:150479428(+)	0.00054	8.32	3.05658	32	10	5	13
chr1	150484144	150484144	+	m6A_hg38_13641	6	24	ECM1	protein_coding	ENSG00000143369	chr1:150484144(+)	0.00304	5.23077	2.38702	24	6	13	17
chr1	150526121	150526121	+	m6A_hg38_13656	4	30	ADAMTSL4	protein_coding	ENSG00000143382	chr1:150526121(+)	1.3e-06	20.3571	4.34746	30	4	7	19
chr1	150902494	150902494	+	m6A_hg38_13686	2	14	SETDB1	protein_coding	ENSG00000143379	chr1:150902494(+)	0.01033	6.3913	2.67611	14	2	23	21
chr1	150902508	150902508	+	m6A_hg38_13688	2	14	SETDB1	protein_coding	ENSG00000143379	chr1:150902508(+)	0.01033	6.3913	2.67611	14	2	23	21
chr1	150923173	150923173	+	m6A_hg38_13707	11	36	SETDB1	protein_coding	ENSG00000143379	chr1:150923173(+)	9.7e-06	39.2727	5.29546	36	11	1	12
chr1	150923238	150923238	+	m6A_hg38_13710	14	35	SETDB1	protein_coding	ENSG00000143379	chr1:150923238(+)	0.00159	11.25	3.49185	35	14	2	9
chr1	150923262	150923262	+	m6A_hg38_13711	15	35	SETDB1	protein_coding	ENSG00000143379	chr1:150923262(+)	0.00433	9.33333	3.22239	35	15	2	8
chr1	150923542	150923542	+	m6A_hg38_13718	9	32	SETDB1	protein_coding	ENSG00000143379	chr1:150923542(+)	0.00017	9.95556	3.3155	32	9	5	14
chr1	150923563	150923563	+	m6A_hg38_13719	8	32	SETDB1	protein_coding	ENSG00000143379	chr1:150923563(+)	5.1e-05	12	3.58496	32	8	5	15
chr1	150931751	150931751	+	m6A_hg38_13722	4	20	SETDB1	protein_coding	ENSG00000143379	chr1:150931751(+)	0.00391	5.58824	2.48239	20	4	17	19
chr1	150933066	150933066	+	m6A_hg38_13727	8	34	SETDB1	protein_coding	ENSG00000143379	chr1:150933066(+)	4.1e-06	21.25	4.40939	34	8	3	15
chr1	150933111	150933111	+	m6A_hg38_13728	14	35	SETDB1	protein_coding	ENSG00000143379	chr1:150933111(+)	0.00159	11.25	3.49185	35	14	2	9
chr1	151006398	151006398	+	m6A_hg38_13777	6	27	PRUNE1	protein_coding	ENSG00000143363	chr1:151006398(+)	0.0004	7.65	2.93546	27	6	10	17
chr1	151006471	151006471	+	m6A_hg38_13781	10	34	PRUNE1	protein_coding	ENSG00000143363	chr1:151006471(+)	5.9e-05	14.7333	3.88101	34	10	3	13
chr1	151006511	151006511	+	m6A_hg38_13784	14	34	PRUNE1	protein_coding	ENSG00000143363	chr1:151006511(+)	0.00454	7.28571	2.86507	34	14	3	9
chr1	151006629	151006629	+	m6A_hg38_13789	15	34	PRUNE1	protein_coding	ENSG00000143363	chr1:151006629(+)	0.01112	6.04444	2.59561	34	15	3	8
chr1	151007021	151007021	+	m6A_hg38_13797	6	29	PRUNE1	protein_coding	ENSG00000143363	chr1:151007021(+)	7.5e-05	10.2708	3.36048	29	6	8	17
chr1	151007052	151007052	+	m6A_hg38_13798	5	30	PRUNE1	protein_coding	ENSG00000143363	chr1:151007052(+)	6.7e-06	15.4286	3.94753	30	5	7	18
chr1	151007057	151007057	+	m6A_hg38_13799	5	30	PRUNE1	protein_coding	ENSG00000143363	chr1:151007057(+)	6.7e-06	15.4286	3.94753	30	5	7	18
chr1	151007075	151007075	+	m6A_hg38_13800	5	31	PRUNE1	protein_coding	ENSG00000143363	chr1:151007075(+)	2.2e-06	18.6	4.21723	31	5	6	18
chr1	151007080	151007080	+	m6A_hg38_13801	5	31	PRUNE1	protein_coding	ENSG00000143363	chr1:151007080(+)	2.2e-06	18.6	4.21723	31	5	6	18
chr1	151007302	151007302	+	m6A_hg38_13803	2	16	PRUNE1	protein_coding	ENSG00000143363	chr1:151007302(+)	0.00352	8	3	16	2	21	21
chr1	151021117	151021117	+	m6A_hg38_13818	5	24	C1orf56	protein_coding	ENSG00000143443	chr1:151021117(+)	0.00105	6.64615	2.73252	24	5	13	18
chr1	151131951	151131951	+	m6A_hg38_13860	6	27	TNFAIP8L2	protein_coding	ENSG00000163154	chr1:151131951(+)	0.0004	7.65	2.93546	27	6	10	17
chr1	151171242	151171242	+	m6A_hg38_13873	3	17	PIP5K1A	protein_coding	ENSG00000143398	chr1:151171242(+)	0.00672	5.66667	2.5025	17	3	20	20
chr1	151206717	151206717	+	m6A_hg38_13888	10	36	PIP5K1A	protein_coding	ENSG00000143398	chr1:151206717(+)	2.4e-06	46.8	5.54844	36	10	1	13
chr1	151206746	151206746	+	m6A_hg38_13889	10	36	PIP5K1A	protein_coding	ENSG00000143398	chr1:151206746(+)	2.4e-06	46.8	5.54844	36	10	1	13
chr1	151220504	151220504	+	m6A_hg38_13905	6	29	PIP5K1A	protein_coding	ENSG00000143398	chr1:151220504(+)	7.5e-05	10.2708	3.36048	29	6	8	17
chr1	151220560	151220560	+	m6A_hg38_13906	11	36	PIP5K1A	protein_coding	ENSG00000143398	chr1:151220560(+)	9.7e-06	39.2727	5.29546	36	11	1	12
chr1	151220786	151220786	+	m6A_hg38_13914	16	36	PIP5K1A	protein_coding	ENSG00000143398	chr1:151220786(+)	0.00355	15.75	3.97728	36	16	1	7
chr1	151239856	151239856	+	m6A_hg38_13957	11	36	PSMD4	protein_coding	ENSG00000159352	chr1:151239856(+)	9.7e-06	39.2727	5.29546	36	11	1	12
chr1	151258925	151258925	+	m6A_hg38_13966	4	20	ZNF687	protein_coding	ENSG00000143373	chr1:151258925(+)	0.00391	5.58824	2.48239	20	4	17	19
chr1	151259507	151259507	+	m6A_hg38_13976	4	18	ZNF687	protein_coding	ENSG00000143373	chr1:151259507(+)	0.01106	4.5	2.16993	18	4	19	19
chr1	151260488	151260488	+	m6A_hg38_14000	4	24	ZNF687	protein_coding	ENSG00000143373	chr1:151260488(+)	0.0003	8.76923	3.13245	24	4	13	19
chr1	151260519	151260519	+	m6A_hg38_14001	5	21	ZNF687	protein_coding	ENSG00000143373	chr1:151260519(+)	0.0062	4.725	2.24031	21	5	16	18
chr1	151260527	151260527	+	m6A_hg38_14002	5	21	ZNF687	protein_coding	ENSG00000143373	chr1:151260527(+)	0.0062	4.725	2.24031	21	5	16	18
chr1	151260807	151260807	+	m6A_hg38_14005	1	31	ZNF687	protein_coding	ENSG00000143373	chr1:151260807(+)	5.2e-10	113.667	6.82867	31	1	6	22
chr1	151260818	151260818	+	m6A_hg38_14006	2	30	ZNF687	protein_coding	ENSG00000143373	chr1:151260818(+)	2.5e-08	45	5.49185	30	2	7	21
chr1	151262226	151262226	+	m6A_hg38_14011	1	13	ZNF687	protein_coding	ENSG00000143373	chr1:151262226(+)	0.00472	11.9167	3.57491	13	1	24	22
chr1	151491507	151491507	+	m6A_hg38_14062	5	21	CGN	protein_coding	ENSG00000143375	chr1:151491507(+)	0.0062	4.725	2.24031	21	5	16	18
chr1	151491531	151491531	+	m6A_hg38_14063	6	23	CGN	protein_coding	ENSG00000143375	chr1:151491531(+)	0.00539	4.65476	2.21871	23	6	14	17
chr1	153946464	153946464	+	m6A_hg38_14322	3	19	CREB3L4	protein_coding	ENSG00000143578	chr1:153946464(+)	0.00221	7.03704	2.81497	19	3	18	20
chr1	154321545	154321545	+	m6A_hg38_14456	5	36	ATP8B2	protein_coding	ENSG00000143515	chr1:154321545(+)	6.1e-10	129.6	7.01792	36	5	1	18
chr1	154321624	154321624	+	m6A_hg38_14457	11	36	ATP8B2	protein_coding	ENSG00000143515	chr1:154321624(+)	9.7e-06	39.2727	5.29546	36	11	1	12
chr1	154321672	154321672	+	m6A_hg38_14458	14	36	ATP8B2	protein_coding	ENSG00000143515	chr1:154321672(+)	0.0004	23.1429	4.5325	36	14	1	9
chr1	154321712	154321712	+	m6A_hg38_14459	15	35	ATP8B2	protein_coding	ENSG00000143515	chr1:154321712(+)	0.00433	9.33333	3.22239	35	15	2	8
chr1	154321747	154321747	+	m6A_hg38_14460	15	36	ATP8B2	protein_coding	ENSG00000143515	chr1:154321747(+)	0.00123	19.2	4.26303	36	15	1	8
chr1	154321852	154321852	+	m6A_hg38_14462	16	36	ATP8B2	protein_coding	ENSG00000143515	chr1:154321852(+)	0.00355	15.75	3.97728	36	16	1	7
chr1	154321863	154321863	+	m6A_hg38_14463	16	36	ATP8B2	protein_coding	ENSG00000143515	chr1:154321863(+)	0.00355	15.75	3.97728	36	16	1	7
chr1	154321864	154321864	+	m6A_hg38_14464	16	36	ATP8B2	protein_coding	ENSG00000143515	chr1:154321864(+)	0.00355	15.75	3.97728	36	16	1	7
chr1	154321870	154321870	+	m6A_hg38_14465	16	36	ATP8B2	protein_coding	ENSG00000143515	chr1:154321870(+)	0.00355	15.75	3.97728	36	16	1	7
chr1	154321871	154321871	+	m6A_hg38_14466	16	36	ATP8B2	protein_coding	ENSG00000143515	chr1:154321871(+)	0.00355	15.75	3.97728	36	16	1	7
chr1	154321881	154321881	+	m6A_hg38_14468	16	36	ATP8B2	protein_coding	ENSG00000143515	chr1:154321881(+)	0.00355	15.75	3.97728	36	16	1	7
chr1	154321918	154321918	+	m6A_hg38_14469	15	35	ATP8B2	protein_coding	ENSG00000143515	chr1:154321918(+)	0.00433	9.33333	3.22239	35	15	2	8
chr1	154437804	154437804	+	m6A_hg38_14478	5	31	IL6R	protein_coding	ENSG00000160712	chr1:154437804(+)	2.2e-06	18.6	4.21723	31	5	6	18
chr1	154437822	154437822	+	m6A_hg38_14479	9	31	IL6R	protein_coding	ENSG00000160712	chr1:154437822(+)	0.00045	8.03704	3.00666	31	9	6	14
chr1	154437837	154437837	+	m6A_hg38_14480	9	33	IL6R	protein_coding	ENSG00000160712	chr1:154437837(+)	5.8e-05	12.8333	3.68182	33	9	4	14
chr1	154437883	154437883	+	m6A_hg38_14481	9	32	IL6R	protein_coding	ENSG00000160712	chr1:154437883(+)	0.00017	9.95556	3.3155	32	9	5	14
chr1	154438093	154438093	+	m6A_hg38_14483	15	34	IL6R	protein_coding	ENSG00000160712	chr1:154438093(+)	0.01112	6.04444	2.59561	34	15	3	8
chr1	154960917	154960917	+	m6A_hg38_14559	3	20	FLAD1	protein_coding	ENSG00000160688	chr1:154960917(+)	0.0012	7.84314	2.97143	20	3	17	20
chr1	154961018	154961018	+	m6A_hg38_14560	7	34	FLAD1	protein_coding	ENSG00000160688	chr1:154961018(+)	9.3e-07	25.9048	4.69515	34	7	3	16
chr1	154961029	154961029	+	m6A_hg38_14561	7	34	FLAD1	protein_coding	ENSG00000160688	chr1:154961029(+)	9.3e-07	25.9048	4.69515	34	7	3	16
chr1	154961312	154961312	+	m6A_hg38_14574	11	31	FLAD1	protein_coding	ENSG00000160688	chr1:154961312(+)	0.0034	5.63636	2.49476	31	11	6	12
chr1	154961332	154961332	+	m6A_hg38_14575	9	31	FLAD1	protein_coding	ENSG00000160688	chr1:154961332(+)	0.00045	8.03704	3.00666	31	9	6	14
chr1	154962964	154962964	+	m6A_hg38_14580	2	14	FLAD1	protein_coding	ENSG00000160688	chr1:154962964(+)	0.01033	6.3913	2.67611	14	2	23	21
chr1	154988797	154988797	+	m6A_hg38_14613	8	32	ZBTB7B	protein_coding	ENSG00000160685	chr1:154988797(+)	5.1e-05	12	3.58496	32	8	5	15
chr1	154988821	154988821	+	m6A_hg38_14614	10	32	ZBTB7B	protein_coding	ENSG00000160685	chr1:154988821(+)	0.00054	8.32	3.05658	32	10	5	13
chr1	154989581	154989581	+	m6A_hg38_14630	2	30	ZBTB7B	protein_coding	ENSG00000160685	chr1:154989581(+)	2.5e-08	45	5.49185	30	2	7	21
chr1	154989704	154989704	+	m6A_hg38_14631	1	14	ZBTB7B	protein_coding	ENSG00000160685	chr1:154989704(+)	0.00264	13.3913	3.74322	14	1	23	22
chr1	155034936	155034936	+	m6A_hg38_14663	2	26	ADAM15	protein_coding	ENSG00000143537	chr1:155034936(+)	2.1e-06	24.8182	4.63333	26	2	11	21
chr1	155035092	155035092	+	m6A_hg38_14668	6	33	ADAM15	protein_coding	ENSG00000143537	chr1:155035092(+)	8.4e-07	23.375	4.54689	33	6	4	17
chr1	155106535	155106535	+	m6A_hg38_14697	6	32	EFNA1	protein_coding	ENSG00000169242	chr1:155106535(+)	3.1e-06	18.1333	4.18057	32	6	5	17
chr1	155106575	155106575	+	m6A_hg38_14698	8	33	EFNA1	protein_coding	ENSG00000169242	chr1:155106575(+)	1.6e-05	15.4688	3.95128	33	8	4	15
chr1	155106592	155106592	+	m6A_hg38_14699	8	32	EFNA1	protein_coding	ENSG00000169242	chr1:155106592(+)	5.1e-05	12	3.58496	32	8	5	15
chr1	155106785	155106785	+	m6A_hg38_14702	5	35	EFNA1	protein_coding	ENSG00000169242	chr1:155106785(+)	5.3e-09	63	5.97728	35	5	2	18
chr1	155106944	155106944	+	m6A_hg38_14703	13	36	EFNA1	protein_coding	ENSG00000169242	chr1:155106944(+)	0.00012	27.6923	4.79141	36	13	1	10
chr1	155106948	155106948	+	m6A_hg38_14704	13	36	EFNA1	protein_coding	ENSG00000169242	chr1:155106948(+)	0.00012	27.6923	4.79141	36	13	1	10
chr1	155106967	155106967	+	m6A_hg38_14705	13	35	EFNA1	protein_coding	ENSG00000169242	chr1:155106967(+)	0.00054	13.4615	3.75077	35	13	2	10
chr1	155110735	155110735	+	m6A_hg38_14715	4	26	SLC50A1	protein_coding	ENSG00000169241	chr1:155110735(+)	6.4e-05	11.2273	3.48894	26	4	11	19
chr1	155110808	155110808	+	m6A_hg38_14719	5	36	SLC50A1	protein_coding	ENSG00000169241	chr1:155110808(+)	6.1e-10	129.6	7.01792	36	5	1	18
chr1	155110866	155110866	+	m6A_hg38_14720	9	36	SLC50A1	protein_coding	ENSG00000169241	chr1:155110866(+)	5.7e-07	56	5.80735	36	9	1	14
chr1	155110876	155110876	+	m6A_hg38_14721	12	36	SLC50A1	protein_coding	ENSG00000169241	chr1:155110876(+)	3.6e-05	33	5.04439	36	12	1	11
chr1	155110893	155110893	+	m6A_hg38_14722	12	36	SLC50A1	protein_coding	ENSG00000169241	chr1:155110893(+)	3.6e-05	33	5.04439	36	12	1	11
chr1	155290297	155290297	+	m6A_hg38_14777	2	29	FDPS	protein_coding	ENSG00000160752	chr1:155290297(+)	8.5e-08	38.0625	5.2503	29	2	8	21
chr1	155290328	155290328	+	m6A_hg38_14778	4	33	FDPS	protein_coding	ENSG00000160752	chr1:155290328(+)	2.5e-08	39.1875	5.29232	33	4	4	19
chr1	155290400	155290400	+	m6A_hg38_14780	7	30	FDPS	protein_coding	ENSG00000160752	chr1:155290400(+)	0.00011	9.79592	3.29218	30	7	7	16
chr1	155296634	155296634	+	m6A_hg38_14787	4	28	RUSC1	protein_coding	ENSG00000160753	chr1:155296634(+)	1.1e-05	14.7778	3.88536	28	4	9	19
chr1	155296665	155296665	+	m6A_hg38_14789	5	28	RUSC1	protein_coding	ENSG00000160753	chr1:155296665(+)	4.8e-05	11.2	3.48543	28	5	9	18
chr1	155296787	155296787	+	m6A_hg38_14792	6	32	RUSC1	protein_coding	ENSG00000160753	chr1:155296787(+)	3.1e-06	18.1333	4.18057	32	6	5	17
chr1	155582741	155582741	+	m6A_hg38_14824	1	28	MSTO1	protein_coding	ENSG00000125459	chr1:155582741(+)	2.5e-08	68.4444	6.09686	28	1	9	22
chr1	155584239	155584239	+	m6A_hg38_14832	10	36	MSTO1	protein_coding	ENSG00000125459	chr1:155584239(+)	2.4e-06	46.8	5.54844	36	10	1	13
chr1	155658948	155658948	+	m6A_hg38_14841	1	31	DAP3	protein_coding	ENSG00000132676	chr1:155658948(+)	5.2e-10	113.667	6.82867	31	1	6	22
chr1	155706831	155706831	+	m6A_hg38_14859	6	33	DAP3	protein_coding	ENSG00000132676	chr1:155706831(+)	8.4e-07	23.375	4.54689	33	6	4	17
chr1	155837999	155837999	+	m6A_hg38_14896	6	28	SYT11	protein_coding	ENSG00000132718	chr1:155837999(+)	0.00018	8.81481	3.13993	28	6	9	17
chr1	155838080	155838080	+	m6A_hg38_14898	9	31	SYT11	protein_coding	ENSG00000132718	chr1:155838080(+)	0.00045	8.03704	3.00666	31	9	6	14
chr1	155838101	155838101	+	m6A_hg38_14899	9	31	SYT11	protein_coding	ENSG00000132718	chr1:155838101(+)	0.00045	8.03704	3.00666	31	9	6	14
chr1	155838218	155838218	+	m6A_hg38_14901	8	26	SYT11	protein_coding	ENSG00000132718	chr1:155838218(+)	0.006	4.43182	2.1479	26	8	11	15
chr1	155851378	155851378	+	m6A_hg38_14916	3	16	SYT11	protein_coding	ENSG00000132718	chr1:155851378(+)	0.01115	5.07937	2.34465	16	3	21	20
chr1	155852347	155852347	+	m6A_hg38_14921	2	32	SYT11	protein_coding	ENSG00000132718	chr1:155852347(+)	1.6e-09	67.2	6.07039	32	2	5	21
chr1	156025101	156025101	+	m6A_hg38_14943	4	28	LAMTOR2	protein_coding	ENSG00000116586	chr1:156025101(+)	1.1e-05	14.7778	3.88536	28	4	9	19
chr1	156025185	156025185	+	m6A_hg38_14948	3	33	LAMTOR2	protein_coding	ENSG00000116586	chr1:156025185(+)	3.2e-09	55	5.78136	33	3	4	20
chr1	156025209	156025209	+	m6A_hg38_14949	5	34	LAMTOR2	protein_coding	ENSG00000116586	chr1:156025209(+)	3.3e-08	40.8	5.3505	34	5	3	18
chr1	156084672	156084672	+	m6A_hg38_14959	7	28	LMNA	protein_coding	ENSG00000160789	chr1:156084672(+)	0.00059	7.11111	2.83007	28	7	9	16
chr1	156146789	156146789	+	m6A_hg38_15003	2	16	SEMA4A	protein_coding	ENSG00000196189	chr1:156146789(+)	0.00352	8	3	16	2	21	21
chr1	156180180	156180180	+	m6A_hg38_15031	8	26	SLC25A44	protein_coding	ENSG00000160785	chr1:156180180(+)	0.006	4.43182	2.1479	26	8	11	15
chr1	156180288	156180288	+	m6A_hg38_15038	15	35	SLC25A44	protein_coding	ENSG00000160785	chr1:156180288(+)	0.00433	9.33333	3.22239	35	15	2	8
chr1	156182365	156182365	+	m6A_hg38_15060	9	29	SLC25A44	protein_coding	ENSG00000160785	chr1:156182365(+)	0.00223	5.63889	2.49541	29	9	8	14
chr1	156209530	156209530	+	m6A_hg38_15082	10	35	PMF1-BGLAP	protein_coding	ENSG00000260238	chr1:156209530(+)	1.4e-05	22.75	4.50779	35	10	2	13
chr1	156209586	156209586	+	m6A_hg38_15083	11	35	PMF1-BGLAP	protein_coding	ENSG00000260238	chr1:156209586(+)	5.2e-05	19.0909	4.25481	35	11	2	12
chr1	156563909	156563909	+	m6A_hg38_15124	2	32	NAXE	protein_coding	ENSG00000163382	chr1:156563909(+)	1.6e-09	67.2	6.07039	32	2	5	21
chr1	156563932	156563932	+	m6A_hg38_15125	3	32	NAXE	protein_coding	ENSG00000163382	chr1:156563932(+)	1.5e-08	42.6667	5.41504	32	3	5	20
chr1	156698575	156698575	+	m6A_hg38_15142	11	36	METTL25B	protein_coding	ENSG00000143303	chr1:156698575(+)	9.7e-06	39.2727	5.29546	36	11	1	12
chr1	156698581	156698581	+	m6A_hg38_15143	11	36	METTL25B	protein_coding	ENSG00000143303	chr1:156698581(+)	9.7e-06	39.2727	5.29546	36	11	1	12
chr1	156704091	156704091	+	m6A_hg38_15160	2	25	METTL25B	protein_coding	ENSG00000143303	chr1:156704091(+)	5.3e-06	21.875	4.45121	25	2	12	21
chr1	156704176	156704176	+	m6A_hg38_15161	3	31	METTL25B	protein_coding	ENSG00000143303	chr1:156704176(+)	5.9e-08	34.4444	5.1062	31	3	6	20
chr1	156737452	156737452	+	m6A_hg38_15170	1	29	PRCC	protein_coding	ENSG00000143294	chr1:156737452(+)	7.5e-09	79.75	6.31741	29	1	8	22
chr1	156756824	156756824	+	m6A_hg38_15192	12	31	PRCC	protein_coding	ENSG00000143294	chr1:156756824(+)	0.00812	4.73611	2.2437	31	12	6	11
chr1	156770191	156770191	+	m6A_hg38_15196	7	33	PRCC	protein_coding	ENSG00000143294	chr1:156770191(+)	3.9e-06	18.8571	4.23704	33	7	4	16
chr1	156770262	156770262	+	m6A_hg38_15199	8	36	PRCC	protein_coding	ENSG00000143294	chr1:156770262(+)	1.2e-07	67.5	6.07682	36	8	1	15
chr1	156770363	156770363	+	m6A_hg38_15201	13	36	PRCC	protein_coding	ENSG00000143294	chr1:156770363(+)	0.00012	27.6923	4.79141	36	13	1	10
chr1	158064791	158064791	+	m6A_hg38_15231	13	35	KIRREL1	protein_coding	ENSG00000183853	chr1:158064791(+)	0.00054	13.4615	3.75077	35	13	2	10
chr1	158064867	158064867	+	m6A_hg38_15232	14	35	KIRREL1	protein_coding	ENSG00000183853	chr1:158064867(+)	0.00159	11.25	3.49185	35	14	2	9
chr1	158990200	158990200	+	m6A_hg38_15277	5	26	IFI16	protein_coding	ENSG00000163565	chr1:158990200(+)	0.00025	8.50909	3.08901	26	5	11	18
chr1	159752207	159752207	+	m6A_hg38_15296	1	16	DUSP23	protein_coding	ENSG00000158716	chr1:159752207(+)	0.00076	16.7619	4.06711	16	1	21	22
chr1	160328181	160328181	+	m6A_hg38_15407	8	28	NCSTN	protein_coding	ENSG00000162736	chr1:160328181(+)	0.00169	5.83333	2.54432	28	8	9	15
chr1	160328196	160328196	+	m6A_hg38_15408	9	31	NCSTN	protein_coding	ENSG00000162736	chr1:160328196(+)	0.00045	8.03704	3.00666	31	9	6	14
chr1	161088300	161088300	+	m6A_hg38_15471	3	23	NIT1	protein_coding	ENSG00000158793	chr1:161088300(+)	0.00015	10.9524	3.45317	23	3	14	20
chr1	161089053	161089053	+	m6A_hg38_15475	5	24	NIT1	protein_coding	ENSG00000158793	chr1:161089053(+)	0.00105	6.64615	2.73252	24	5	13	18
chr1	161090461	161090461	+	m6A_hg38_15486	4	20	NIT1	protein_coding	ENSG00000158793	chr1:161090461(+)	0.00391	5.58824	2.48239	20	4	17	19
chr1	161090557	161090557	+	m6A_hg38_15489	6	31	NIT1	protein_coding	ENSG00000158793	chr1:161090557(+)	1e-05	14.6389	3.87173	31	6	6	17
chr1	161090562	161090562	+	m6A_hg38_15490	6	31	NIT1	protein_coding	ENSG00000158793	chr1:161090562(+)	1e-05	14.6389	3.87173	31	6	6	17
chr1	161128313	161128313	+	m6A_hg38_15515	8	36	UFC1	protein_coding	ENSG00000143222	chr1:161128313(+)	1.2e-07	67.5	6.07682	36	8	1	15
chr1	161128357	161128357	+	m6A_hg38_15516	15	36	UFC1	protein_coding	ENSG00000143222	chr1:161128357(+)	0.00123	19.2	4.26303	36	15	1	8
chr1	161128366	161128366	+	m6A_hg38_15517	15	36	UFC1	protein_coding	ENSG00000143222	chr1:161128366(+)	0.00123	19.2	4.26303	36	15	1	8
chr1	161128436	161128436	+	m6A_hg38_15519	11	36	UFC1	protein_coding	ENSG00000143222	chr1:161128436(+)	9.7e-06	39.2727	5.29546	36	11	1	12
chr1	161128451	161128451	+	m6A_hg38_15521	11	36	UFC1	protein_coding	ENSG00000143222	chr1:161128451(+)	9.7e-06	39.2727	5.29546	36	11	1	12
chr1	161128496	161128496	+	m6A_hg38_15523	11	36	UFC1	protein_coding	ENSG00000143222	chr1:161128496(+)	9.7e-06	39.2727	5.29546	36	11	1	12
chr1	161128508	161128508	+	m6A_hg38_15524	11	36	UFC1	protein_coding	ENSG00000143222	chr1:161128508(+)	9.7e-06	39.2727	5.29546	36	11	1	12
chr1	161130746	161130746	+	m6A_hg38_15538	15	35	USP21	protein_coding	ENSG00000143258	chr1:161130746(+)	0.00433	9.33333	3.22239	35	15	2	8
chr1	161198949	161198949	+	m6A_hg38_15595	10	33	TOMM40L	protein_coding	ENSG00000158882	chr1:161198949(+)	0.0002	10.725	3.42291	33	10	4	13
chr1	161199989	161199989	+	m6A_hg38_15610	6	23	TOMM40L	protein_coding	ENSG00000158882	chr1:161199989(+)	0.00539	4.65476	2.21871	23	6	14	17
chr1	161200295	161200295	+	m6A_hg38_15618	7	29	TOMM40L	protein_coding	ENSG00000158882	chr1:161200295(+)	0.00026	8.28571	3.05063	29	7	8	16
chr1	161726719	161726719	+	m6A_hg38_15707	4	21	DUSP12	protein_coding	ENSG00000081721	chr1:161726719(+)	0.0022	6.23438	2.64024	21	4	16	19
chr1	161726723	161726723	+	m6A_hg38_15708	4	21	DUSP12	protein_coding	ENSG00000081721	chr1:161726723(+)	0.0022	6.23438	2.64024	21	4	16	19
chr1	161726738	161726738	+	m6A_hg38_15709	3	22	DUSP12	protein_coding	ENSG00000081721	chr1:161726738(+)	0.00032	9.77778	3.28951	22	3	15	20
chr1	161726765	161726765	+	m6A_hg38_15710	4	18	DUSP12	protein_coding	ENSG00000081721	chr1:161726765(+)	0.01106	4.5	2.16993	18	4	19	19
chr1	161928257	161928257	+	m6A_hg38_15741	6	30	ATF6	protein_coding	ENSG00000118217	chr1:161928257(+)	2.9e-05	12.1429	3.60204	30	6	7	17
chr1	161928296	161928296	+	m6A_hg38_15742	6	31	ATF6	protein_coding	ENSG00000118217	chr1:161928296(+)	1e-05	14.6389	3.87173	31	6	6	17
chr1	162535816	162535816	+	m6A_hg38_15841	9	36	UAP1	protein_coding	ENSG00000117143	chr1:162535816(+)	5.7e-07	56	5.80735	36	9	1	14
chr1	162535954	162535954	+	m6A_hg38_15845	14	36	UAP1	protein_coding	ENSG00000117143	chr1:162535954(+)	0.0004	23.1429	4.5325	36	14	1	9
chr1	162535980	162535980	+	m6A_hg38_15846	16	36	UAP1	protein_coding	ENSG00000117143	chr1:162535980(+)	0.00355	15.75	3.97728	36	16	1	7
chr1	162536068	162536068	+	m6A_hg38_15849	14	35	UAP1	protein_coding	ENSG00000117143	chr1:162536068(+)	0.00159	11.25	3.49185	35	14	2	9
chr1	162569236	162569236	+	m6A_hg38_15862	4	29	UAP1	protein_coding	ENSG00000117143	chr1:162569236(+)	3.9e-06	17.2188	4.10591	29	4	8	19
chr1	162569281	162569281	+	m6A_hg38_15864	7	32	UAP1	protein_coding	ENSG00000117143	chr1:162569281(+)	1.3e-05	14.6286	3.87072	32	7	5	16
chr1	162569300	162569300	+	m6A_hg38_15865	8	31	UAP1	protein_coding	ENSG00000117143	chr1:162569300(+)	0.00014	9.6875	3.27612	31	8	6	15
chr1	162569319	162569319	+	m6A_hg38_15866	8	31	UAP1	protein_coding	ENSG00000117143	chr1:162569319(+)	0.00014	9.6875	3.27612	31	8	6	15
chr1	162569397	162569397	+	m6A_hg38_15867	5	22	UAP1	protein_coding	ENSG00000117143	chr1:162569397(+)	0.00358	5.28	2.40054	22	5	15	18
chr1	162750135	162750135	+	m6A_hg38_15875	6	36	DDR2	protein_coding	ENSG00000162733	chr1:162750135(+)	4e-09	102	6.67243	36	6	1	17
chr1	162750143	162750143	+	m6A_hg38_15876	6	36	DDR2	protein_coding	ENSG00000162733	chr1:162750143(+)	4e-09	102	6.67243	36	6	1	17
chr1	164528719	164528719	+	m6A_hg38_15920	3	36	PBX1	protein_coding	ENSG00000185630	chr1:164528719(+)	8.2e-12	240	7.90689	36	3	1	20
chr1	165876986	165876986	+	m6A_hg38_15990	3	19	UCK2	protein_coding	ENSG00000143179	chr1:165876986(+)	0.00221	7.03704	2.81497	19	3	18	20
chr1	165877075	165877075	+	m6A_hg38_15992	3	34	UCK2	protein_coding	ENSG00000143179	chr1:165877075(+)	5.9e-10	75.5556	6.23947	34	3	3	20
chr1	165877098	165877098	+	m6A_hg38_15993	6	35	UCK2	protein_coding	ENSG00000143179	chr1:165877098(+)	3.3e-08	49.5833	5.63178	35	6	2	17
chr1	165877149	165877149	+	m6A_hg38_15995	10	36	UCK2	protein_coding	ENSG00000143179	chr1:165877149(+)	2.4e-06	46.8	5.54844	36	10	1	13
chr1	165877154	165877154	+	m6A_hg38_15996	10	36	UCK2	protein_coding	ENSG00000143179	chr1:165877154(+)	2.4e-06	46.8	5.54844	36	10	1	13
chr1	166823499	166823499	+	m6A_hg38_16109	5	29	POGK	protein_coding	ENSG00000143157	chr1:166823499(+)	1.9e-05	13.05	3.70598	29	5	8	18
chr1	166823552	166823552	+	m6A_hg38_16110	7	31	POGK	protein_coding	ENSG00000143157	chr1:166823552(+)	4e-05	11.8095	3.56188	31	7	6	16
chr1	166823556	166823556	+	m6A_hg38_16111	7	31	POGK	protein_coding	ENSG00000143157	chr1:166823556(+)	4e-05	11.8095	3.56188	31	7	6	16
chr1	166823578	166823578	+	m6A_hg38_16112	7	30	POGK	protein_coding	ENSG00000143157	chr1:166823578(+)	0.00011	9.79592	3.29218	30	7	7	16
chr1	167384829	167384829	+	m6A_hg38_16126	8	27	POU2F1	protein_coding	ENSG00000143190	chr1:167384829(+)	0.00329	5.0625	2.33985	27	8	10	15
chr1	167384848	167384848	+	m6A_hg38_16127	8	27	POU2F1	protein_coding	ENSG00000143190	chr1:167384848(+)	0.00329	5.0625	2.33985	27	8	10	15
chr1	167385307	167385307	+	m6A_hg38_16135	11	30	POU2F1	protein_coding	ENSG00000143190	chr1:167385307(+)	0.00681	4.67532	2.22507	30	11	7	12
chr1	167385384	167385384	+	m6A_hg38_16141	10	29	POU2F1	protein_coding	ENSG00000143190	chr1:167385384(+)	0.00553	4.7125	2.23649	29	10	8	13
chr1	167674122	167674122	+	m6A_hg38_16185	4	33	RCSD1	protein_coding	ENSG00000198771	chr1:167674122(+)	2.5e-08	39.1875	5.29232	33	4	4	19
chr1	167674176	167674176	+	m6A_hg38_16187	4	30	RCSD1	protein_coding	ENSG00000198771	chr1:167674176(+)	1.3e-06	20.3571	4.34746	30	4	7	19
chr1	167674195	167674195	+	m6A_hg38_16189	4	29	RCSD1	protein_coding	ENSG00000198771	chr1:167674195(+)	3.9e-06	17.2188	4.10591	29	4	8	19
chr1	168014278	168014278	+	m6A_hg38_16253	3	25	DCAF6	protein_coding	ENSG00000143164	chr1:168014278(+)	3.2e-05	13.8889	3.79586	25	3	12	20
chr1	168169256	168169256	+	m6A_hg38_16278	5	25	TIPRL	protein_coding	ENSG00000143155	chr1:168169256(+)	0.00053	7.5	2.90689	25	5	12	18
chr1	168211818	168211818	+	m6A_hg38_16292	13	32	SFT2D2	protein_coding	ENSG00000213064	chr1:168211818(+)	0.00938	4.92308	2.29956	32	13	5	10
chr1	168211832	168211832	+	m6A_hg38_16293	13	32	SFT2D2	protein_coding	ENSG00000213064	chr1:168211832(+)	0.00938	4.92308	2.29956	32	13	5	10
chr1	168211955	168211955	+	m6A_hg38_16297	14	33	SFT2D2	protein_coding	ENSG00000213064	chr1:168211955(+)	0.01045	5.30357	2.40696	33	14	4	9
chr1	169100687	169100687	+	m6A_hg38_16357	14	36	ATP1B1	protein_coding	ENSG00000143153	chr1:169100687(+)	0.0004	23.1429	4.5325	36	14	1	9
chr1	169100726	169100726	+	m6A_hg38_16358	15	36	ATP1B1	protein_coding	ENSG00000143153	chr1:169100726(+)	0.00123	19.2	4.26303	36	15	1	8
chr1	169100871	169100871	+	m6A_hg38_16363	11	31	ATP1B1	protein_coding	ENSG00000143153	chr1:169100871(+)	0.0034	5.63636	2.49476	31	11	6	12
chr1	169100875	169100875	+	m6A_hg38_16364	11	31	ATP1B1	protein_coding	ENSG00000143153	chr1:169100875(+)	0.0034	5.63636	2.49476	31	11	6	12
chr1	169346014	169346014	+	m6A_hg38_16375	5	33	BLZF1	protein_coding	ENSG00000117475	chr1:169346014(+)	1.6e-07	29.7	4.89239	33	5	4	18
chr1	169346030	169346030	+	m6A_hg38_16376	5	33	BLZF1	protein_coding	ENSG00000117475	chr1:169346030(+)	1.6e-07	29.7	4.89239	33	5	4	18
chr1	169346058	169346058	+	m6A_hg38_16377	6	35	BLZF1	protein_coding	ENSG00000117475	chr1:169346058(+)	3.3e-08	49.5833	5.63178	35	6	2	17
chr1	170508622	170508622	+	m6A_hg38_16433	4	27	GORAB	protein_coding	ENSG00000120370	chr1:170508622(+)	2.7e-05	12.825	3.68089	27	4	10	19
chr1	170521217	170521217	+	m6A_hg38_16438	8	30	GORAB	protein_coding	ENSG00000120370	chr1:170521217(+)	0.00036	8.03571	3.00643	30	8	7	15
chr1	171481172	171481172	+	m6A_hg38_16472	3	17	PRRC2C	protein_coding	ENSG00000117523	chr1:171481172(+)	0.00672	5.66667	2.5025	17	3	20	20
chr1	171501655	171501655	+	m6A_hg38_16490	4	31	PRRC2C	protein_coding	ENSG00000117523	chr1:171501655(+)	4e-07	24.5417	4.61716	31	4	6	19
chr1	171501658	171501658	+	m6A_hg38_16491	4	31	PRRC2C	protein_coding	ENSG00000117523	chr1:171501658(+)	4e-07	24.5417	4.61716	31	4	6	19
chr1	171501784	171501784	+	m6A_hg38_16493	11	36	PRRC2C	protein_coding	ENSG00000117523	chr1:171501784(+)	9.7e-06	39.2727	5.29546	36	11	1	12
chr1	171501787	171501787	+	m6A_hg38_16494	12	36	PRRC2C	protein_coding	ENSG00000117523	chr1:171501787(+)	3.6e-05	33	5.04439	36	12	1	11
chr1	171501796	171501796	+	m6A_hg38_16495	12	36	PRRC2C	protein_coding	ENSG00000117523	chr1:171501796(+)	3.6e-05	33	5.04439	36	12	1	11
chr1	171501799	171501799	+	m6A_hg38_16496	12	36	PRRC2C	protein_coding	ENSG00000117523	chr1:171501799(+)	3.6e-05	33	5.04439	36	12	1	11
chr1	171501805	171501805	+	m6A_hg38_16497	12	36	PRRC2C	protein_coding	ENSG00000117523	chr1:171501805(+)	3.6e-05	33	5.04439	36	12	1	11
chr1	171501834	171501834	+	m6A_hg38_16498	12	36	PRRC2C	protein_coding	ENSG00000117523	chr1:171501834(+)	3.6e-05	33	5.04439	36	12	1	11
chr1	171501842	171501842	+	m6A_hg38_16499	12	36	PRRC2C	protein_coding	ENSG00000117523	chr1:171501842(+)	3.6e-05	33	5.04439	36	12	1	11
chr1	171502035	171502035	+	m6A_hg38_16518	11	36	PRRC2C	protein_coding	ENSG00000117523	chr1:171502035(+)	9.7e-06	39.2727	5.29546	36	11	1	12
chr1	171502036	171502036	+	m6A_hg38_16519	11	36	PRRC2C	protein_coding	ENSG00000117523	chr1:171502036(+)	9.7e-06	39.2727	5.29546	36	11	1	12
chr1	171502042	171502042	+	m6A_hg38_16520	11	36	PRRC2C	protein_coding	ENSG00000117523	chr1:171502042(+)	9.7e-06	39.2727	5.29546	36	11	1	12
chr1	171502045	171502045	+	m6A_hg38_16522	11	32	PRRC2C	protein_coding	ENSG00000117523	chr1:171502045(+)	0.00152	6.98182	2.8036	32	11	5	12
chr1	171505275	171505275	+	m6A_hg38_16533	3	26	PRRC2C	protein_coding	ENSG00000117523	chr1:171505275(+)	1.3e-05	15.7576	3.97797	26	3	11	20
chr1	171509482	171509482	+	m6A_hg38_16541	2	15	PRRC2C	protein_coding	ENSG00000117523	chr1:171509482(+)	0.00612	7.15909	2.83978	15	2	22	21
chr1	171509485	171509485	+	m6A_hg38_16542	2	15	PRRC2C	protein_coding	ENSG00000117523	chr1:171509485(+)	0.00612	7.15909	2.83978	15	2	22	21
chr1	171509509	171509509	+	m6A_hg38_16543	2	15	PRRC2C	protein_coding	ENSG00000117523	chr1:171509509(+)	0.00612	7.15909	2.83978	15	2	22	21
chr1	171510906	171510906	+	m6A_hg38_16580	6	22	PRRC2C	protein_coding	ENSG00000117523	chr1:171510906(+)	0.00911	4.15556	2.05504	22	6	15	17
chr1	171527051	171527051	+	m6A_hg38_16598	6	31	PRRC2C	protein_coding	ENSG00000117523	chr1:171527051(+)	1e-05	14.6389	3.87173	31	6	6	17
chr1	171560776	171560776	+	m6A_hg38_16642	12	34	PRRC2C	protein_coding	ENSG00000117523	chr1:171560776(+)	0.00061	10.3889	3.37697	34	12	3	11
chr1	171561084	171561084	+	m6A_hg38_16657	13	33	PRRC2C	protein_coding	ENSG00000117523	chr1:171561084(+)	0.00436	6.34615	2.66588	33	13	4	10
chr1	171561120	171561120	+	m6A_hg38_16658	12	34	PRRC2C	protein_coding	ENSG00000117523	chr1:171561120(+)	0.00061	10.3889	3.37697	34	12	3	11
chr1	171561460	171561460	+	m6A_hg38_16664	1	19	PRRC2C	protein_coding	ENSG00000117523	chr1:171561460(+)	9.7e-05	23.2222	4.53743	19	1	18	22
chr1	171561544	171561544	+	m6A_hg38_16666	1	18	PRRC2C	protein_coding	ENSG00000117523	chr1:171561544(+)	0.0002	20.8421	4.38143	18	1	19	22
chr1	171765652	171765652	+	m6A_hg38_16703	13	33	METTL13	protein_coding	ENSG00000010165	chr1:171765652(+)	0.00436	6.34615	2.66588	33	13	4	10
chr1	171765667	171765667	+	m6A_hg38_16704	13	33	METTL13	protein_coding	ENSG00000010165	chr1:171765667(+)	0.00436	6.34615	2.66588	33	13	4	10
chr1	172558327	172558327	+	m6A_hg38_16740	3	26	SUCO	protein_coding	ENSG00000094975	chr1:172558327(+)	1.3e-05	15.7576	3.97797	26	3	11	20
chr1	172558676	172558676	+	m6A_hg38_16745	3	27	SUCO	protein_coding	ENSG00000094975	chr1:172558676(+)	5.2e-06	18	4.16993	27	3	10	20
chr1	172558795	172558795	+	m6A_hg38_16747	4	27	SUCO	protein_coding	ENSG00000094975	chr1:172558795(+)	2.7e-05	12.825	3.68089	27	4	10	19
chr1	172558888	172558888	+	m6A_hg38_16750	5	29	SUCO	protein_coding	ENSG00000094975	chr1:172558888(+)	1.9e-05	13.05	3.70598	29	5	8	18
chr1	172579410	172579410	+	m6A_hg38_16766	13	32	SUCO	protein_coding	ENSG00000094975	chr1:172579410(+)	0.00938	4.92308	2.29956	32	13	5	10
chr1	172579426	172579426	+	m6A_hg38_16767	13	32	SUCO	protein_coding	ENSG00000094975	chr1:172579426(+)	0.00938	4.92308	2.29956	32	13	5	10
chr1	173702924	173702924	+	m6A_hg38_16814	9	34	KLHL20	protein_coding	ENSG00000076321	chr1:173702924(+)	1.6e-05	17.6296	4.13993	34	9	3	14
chr1	173703147	173703147	+	m6A_hg38_16815	14	34	KLHL20	protein_coding	ENSG00000076321	chr1:173703147(+)	0.00454	7.28571	2.86507	34	14	3	9
chr1	173703317	173703317	+	m6A_hg38_16820	14	33	KLHL20	protein_coding	ENSG00000076321	chr1:173703317(+)	0.01045	5.30357	2.40696	33	14	4	9
chr1	173754359	173754359	+	m6A_hg38_16824	7	25	KLHL20	protein_coding	ENSG00000076321	chr1:173754359(+)	0.00438	4.7619	2.25154	25	7	12	16
chr1	173754397	173754397	+	m6A_hg38_16825	8	28	KLHL20	protein_coding	ENSG00000076321	chr1:173754397(+)	0.00169	5.83333	2.54432	28	8	9	15
chr1	173754627	173754627	+	m6A_hg38_16827	6	31	KLHL20	protein_coding	ENSG00000076321	chr1:173754627(+)	1e-05	14.6389	3.87173	31	6	6	17
chr1	173794265	173794265	+	m6A_hg38_16844	16	36	DARS2	protein_coding	ENSG00000117593	chr1:173794265(+)	0.00355	15.75	3.97728	36	16	1	7
chr1	173794303	173794303	+	m6A_hg38_16845	14	36	DARS2	protein_coding	ENSG00000117593	chr1:173794303(+)	0.0004	23.1429	4.5325	36	14	1	9
chr1	173794307	173794307	+	m6A_hg38_16846	14	36	DARS2	protein_coding	ENSG00000117593	chr1:173794307(+)	0.0004	23.1429	4.5325	36	14	1	9
chr1	173826780	173826780	+	m6A_hg38_16865	4	30	DARS2	protein_coding	ENSG00000117593	chr1:173826780(+)	1.3e-06	20.3571	4.34746	30	4	7	19
chr1	173826818	173826818	+	m6A_hg38_16866	5	29	DARS2	protein_coding	ENSG00000117593	chr1:173826818(+)	1.9e-05	13.05	3.70598	29	5	8	18
chr1	173839483	173839483	+	m6A_hg38_16880	4	23	ZBTB37	protein_coding	ENSG00000185278	chr1:173839483(+)	0.00061	7.80357	2.96413	23	4	14	19
chr1	173839710	173839710	+	m6A_hg38_16882	8	36	ZBTB37	protein_coding	ENSG00000185278	chr1:173839710(+)	1.2e-07	67.5	6.07682	36	8	1	15
chr1	173840033	173840033	+	m6A_hg38_16887	11	36	ZBTB37	protein_coding	ENSG00000185278	chr1:173840033(+)	9.7e-06	39.2727	5.29546	36	11	1	12
chr1	173855102	173855102	+	m6A_hg38_16892	5	33	ZBTB37	protein_coding	ENSG00000185278	chr1:173855102(+)	1.6e-07	29.7	4.89239	33	5	4	18
chr1	173855206	173855206	+	m6A_hg38_16895	9	33	ZBTB37	protein_coding	ENSG00000185278	chr1:173855206(+)	5.8e-05	12.8333	3.68182	33	9	4	14
chr1	173855264	173855264	+	m6A_hg38_16897	9	34	ZBTB37	protein_coding	ENSG00000185278	chr1:173855264(+)	1.6e-05	17.6296	4.13993	34	9	3	14
chr1	174979152	174979152	+	m6A_hg38_16957	7	24	CACYBP	protein_coding	ENSG00000116161	chr1:174979152(+)	0.00763	4.21978	2.07717	24	7	13	16
chr1	174979202	174979202	+	m6A_hg38_16958	4	30	CACYBP	protein_coding	ENSG00000116161	chr1:174979202(+)	1.3e-06	20.3571	4.34746	30	4	7	19
chr1	174979217	174979217	+	m6A_hg38_16959	4	27	CACYBP	protein_coding	ENSG00000116161	chr1:174979217(+)	2.7e-05	12.825	3.68089	27	4	10	19
chr1	174979237	174979237	+	m6A_hg38_16960	7	26	CACYBP	protein_coding	ENSG00000116161	chr1:174979237(+)	0.00238	5.4026	2.43365	26	7	11	16
chr1	178411896	178411896	+	m6A_hg38_16997	9	29	RASAL2	protein_coding	ENSG00000075391	chr1:178411896(+)	0.00223	5.63889	2.49541	29	9	8	14
chr1	178427378	178427378	+	m6A_hg38_17009	12	32	RASAL2	protein_coding	ENSG00000075391	chr1:178427378(+)	0.00394	5.86667	2.55254	32	12	5	11
chr1	178885707	178885707	+	m6A_hg38_17061	16	35	RALGPS2	protein_coding	ENSG00000116191	chr1:178885707(+)	0.01104	7.65625	2.93664	35	16	2	7
chr1	178885727	178885727	+	m6A_hg38_17062	17	36	RALGPS2	protein_coding	ENSG00000116191	chr1:178885727(+)	0.00967	12.7059	3.66742	36	17	1	6
chr1	178885731	178885731	+	m6A_hg38_17063	17	36	RALGPS2	protein_coding	ENSG00000116191	chr1:178885731(+)	0.00967	12.7059	3.66742	36	17	1	6
chr1	178885740	178885740	+	m6A_hg38_17064	16	36	RALGPS2	protein_coding	ENSG00000116191	chr1:178885740(+)	0.00355	15.75	3.97728	36	16	1	7
chr1	179041072	179041072	+	m6A_hg38_17104	7	31	FAM20B	protein_coding	ENSG00000116199	chr1:179041072(+)	4e-05	11.8095	3.56188	31	7	6	16
chr1	179041176	179041176	+	m6A_hg38_17107	11	35	FAM20B	protein_coding	ENSG00000116199	chr1:179041176(+)	5.2e-05	19.0909	4.25481	35	11	2	12
chr1	179064243	179064243	+	m6A_hg38_17182	10	29	TOR3A	protein_coding	ENSG00000186283	chr1:179064243(+)	0.00553	4.7125	2.23649	29	10	8	13
chr1	179322756	179322756	+	m6A_hg38_17224	7	28	SOAT1	protein_coding	ENSG00000057252	chr1:179322756(+)	0.00059	7.11111	2.83007	28	7	9	16
chr1	179322785	179322785	+	m6A_hg38_17225	7	27	SOAT1	protein_coding	ENSG00000057252	chr1:179322785(+)	0.00122	6.17143	2.6256	27	7	10	16
chr1	179322878	179322878	+	m6A_hg38_17226	10	33	SOAT1	protein_coding	ENSG00000057252	chr1:179322878(+)	0.0002	10.725	3.42291	33	10	4	13
chr1	179322900	179322900	+	m6A_hg38_17227	12	33	SOAT1	protein_coding	ENSG00000057252	chr1:179322900(+)	0.00168	7.5625	2.91886	33	12	4	11
chr1	179322932	179322932	+	m6A_hg38_17228	12	32	SOAT1	protein_coding	ENSG00000057252	chr1:179322932(+)	0.00394	5.86667	2.55254	32	12	5	11
chr1	179886903	179886903	+	m6A_hg38_17251	9	35	TOR1AIP1	protein_coding	ENSG00000143337	chr1:179886903(+)	3.6e-06	27.2222	4.76671	35	9	2	14
chr1	179887286	179887286	+	m6A_hg38_17268	16	35	TOR1AIP1	protein_coding	ENSG00000143337	chr1:179887286(+)	0.01104	7.65625	2.93664	35	16	2	7
chr1	179887290	179887290	+	m6A_hg38_17269	16	35	TOR1AIP1	protein_coding	ENSG00000143337	chr1:179887290(+)	0.01104	7.65625	2.93664	35	16	2	7
chr1	179887432	179887432	+	m6A_hg38_17270	15	34	TOR1AIP1	protein_coding	ENSG00000143337	chr1:179887432(+)	0.01112	6.04444	2.59561	34	15	3	8
chr1	179888390	179888390	+	m6A_hg38_17279	2	17	TOR1AIP1	protein_coding	ENSG00000143337	chr1:179888390(+)	0.00197	8.925	3.15785	17	2	20	21
chr1	179888442	179888442	+	m6A_hg38_17282	3	17	TOR1AIP1	protein_coding	ENSG00000143337	chr1:179888442(+)	0.00672	5.66667	2.5025	17	3	20	20
chr1	179888492	179888492	+	m6A_hg38_17283	2	14	TOR1AIP1	protein_coding	ENSG00000143337	chr1:179888492(+)	0.01033	6.3913	2.67611	14	2	23	21
chr1	179924031	179924031	+	m6A_hg38_17290	1	21	CEP350	protein_coding	ENSG00000135837	chr1:179924031(+)	2.1e-05	28.875	4.85175	21	1	16	22
chr1	179965953	179965953	+	m6A_hg38_17293	12	36	CEP350	protein_coding	ENSG00000135837	chr1:179965953(+)	3.6e-05	33	5.04439	36	12	1	11
chr1	179966144	179966144	+	m6A_hg38_17299	14	34	CEP350	protein_coding	ENSG00000135837	chr1:179966144(+)	0.00454	7.28571	2.86507	34	14	3	9
chr1	179983465	179983465	+	m6A_hg38_17310	6	31	CEP350	protein_coding	ENSG00000135837	chr1:179983465(+)	1e-05	14.6389	3.87173	31	6	6	17
chr1	179983475	179983475	+	m6A_hg38_17311	6	31	CEP350	protein_coding	ENSG00000135837	chr1:179983475(+)	1e-05	14.6389	3.87173	31	6	6	17
chr1	179989286	179989286	+	m6A_hg38_17313	4	21	CEP350	protein_coding	ENSG00000135837	chr1:179989286(+)	0.0022	6.23438	2.64024	21	4	16	19
chr1	179989464	179989464	+	m6A_hg38_17317	3	23	CEP350	protein_coding	ENSG00000135837	chr1:179989464(+)	0.00015	10.9524	3.45317	23	3	14	20
chr1	179989522	179989522	+	m6A_hg38_17319	5	23	CEP350	protein_coding	ENSG00000135837	chr1:179989522(+)	0.00198	5.91429	2.5642	23	5	14	18
chr1	179989779	179989779	+	m6A_hg38_17322	5	24	CEP350	protein_coding	ENSG00000135837	chr1:179989779(+)	0.00105	6.64615	2.73252	24	5	13	18
chr1	179989815	179989815	+	m6A_hg38_17323	4	24	CEP350	protein_coding	ENSG00000135837	chr1:179989815(+)	0.0003	8.76923	3.13245	24	4	13	19
chr1	180062286	180062286	+	m6A_hg38_17343	5	20	CEP350	protein_coding	ENSG00000135837	chr1:180062286(+)	0.01031	4.23529	2.08246	20	5	17	18
chr1	180062964	180062964	+	m6A_hg38_17353	9	29	CEP350	protein_coding	ENSG00000135837	chr1:180062964(+)	0.00223	5.63889	2.49541	29	9	8	14
chr1	180062982	180062982	+	m6A_hg38_17354	9	28	CEP350	protein_coding	ENSG00000135837	chr1:180062982(+)	0.00435	4.83951	2.27486	28	9	9	14
chr1	180063048	180063048	+	m6A_hg38_17355	10	29	CEP350	protein_coding	ENSG00000135837	chr1:180063048(+)	0.00553	4.7125	2.23649	29	10	8	13
chr1	180063153	180063153	+	m6A_hg38_17356	7	30	CEP350	protein_coding	ENSG00000135837	chr1:180063153(+)	0.00011	9.79592	3.29218	30	7	7	16
chr1	180063165	180063165	+	m6A_hg38_17357	7	30	CEP350	protein_coding	ENSG00000135837	chr1:180063165(+)	0.00011	9.79592	3.29218	30	7	7	16
chr1	180063507	180063507	+	m6A_hg38_17362	3	28	CEP350	protein_coding	ENSG00000135837	chr1:180063507(+)	1.9e-06	20.7407	4.3744	28	3	9	20
chr1	180063534	180063534	+	m6A_hg38_17363	4	28	CEP350	protein_coding	ENSG00000135837	chr1:180063534(+)	1.1e-05	14.7778	3.88536	28	4	9	19
chr1	180064705	180064705	+	m6A_hg38_17367	3	30	CEP350	protein_coding	ENSG00000135837	chr1:180064705(+)	2.1e-07	28.5714	4.8365	30	3	7	20
chr1	180080396	180080396	+	m6A_hg38_17379	8	28	CEP350	protein_coding	ENSG00000135837	chr1:180080396(+)	0.00169	5.83333	2.54432	28	8	9	15
chr1	180080417	180080417	+	m6A_hg38_17380	7	28	CEP350	protein_coding	ENSG00000135837	chr1:180080417(+)	0.00059	7.11111	2.83007	28	7	9	16
chr1	180080440	180080440	+	m6A_hg38_17381	9	30	CEP350	protein_coding	ENSG00000135837	chr1:180080440(+)	0.00105	6.66667	2.73697	30	9	7	14
chr1	180080481	180080481	+	m6A_hg38_17382	9	27	CEP350	protein_coding	ENSG00000135837	chr1:180080481(+)	0.0079	4.2	2.07039	27	9	10	14
chr1	180080825	180080825	+	m6A_hg38_17388	1	11	CEP350	protein_coding	ENSG00000135837	chr1:180080825(+)	0.01405	9.30769	3.21842	11	1	26	22
chr1	180080866	180080866	+	m6A_hg38_17389	2	18	CEP350	protein_coding	ENSG00000135837	chr1:180080866(+)	0.00107	9.94737	3.31431	18	2	19	21
chr1	180080993	180080993	+	m6A_hg38_17390	5	28	CEP350	protein_coding	ENSG00000135837	chr1:180080993(+)	4.8e-05	11.2	3.48543	28	5	9	18
chr1	180081007	180081007	+	m6A_hg38_17391	6	30	CEP350	protein_coding	ENSG00000135837	chr1:180081007(+)	2.9e-05	12.1429	3.60204	30	6	7	17
chr1	180165449	180165449	+	m6A_hg38_17431	7	31	QSOX1	protein_coding	ENSG00000116260	chr1:180165449(+)	4e-05	11.8095	3.56188	31	7	6	16
chr1	180165514	180165514	+	m6A_hg38_17433	12	33	QSOX1	protein_coding	ENSG00000116260	chr1:180165514(+)	0.00168	7.5625	2.91886	33	12	4	11
chr1	180165556	180165556	+	m6A_hg38_17434	12	36	QSOX1	protein_coding	ENSG00000116260	chr1:180165556(+)	3.6e-05	33	5.04439	36	12	1	11
chr1	180165664	180165664	+	m6A_hg38_17436	15	36	QSOX1	protein_coding	ENSG00000116260	chr1:180165664(+)	0.00123	19.2	4.26303	36	15	1	8
chr1	180165700	180165700	+	m6A_hg38_17437	15	36	QSOX1	protein_coding	ENSG00000116260	chr1:180165700(+)	0.00123	19.2	4.26303	36	15	1	8
chr1	180165728	180165728	+	m6A_hg38_17438	16	36	QSOX1	protein_coding	ENSG00000116260	chr1:180165728(+)	0.00355	15.75	3.97728	36	16	1	7
chr1	180165865	180165865	+	m6A_hg38_17439	16	35	QSOX1	protein_coding	ENSG00000116260	chr1:180165865(+)	0.01104	7.65625	2.93664	35	16	2	7
chr1	180166001	180166001	+	m6A_hg38_17441	12	33	QSOX1	protein_coding	ENSG00000116260	chr1:180166001(+)	0.00168	7.5625	2.91886	33	12	4	11
chr1	180166054	180166054	+	m6A_hg38_17442	11	35	QSOX1	protein_coding	ENSG00000116260	chr1:180166054(+)	5.2e-05	19.0909	4.25481	35	11	2	12
chr1	180166587	180166587	+	m6A_hg38_17446	8	36	QSOX1	protein_coding	ENSG00000116260	chr1:180166587(+)	1.2e-07	67.5	6.07682	36	8	1	15
chr1	180166633	180166633	+	m6A_hg38_17447	9	36	QSOX1	protein_coding	ENSG00000116260	chr1:180166633(+)	5.7e-07	56	5.80735	36	9	1	14
chr1	180166667	180166667	+	m6A_hg38_17448	11	32	QSOX1	protein_coding	ENSG00000116260	chr1:180166667(+)	0.00152	6.98182	2.8036	32	11	5	12
chr1	180853294	180853294	+	m6A_hg38_17483	8	26	XPR1	protein_coding	ENSG00000143324	chr1:180853294(+)	0.006	4.43182	2.1479	26	8	11	15
chr1	180853458	180853458	+	m6A_hg38_17488	14	34	XPR1	protein_coding	ENSG00000143324	chr1:180853458(+)	0.00454	7.28571	2.86507	34	14	3	9
chr1	180853463	180853463	+	m6A_hg38_17489	14	34	XPR1	protein_coding	ENSG00000143324	chr1:180853463(+)	0.00454	7.28571	2.86507	34	14	3	9
chr1	180853498	180853498	+	m6A_hg38_17490	14	34	XPR1	protein_coding	ENSG00000143324	chr1:180853498(+)	0.00454	7.28571	2.86507	34	14	3	9
chr1	180853523	180853523	+	m6A_hg38_17491	13	35	XPR1	protein_coding	ENSG00000143324	chr1:180853523(+)	0.00054	13.4615	3.75077	35	13	2	10
chr1	180853538	180853538	+	m6A_hg38_17492	14	33	XPR1	protein_coding	ENSG00000143324	chr1:180853538(+)	0.01045	5.30357	2.40696	33	14	4	9
chr1	181018272	181018272	+	m6A_hg38_17524	4	21	MR1	protein_coding	ENSG00000153029	chr1:181018272(+)	0.0022	6.23438	2.64024	21	4	16	19
chr1	181025213	181025213	+	m6A_hg38_17537	5	25	MR1	protein_coding	ENSG00000153029	chr1:181025213(+)	0.00053	7.5	2.90689	25	5	12	18
chr1	182992964	182992964	+	m6A_hg38_17677	7	33	LAMC1	protein_coding	ENSG00000135862	chr1:182992964(+)	3.9e-06	18.8571	4.23704	33	7	4	16
chr1	183072676	183072676	+	m6A_hg38_17687	1	16	LAMC1	protein_coding	ENSG00000135862	chr1:183072676(+)	0.00076	16.7619	4.06711	16	1	21	22
chr1	183112521	183112521	+	m6A_hg38_17752	1	11	LAMC1	protein_coding	ENSG00000135862	chr1:183112521(+)	0.01405	9.30769	3.21842	11	1	26	22
chr1	183112699	183112699	+	m6A_hg38_17756	1	13	LAMC1	protein_coding	ENSG00000135862	chr1:183112699(+)	0.00472	11.9167	3.57491	13	1	24	22
chr1	183514252	183514252	+	m6A_hg38_17810	1	18	SMG7	protein_coding	ENSG00000116698	chr1:183514252(+)	0.0002	20.8421	4.38143	18	1	19	22
chr1	183515207	183515207	+	m6A_hg38_17813	5	25	SMG7	protein_coding	ENSG00000116698	chr1:183515207(+)	0.00053	7.5	2.90689	25	5	12	18
chr1	183515217	183515217	+	m6A_hg38_17814	6	25	SMG7	protein_coding	ENSG00000116698	chr1:183515217(+)	0.00163	5.90278	2.56139	25	6	12	17
chr1	183521039	183521039	+	m6A_hg38_17823	4	32	SMG7	protein_coding	ENSG00000116698	chr1:183521039(+)	1.1e-07	30.4	4.926	32	4	5	19
chr1	183521103	183521103	+	m6A_hg38_17825	6	33	SMG7	protein_coding	ENSG00000116698	chr1:183521103(+)	8.4e-07	23.375	4.54689	33	6	4	17
chr1	183521127	183521127	+	m6A_hg38_17826	8	30	SMG7	protein_coding	ENSG00000116698	chr1:183521127(+)	0.00036	8.03571	3.00643	30	8	7	15
chr1	183522150	183522150	+	m6A_hg38_17832	8	36	SMG7	protein_coding	ENSG00000116698	chr1:183522150(+)	1.2e-07	67.5	6.07682	36	8	1	15
chr1	183522265	183522265	+	m6A_hg38_17833	14	36	SMG7	protein_coding	ENSG00000116698	chr1:183522265(+)	0.0004	23.1429	4.5325	36	14	1	9
chr1	183522337	183522337	+	m6A_hg38_17836	15	34	SMG7	protein_coding	ENSG00000116698	chr1:183522337(+)	0.01112	6.04444	2.59561	34	15	3	8
chr1	183522371	183522371	+	m6A_hg38_17837	14	33	SMG7	protein_coding	ENSG00000116698	chr1:183522371(+)	0.01045	5.30357	2.40696	33	14	4	9
chr1	184356195	184356195	+	m6A_hg38_17888	1	16	C1orf21	protein_coding	ENSG00000116667	chr1:184356195(+)	0.00076	16.7619	4.06711	16	1	21	22
chr1	184588851	184588851	+	m6A_hg38_17899	5	26	C1orf21	protein_coding	ENSG00000116667	chr1:184588851(+)	0.00025	8.50909	3.08901	26	5	11	18
chr1	184588888	184588888	+	m6A_hg38_17902	4	28	C1orf21	protein_coding	ENSG00000116667	chr1:184588888(+)	1.1e-05	14.7778	3.88536	28	4	9	19
chr1	184588899	184588899	+	m6A_hg38_17903	4	28	C1orf21	protein_coding	ENSG00000116667	chr1:184588899(+)	1.1e-05	14.7778	3.88536	28	4	9	19
chr1	184589020	184589020	+	m6A_hg38_17904	3	24	C1orf21	protein_coding	ENSG00000116667	chr1:184589020(+)	7.2e-05	12.3077	3.62149	24	3	13	20
chr1	185069400	185069400	+	m6A_hg38_17924	6	29	RNF2	protein_coding	ENSG00000121481	chr1:185069400(+)	7.5e-05	10.2708	3.36048	29	6	8	17
chr1	185069456	185069456	+	m6A_hg38_17926	5	30	RNF2	protein_coding	ENSG00000121481	chr1:185069456(+)	6.7e-06	15.4286	3.94753	30	5	7	18
chr1	185069461	185069461	+	m6A_hg38_17927	5	30	RNF2	protein_coding	ENSG00000121481	chr1:185069461(+)	6.7e-06	15.4286	3.94753	30	5	7	18
chr1	185069517	185069517	+	m6A_hg38_17928	5	30	RNF2	protein_coding	ENSG00000121481	chr1:185069517(+)	6.7e-06	15.4286	3.94753	30	5	7	18
chr1	185143665	185143665	+	m6A_hg38_17946	5	26	SWT1	protein_coding	ENSG00000116668	chr1:185143665(+)	0.00025	8.50909	3.08901	26	5	11	18
chr1	186158831	186158831	+	m6A_hg38_17976	3	22	HMCN1	protein_coding	ENSG00000143341	chr1:186158831(+)	0.00032	9.77778	3.28951	22	3	15	20
chr1	186389597	186389597	+	m6A_hg38_18008	2	26	ODR4	protein_coding	ENSG00000157181	chr1:186389597(+)	2.1e-06	24.8182	4.63333	26	2	11	21
chr1	186389637	186389637	+	m6A_hg38_18009	1	29	ODR4	protein_coding	ENSG00000157181	chr1:186389637(+)	7.5e-09	79.75	6.31741	29	1	8	22
chr1	192780755	192780755	+	m6A_hg38_18057	12	36	RGS2	protein_coding	ENSG00000116741	chr1:192780755(+)	3.6e-05	33	5.04439	36	12	1	11
chr1	193054048	193054048	+	m6A_hg38_18097	7	34	RO60	protein_coding	ENSG00000116747	chr1:193054048(+)	9.3e-07	25.9048	4.69515	34	7	3	16
chr1	193054104	193054104	+	m6A_hg38_18098	6	35	RO60	protein_coding	ENSG00000116747	chr1:193054104(+)	3.3e-08	49.5833	5.63178	35	6	2	17
chr1	193054119	193054119	+	m6A_hg38_18100	6	35	RO60	protein_coding	ENSG00000116747	chr1:193054119(+)	3.3e-08	49.5833	5.63178	35	6	2	17
chr1	193219875	193219875	+	m6A_hg38_18145	3	34	CDC73	protein_coding	ENSG00000134371	chr1:193219875(+)	5.9e-10	75.5556	6.23947	34	3	3	20
chr1	193219901	193219901	+	m6A_hg38_18146	3	36	CDC73	protein_coding	ENSG00000134371	chr1:193219901(+)	8.2e-12	240	7.90689	36	3	1	20
chr1	198288840	198288840	+	m6A_hg38_18199	6	24	NEK7	protein_coding	ENSG00000151414	chr1:198288840(+)	0.00304	5.23077	2.38702	24	6	13	17
chr1	198288955	198288955	+	m6A_hg38_18201	5	28	NEK7	protein_coding	ENSG00000151414	chr1:198288955(+)	4.8e-05	11.2	3.48543	28	5	9	18
chr1	198289004	198289004	+	m6A_hg38_18202	8	30	NEK7	protein_coding	ENSG00000151414	chr1:198289004(+)	0.00036	8.03571	3.00643	30	8	7	15
chr1	198289037	198289037	+	m6A_hg38_18204	7	29	NEK7	protein_coding	ENSG00000151414	chr1:198289037(+)	0.00026	8.28571	3.05063	29	7	8	16
chr1	198289064	198289064	+	m6A_hg38_18205	7	33	NEK7	protein_coding	ENSG00000151414	chr1:198289064(+)	3.9e-06	18.8571	4.23704	33	7	4	16
chr1	200143653	200143653	+	m6A_hg38_18291	3	21	NR5A2	protein_coding	ENSG00000116833	chr1:200143653(+)	0.00063	8.75	3.12928	21	3	16	20
chr1	200708695	200708695	+	m6A_hg38_18309	6	34	CAMSAP2	protein_coding	ENSG00000118200	chr1:200708695(+)	1.9e-07	32.1111	5.005	34	6	3	17
chr1	200817231	200817231	+	m6A_hg38_18319	2	20	CAMSAP2	protein_coding	ENSG00000118200	chr1:200817231(+)	0.00028	12.3529	3.62678	20	2	17	21
chr1	200817265	200817265	+	m6A_hg38_18320	3	22	CAMSAP2	protein_coding	ENSG00000118200	chr1:200817265(+)	0.00032	9.77778	3.28951	22	3	15	20
chr1	200817276	200817276	+	m6A_hg38_18321	4	22	CAMSAP2	protein_coding	ENSG00000118200	chr1:200817276(+)	0.00119	6.96667	2.80047	22	4	15	19
chr1	200817295	200817295	+	m6A_hg38_18322	4	22	CAMSAP2	protein_coding	ENSG00000118200	chr1:200817295(+)	0.00119	6.96667	2.80047	22	4	15	19
chr1	200817387	200817387	+	m6A_hg38_18324	6	22	CAMSAP2	protein_coding	ENSG00000118200	chr1:200817387(+)	0.00911	4.15556	2.05504	22	6	15	17
chr1	200817421	200817421	+	m6A_hg38_18325	6	23	CAMSAP2	protein_coding	ENSG00000118200	chr1:200817421(+)	0.00539	4.65476	2.21871	23	6	14	17
chr1	200817807	200817807	+	m6A_hg38_18331	2	18	CAMSAP2	protein_coding	ENSG00000118200	chr1:200817807(+)	0.00107	9.94737	3.31431	18	2	19	21
chr1	200817813	200817813	+	m6A_hg38_18332	2	18	CAMSAP2	protein_coding	ENSG00000118200	chr1:200817813(+)	0.00107	9.94737	3.31431	18	2	19	21
chr1	200818051	200818051	+	m6A_hg38_18339	5	21	CAMSAP2	protein_coding	ENSG00000118200	chr1:200818051(+)	0.0062	4.725	2.24031	21	5	16	18
chr1	200818119	200818119	+	m6A_hg38_18343	5	23	CAMSAP2	protein_coding	ENSG00000118200	chr1:200818119(+)	0.00198	5.91429	2.5642	23	5	14	18
chr1	200818749	200818749	+	m6A_hg38_18354	2	24	CAMSAP2	protein_coding	ENSG00000118200	chr1:200818749(+)	1.3e-05	19.3846	4.27684	24	2	13	21
chr1	200818826	200818826	+	m6A_hg38_18356	6	29	CAMSAP2	protein_coding	ENSG00000118200	chr1:200818826(+)	7.5e-05	10.2708	3.36048	29	6	8	17
chr1	200818868	200818868	+	m6A_hg38_18358	6	28	CAMSAP2	protein_coding	ENSG00000118200	chr1:200818868(+)	0.00018	8.81481	3.13993	28	6	9	17
chr1	200819042	200819042	+	m6A_hg38_18362	9	36	CAMSAP2	protein_coding	ENSG00000118200	chr1:200819042(+)	5.7e-07	56	5.80735	36	9	1	14
chr1	200819050	200819050	+	m6A_hg38_18363	9	36	CAMSAP2	protein_coding	ENSG00000118200	chr1:200819050(+)	5.7e-07	56	5.80735	36	9	1	14
chr1	200819059	200819059	+	m6A_hg38_18364	9	36	CAMSAP2	protein_coding	ENSG00000118200	chr1:200819059(+)	5.7e-07	56	5.80735	36	9	1	14
chr1	200819135	200819135	+	m6A_hg38_18365	10	36	CAMSAP2	protein_coding	ENSG00000118200	chr1:200819135(+)	2.4e-06	46.8	5.54844	36	10	1	13
chr1	200819160	200819160	+	m6A_hg38_18366	9	35	CAMSAP2	protein_coding	ENSG00000118200	chr1:200819160(+)	3.6e-06	27.2222	4.76671	35	9	2	14
chr1	200819317	200819317	+	m6A_hg38_18370	3	17	CAMSAP2	protein_coding	ENSG00000118200	chr1:200819317(+)	0.00672	5.66667	2.5025	17	3	20	20
chr1	200826972	200826972	+	m6A_hg38_18383	10	35	CAMSAP2	protein_coding	ENSG00000118200	chr1:200826972(+)	1.4e-05	22.75	4.50779	35	10	2	13
chr1	200826989	200826989	+	m6A_hg38_18384	12	34	CAMSAP2	protein_coding	ENSG00000118200	chr1:200826989(+)	0.00061	10.3889	3.37697	34	12	3	11
chr1	200826993	200826993	+	m6A_hg38_18385	12	34	CAMSAP2	protein_coding	ENSG00000118200	chr1:200826993(+)	0.00061	10.3889	3.37697	34	12	3	11
chr1	200827037	200827037	+	m6A_hg38_18386	12	35	CAMSAP2	protein_coding	ENSG00000118200	chr1:200827037(+)	0.00017	16.0417	4.00375	35	12	2	11
chr1	200827057	200827057	+	m6A_hg38_18387	14	35	CAMSAP2	protein_coding	ENSG00000118200	chr1:200827057(+)	0.00159	11.25	3.49185	35	14	2	9
chr1	200827064	200827064	+	m6A_hg38_18388	14	35	CAMSAP2	protein_coding	ENSG00000118200	chr1:200827064(+)	0.00159	11.25	3.49185	35	14	2	9
chr1	200827140	200827140	+	m6A_hg38_18390	13	35	CAMSAP2	protein_coding	ENSG00000118200	chr1:200827140(+)	0.00054	13.4615	3.75077	35	13	2	10
chr1	200827148	200827148	+	m6A_hg38_18391	11	35	CAMSAP2	protein_coding	ENSG00000118200	chr1:200827148(+)	5.2e-05	19.0909	4.25481	35	11	2	12
chr1	200827166	200827166	+	m6A_hg38_18392	11	35	CAMSAP2	protein_coding	ENSG00000118200	chr1:200827166(+)	5.2e-05	19.0909	4.25481	35	11	2	12
chr1	200827212	200827212	+	m6A_hg38_18393	12	35	CAMSAP2	protein_coding	ENSG00000118200	chr1:200827212(+)	0.00017	16.0417	4.00375	35	12	2	11
chr1	200827272	200827272	+	m6A_hg38_18394	12	35	CAMSAP2	protein_coding	ENSG00000118200	chr1:200827272(+)	0.00017	16.0417	4.00375	35	12	2	11
chr1	200827277	200827277	+	m6A_hg38_18395	12	35	CAMSAP2	protein_coding	ENSG00000118200	chr1:200827277(+)	0.00017	16.0417	4.00375	35	12	2	11
chr1	200827293	200827293	+	m6A_hg38_18396	12	33	CAMSAP2	protein_coding	ENSG00000118200	chr1:200827293(+)	0.00168	7.5625	2.91886	33	12	4	11
chr1	200827298	200827298	+	m6A_hg38_18397	10	33	CAMSAP2	protein_coding	ENSG00000118200	chr1:200827298(+)	0.0002	10.725	3.42291	33	10	4	13
chr1	200827320	200827320	+	m6A_hg38_18398	10	33	CAMSAP2	protein_coding	ENSG00000118200	chr1:200827320(+)	0.0002	10.725	3.42291	33	10	4	13
chr1	201789088	201789088	+	m6A_hg38_18455	6	33	NAV1	protein_coding	ENSG00000134369	chr1:201789088(+)	8.4e-07	23.375	4.54689	33	6	4	17
chr1	201789365	201789365	+	m6A_hg38_18460	16	36	NAV1	protein_coding	ENSG00000134369	chr1:201789365(+)	0.00355	15.75	3.97728	36	16	1	7
chr1	201790484	201790484	+	m6A_hg38_18467	3	19	NAV1	protein_coding	ENSG00000134369	chr1:201790484(+)	0.00221	7.03704	2.81497	19	3	18	20
chr1	201790879	201790879	+	m6A_hg38_18468	3	26	NAV1	protein_coding	ENSG00000134369	chr1:201790879(+)	1.3e-05	15.7576	3.97797	26	3	11	20
chr1	201792020	201792020	+	m6A_hg38_18472	2	15	NAV1	protein_coding	ENSG00000134369	chr1:201792020(+)	0.00612	7.15909	2.83978	15	2	22	21
chr1	201845145	201845145	+	m6A_hg38_18500	8	31	IPO9	protein_coding	ENSG00000198700	chr1:201845145(+)	0.00014	9.6875	3.27612	31	8	6	15
chr1	201845168	201845168	+	m6A_hg38_18501	8	35	IPO9	protein_coding	ENSG00000198700	chr1:201845168(+)	8.4e-07	32.8125	5.03617	35	8	2	15
chr1	201845593	201845593	+	m6A_hg38_18518	16	35	IPO9	protein_coding	ENSG00000198700	chr1:201845593(+)	0.01104	7.65625	2.93664	35	16	2	7
chr1	201847179	201847179	+	m6A_hg38_18531	7	32	IPO9	protein_coding	ENSG00000198700	chr1:201847179(+)	1.3e-05	14.6286	3.87072	32	7	5	16
chr1	201861158	201861158	+	m6A_hg38_18568	6	27	SHISA4	protein_coding	ENSG00000198892	chr1:201861158(+)	0.0004	7.65	2.93546	27	6	10	17
chr1	201938881	201938881	+	m6A_hg38_18588	6	36	TIMM17A	protein_coding	ENSG00000134375	chr1:201938881(+)	4e-09	102	6.67243	36	6	1	17
chr1	201938958	201938958	+	m6A_hg38_18589	5	33	TIMM17A	protein_coding	ENSG00000134375	chr1:201938958(+)	1.6e-07	29.7	4.89239	33	5	4	18
chr1	201939005	201939005	+	m6A_hg38_18591	4	20	TIMM17A	protein_coding	ENSG00000134375	chr1:201939005(+)	0.00391	5.58824	2.48239	20	4	17	19
chr1	201939041	201939041	+	m6A_hg38_18592	3	16	TIMM17A	protein_coding	ENSG00000134375	chr1:201939041(+)	0.01115	5.07937	2.34465	16	3	21	20
chr1	201939060	201939060	+	m6A_hg38_18593	2	16	TIMM17A	protein_coding	ENSG00000134375	chr1:201939060(+)	0.00352	8	3	16	2	21	21
chr1	201952036	201952036	+	m6A_hg38_18603	1	11	RNPEP	protein_coding	ENSG00000176393	chr1:201952036(+)	0.01405	9.30769	3.21842	11	1	26	22
chr1	203274685	203274685	+	m6A_hg38_18722	3	18	BTG2	protein_coding	ENSG00000159388	chr1:203274685(+)	0.00392	6.31579	2.65896	18	3	19	20
chr1	203274705	203274705	+	m6A_hg38_18723	3	18	BTG2	protein_coding	ENSG00000159388	chr1:203274705(+)	0.00392	6.31579	2.65896	18	3	19	20
chr1	203276787	203276787	+	m6A_hg38_18736	7	36	BTG2	protein_coding	ENSG00000159388	chr1:203276787(+)	2.3e-08	82.2857	6.36257	36	7	1	16
chr1	203652035	203652035	+	m6A_hg38_18755	3	34	ATP2B4	protein_coding	ENSG00000058668	chr1:203652035(+)	5.9e-10	75.5556	6.23947	34	3	3	20
chr1	203708948	203708948	+	m6A_hg38_18799	16	36	ATP2B4	protein_coding	ENSG00000058668	chr1:203708948(+)	0.00355	15.75	3.97728	36	16	1	7
chr1	203708971	203708971	+	m6A_hg38_18800	16	36	ATP2B4	protein_coding	ENSG00000058668	chr1:203708971(+)	0.00355	15.75	3.97728	36	16	1	7
chr1	203709145	203709145	+	m6A_hg38_18805	12	36	ATP2B4	protein_coding	ENSG00000058668	chr1:203709145(+)	3.6e-05	33	5.04439	36	12	1	11
chr1	203710081	203710081	+	m6A_hg38_18810	6	31	ATP2B4	protein_coding	ENSG00000058668	chr1:203710081(+)	1e-05	14.6389	3.87173	31	6	6	17
chr1	203767998	203767998	+	m6A_hg38_18860	4	21	ZC3H11A	protein_coding	ENSG00000058673	chr1:203767998(+)	0.0022	6.23438	2.64024	21	4	16	19
chr1	203768431	203768431	+	m6A_hg38_18867	1	13	ZC3H11A	protein_coding	ENSG00000058673	chr1:203768431(+)	0.00472	11.9167	3.57491	13	1	24	22
chr1	203768697	203768697	+	m6A_hg38_18869	2	21	ZC3H11A	protein_coding	ENSG00000058673	chr1:203768697(+)	0.00014	13.7813	3.78463	21	2	16	21
chr1	203768706	203768706	+	m6A_hg38_18870	2	21	ZC3H11A	protein_coding	ENSG00000058673	chr1:203768706(+)	0.00014	13.7813	3.78463	21	2	16	21
chr1	203768989	203768989	+	m6A_hg38_18871	3	24	ZC3H11A	protein_coding	ENSG00000058673	chr1:203768989(+)	7.2e-05	12.3077	3.62149	24	3	13	20
chr1	203769434	203769434	+	m6A_hg38_18873	8	27	ZC3H11A	protein_coding	ENSG00000058673	chr1:203769434(+)	0.00329	5.0625	2.33985	27	8	10	15
chr1	203816431	203816431	+	m6A_hg38_18906	4	36	ZC3H11A	protein_coding	ENSG00000058673	chr1:203816431(+)	7.8e-11	171	7.41785	36	4	1	19
chr1	203821795	203821795	+	m6A_hg38_18929	11	31	ZC3H11A	protein_coding	ENSG00000058673	chr1:203821795(+)	0.0034	5.63636	2.49476	31	11	6	12
chr1	203822708	203822708	+	m6A_hg38_18942	8	36	ZC3H11A	protein_coding	ENSG00000058673	chr1:203822708(+)	1.2e-07	67.5	6.07682	36	8	1	15
chr1	204042300	204042300	+	m6A_hg38_18963	2	33	SOX13	protein_coding	ENSG00000143842	chr1:204042300(+)	3.2e-10	86.625	6.43671	33	2	4	21
chr1	204518293	204518293	+	m6A_hg38_19009	6	35	MDM4	protein_coding	ENSG00000198625	chr1:204518293(+)	3.3e-08	49.5833	5.63178	35	6	2	17
chr1	204520904	204520904	+	m6A_hg38_19045	4	24	MDM4	protein_coding	ENSG00000198625	chr1:204520904(+)	0.0003	8.76923	3.13245	24	4	13	19
chr1	205238466	205238466	+	m6A_hg38_19103	4	22	TMCC2	protein_coding	ENSG00000133069	chr1:205238466(+)	0.00119	6.96667	2.80047	22	4	15	19
chr1	205500535	205500535	+	m6A_hg38_19125	5	32	CDK18	protein_coding	ENSG00000117266	chr1:205500535(+)	6.3e-07	23.04	4.52607	32	5	5	18
chr1	205500761	205500761	+	m6A_hg38_19130	5	26	CDK18	protein_coding	ENSG00000117266	chr1:205500761(+)	0.00025	8.50909	3.08901	26	5	11	18
chr1	205500899	205500899	+	m6A_hg38_19131	3	23	CDK18	protein_coding	ENSG00000117266	chr1:205500899(+)	0.00015	10.9524	3.45317	23	3	14	20
chr1	206634557	206634557	+	m6A_hg38_19189	8	26	SRGAP2	protein_coding	ENSG00000266028	chr1:206634557(+)	0.006	4.43182	2.1479	26	8	11	15
chr1	206634599	206634599	+	m6A_hg38_19190	9	27	SRGAP2	protein_coding	ENSG00000266028	chr1:206634599(+)	0.0079	4.2	2.07039	27	9	10	14
chr1	206760461	206760461	+	m6A_hg38_19232	9	30	RASSF5	protein_coding	ENSG00000266094	chr1:206760461(+)	0.00105	6.66667	2.73697	30	9	7	14
chr1	206760726	206760726	+	m6A_hg38_19234	5	22	RASSF5	protein_coding	ENSG00000266094	chr1:206760726(+)	0.00358	5.28	2.40054	22	5	15	18
chr1	206760813	206760813	+	m6A_hg38_19235	5	20	RASSF5	protein_coding	ENSG00000266094	chr1:206760813(+)	0.01031	4.23529	2.08246	20	5	17	18
chr1	206761775	206761775	+	m6A_hg38_19240	8	28	RASSF5	protein_coding	ENSG00000266094	chr1:206761775(+)	0.00169	5.83333	2.54432	28	8	9	15
chr1	206820975	206820975	+	m6A_hg38_19248	4	22	DYRK3	protein_coding	ENSG00000143479	chr1:206820975(+)	0.00119	6.96667	2.80047	22	4	15	19
chr1	206821151	206821151	+	m6A_hg38_19253	4	27	DYRK3	protein_coding	ENSG00000143479	chr1:206821151(+)	2.7e-05	12.825	3.68089	27	4	10	19
chr1	206821233	206821233	+	m6A_hg38_19254	4	29	DYRK3	protein_coding	ENSG00000143479	chr1:206821233(+)	3.9e-06	17.2188	4.10591	29	4	8	19
chr1	206821715	206821715	+	m6A_hg38_19261	5	22	DYRK3	protein_coding	ENSG00000143479	chr1:206821715(+)	0.00358	5.28	2.40054	22	5	15	18
chr1	206821746	206821746	+	m6A_hg38_19262	5	23	DYRK3	protein_coding	ENSG00000143479	chr1:206821746(+)	0.00198	5.91429	2.5642	23	5	14	18
chr1	206821836	206821836	+	m6A_hg38_19265	8	28	DYRK3	protein_coding	ENSG00000143479	chr1:206821836(+)	0.00169	5.83333	2.54432	28	8	9	15
chr1	206906092	206906092	+	m6A_hg38_19288	17	36	MAPKAPK2	protein_coding	ENSG00000162889	chr1:206906092(+)	0.00967	12.7059	3.66742	36	17	1	6
chr1	206906102	206906102	+	m6A_hg38_19289	17	36	MAPKAPK2	protein_coding	ENSG00000162889	chr1:206906102(+)	0.00967	12.7059	3.66742	36	17	1	6
chr1	207533102	207533102	+	m6A_hg38_19357	1	15	CD55	protein_coding	ENSG00000196352	chr1:207533102(+)	0.00144	15	3.90689	15	1	22	22
chr1	209849162	209849162	+	m6A_hg38_19433	1	33	G0S2	protein_coding	ENSG00000123689	chr1:209849162(+)	2.2e-11	181.5	7.50383	33	1	4	22
chr1	209849485	209849485	+	m6A_hg38_19440	10	35	G0S2	protein_coding	ENSG00000123689	chr1:209849485(+)	1.4e-05	22.75	4.50779	35	10	2	13
chr1	210010266	210010266	+	m6A_hg38_19455	7	30	UTP25	protein_coding	ENSG00000117597	chr1:210010266(+)	0.00011	9.79592	3.29218	30	7	7	16
chr1	210010272	210010272	+	m6A_hg38_19456	7	30	UTP25	protein_coding	ENSG00000117597	chr1:210010272(+)	0.00011	9.79592	3.29218	30	7	7	16
chr1	210010337	210010337	+	m6A_hg38_19457	7	24	UTP25	protein_coding	ENSG00000117597	chr1:210010337(+)	0.00763	4.21978	2.07717	24	7	13	16
chr1	210024572	210024572	+	m6A_hg38_19465	6	30	UTP25	protein_coding	ENSG00000117597	chr1:210024572(+)	2.9e-05	12.1429	3.60204	30	6	7	17
chr1	210024588	210024588	+	m6A_hg38_19466	6	31	UTP25	protein_coding	ENSG00000117597	chr1:210024588(+)	1e-05	14.6389	3.87173	31	6	6	17
chr1	211486118	211486118	+	m6A_hg38_19521	3	34	RCOR3	protein_coding	ENSG00000117625	chr1:211486118(+)	5.9e-10	75.5556	6.23947	34	3	3	20
chr1	211486137	211486137	+	m6A_hg38_19522	4	34	RCOR3	protein_coding	ENSG00000117625	chr1:211486137(+)	4.9e-09	53.8333	5.75043	34	4	3	19
chr1	211486149	211486149	+	m6A_hg38_19523	4	34	RCOR3	protein_coding	ENSG00000117625	chr1:211486149(+)	4.9e-09	53.8333	5.75043	34	4	3	19
chr1	211486790	211486790	+	m6A_hg38_19528	6	27	RCOR3	protein_coding	ENSG00000117625	chr1:211486790(+)	0.0004	7.65	2.93546	27	6	10	17
chr1	211487172	211487172	+	m6A_hg38_19534	14	34	RCOR3	protein_coding	ENSG00000117625	chr1:211487172(+)	0.00454	7.28571	2.86507	34	14	3	9
chr1	211545782	211545782	+	m6A_hg38_19550	15	36	TRAF5	protein_coding	ENSG00000082512	chr1:211545782(+)	0.00123	19.2	4.26303	36	15	1	8
chr1	211545817	211545817	+	m6A_hg38_19551	17	36	TRAF5	protein_coding	ENSG00000082512	chr1:211545817(+)	0.00967	12.7059	3.66742	36	17	1	6
chr1	211545833	211545833	+	m6A_hg38_19552	17	36	TRAF5	protein_coding	ENSG00000082512	chr1:211545833(+)	0.00967	12.7059	3.66742	36	17	1	6
chr1	211545851	211545851	+	m6A_hg38_19553	17	36	TRAF5	protein_coding	ENSG00000082512	chr1:211545851(+)	0.00967	12.7059	3.66742	36	17	1	6
chr1	212619299	212619299	+	m6A_hg38_19699	1	25	NENF	protein_coding	ENSG00000117691	chr1:212619299(+)	6.1e-07	45.8333	5.51833	25	1	12	22
chr1	212619329	212619329	+	m6A_hg38_19701	2	29	NENF	protein_coding	ENSG00000117691	chr1:212619329(+)	8.5e-08	38.0625	5.2503	29	2	8	21
chr1	212619394	212619394	+	m6A_hg38_19702	3	32	NENF	protein_coding	ENSG00000117691	chr1:212619394(+)	1.5e-08	42.6667	5.41504	32	3	5	20
chr1	212619420	212619420	+	m6A_hg38_19703	5	30	NENF	protein_coding	ENSG00000117691	chr1:212619420(+)	6.7e-06	15.4286	3.94753	30	5	7	18
chr1	212619462	212619462	+	m6A_hg38_19704	5	31	NENF	protein_coding	ENSG00000117691	chr1:212619462(+)	2.2e-06	18.6	4.21723	31	5	6	18
chr1	212792835	212792835	+	m6A_hg38_19718	6	31	ATF3	protein_coding	ENSG00000162772	chr1:212792835(+)	1e-05	14.6389	3.87173	31	6	6	17
chr1	212792883	212792883	+	m6A_hg38_19721	5	32	ATF3	protein_coding	ENSG00000162772	chr1:212792883(+)	6.3e-07	23.04	4.52607	32	5	5	18
chr1	212793016	212793016	+	m6A_hg38_19722	5	27	ATF3	protein_coding	ENSG00000162772	chr1:212793016(+)	0.00011	9.72	3.28096	27	5	10	18
chr1	212793133	212793133	+	m6A_hg38_19725	1	11	ATF3	protein_coding	ENSG00000162772	chr1:212793133(+)	0.01405	9.30769	3.21842	11	1	26	22
chr1	212793421	212793421	+	m6A_hg38_19729	1	17	ATF3	protein_coding	ENSG00000162772	chr1:212793421(+)	0.0004	18.7	4.22497	17	1	20	22
chr1	213302971	213302971	+	m6A_hg38_19795	2	30	RPS6KC1	protein_coding	ENSG00000136643	chr1:213302971(+)	2.5e-08	45	5.49185	30	2	7	21
chr1	213414428	213414428	+	m6A_hg38_19800	2	14	RPS6KC1	protein_coding	ENSG00000136643	chr1:213414428(+)	0.01033	6.3913	2.67611	14	2	23	21
chr1	213445965	213445965	+	m6A_hg38_19826	5	34	RPS6KC1	protein_coding	ENSG00000136643	chr1:213445965(+)	3.3e-08	40.8	5.3505	34	5	3	18
chr1	214170622	214170622	+	m6A_hg38_19836	1	15	PROX1	protein_coding	ENSG00000117707	chr1:214170622(+)	0.00144	15	3.90689	15	1	22	22
chr1	214170972	214170972	+	m6A_hg38_19845	2	16	PROX1	protein_coding	ENSG00000117707	chr1:214170972(+)	0.00352	8	3	16	2	21	21
chr1	215793496	215793496	+	m6A_hg38_20098	12	36	KCTD3	protein_coding	ENSG00000136636	chr1:215793496(+)	3.6e-05	33	5.04439	36	12	1	11
chr1	215793521	215793521	+	m6A_hg38_20100	13	36	KCTD3	protein_coding	ENSG00000136636	chr1:215793521(+)	0.00012	27.6923	4.79141	36	13	1	10
chr1	215793529	215793529	+	m6A_hg38_20101	17	36	KCTD3	protein_coding	ENSG00000136636	chr1:215793529(+)	0.00967	12.7059	3.66742	36	17	1	6
chr1	215793542	215793542	+	m6A_hg38_20102	17	36	KCTD3	protein_coding	ENSG00000136636	chr1:215793542(+)	0.00967	12.7059	3.66742	36	17	1	6
chr1	215794048	215794048	+	m6A_hg38_20113	5	21	KCTD3	protein_coding	ENSG00000136636	chr1:215794048(+)	0.0062	4.725	2.24031	21	5	16	18
chr1	215794068	215794068	+	m6A_hg38_20114	5	21	KCTD3	protein_coding	ENSG00000136636	chr1:215794068(+)	0.0062	4.725	2.24031	21	5	16	18
chr1	215794304	215794304	+	m6A_hg38_20119	2	14	KCTD3	protein_coding	ENSG00000136636	chr1:215794304(+)	0.01033	6.3913	2.67611	14	2	23	21
chr1	218614884	218614884	+	m6A_hg38_20161	10	30	TGFB2	protein_coding	ENSG00000092969	chr1:218614884(+)	0.00281	5.57143	2.47805	30	10	7	13
chr1	218614952	218614952	+	m6A_hg38_20162	8	29	TGFB2	protein_coding	ENSG00000092969	chr1:218614952(+)	0.00081	6.79688	2.76487	29	8	8	15
chr1	220835267	220835267	+	m6A_hg38_20257	5	30	MARK1	protein_coding	ENSG00000116141	chr1:220835267(+)	6.7e-06	15.4286	3.94753	30	5	7	18
chr1	220835306	220835306	+	m6A_hg38_20258	5	29	MARK1	protein_coding	ENSG00000116141	chr1:220835306(+)	1.9e-05	13.05	3.70598	29	5	8	18
chr1	220835452	220835452	+	m6A_hg38_20259	3	21	MARK1	protein_coding	ENSG00000116141	chr1:220835452(+)	0.00063	8.75	3.12928	21	3	16	20
chr1	220870154	220870154	+	m6A_hg38_20271	5	33	C1orf115	protein_coding	ENSG00000162817	chr1:220870154(+)	1.6e-07	29.7	4.89239	33	5	4	18
chr1	220870276	220870276	+	m6A_hg38_20273	4	29	C1orf115	protein_coding	ENSG00000162817	chr1:220870276(+)	3.9e-06	17.2188	4.10591	29	4	8	19
chr1	220870426	220870426	+	m6A_hg38_20274	1	32	C1orf115	protein_coding	ENSG00000162817	chr1:220870426(+)	1.1e-10	140.8	7.1375	32	1	5	22
chr1	220870503	220870503	+	m6A_hg38_20275	1	14	C1orf115	protein_coding	ENSG00000162817	chr1:220870503(+)	0.00264	13.3913	3.74322	14	1	23	22
chr1	220870691	220870691	+	m6A_hg38_20276	6	29	C1orf115	protein_coding	ENSG00000162817	chr1:220870691(+)	7.5e-05	10.2708	3.36048	29	6	8	17
chr1	220870801	220870801	+	m6A_hg38_20278	5	25	C1orf115	protein_coding	ENSG00000162817	chr1:220870801(+)	0.00053	7.5	2.90689	25	5	12	18
chr1	220870817	220870817	+	m6A_hg38_20279	5	25	C1orf115	protein_coding	ENSG00000162817	chr1:220870817(+)	0.00053	7.5	2.90689	25	5	12	18
chr1	220871395	220871395	+	m6A_hg38_20282	1	34	C1orf115	protein_coding	ENSG00000162817	chr1:220871395(+)	3.4e-12	249.333	7.96193	34	1	3	22
chr1	220871413	220871413	+	m6A_hg38_20283	2	32	C1orf115	protein_coding	ENSG00000162817	chr1:220871413(+)	1.6e-09	67.2	6.07039	32	2	5	21
chr1	220871480	220871480	+	m6A_hg38_20284	2	35	C1orf115	protein_coding	ENSG00000162817	chr1:220871480(+)	7.2e-12	183.75	7.5216	35	2	2	21
chr1	220871525	220871525	+	m6A_hg38_20285	2	36	C1orf115	protein_coding	ENSG00000162817	chr1:220871525(+)	6.6e-13	378	8.56224	36	2	1	21
chr1	220871624	220871624	+	m6A_hg38_20287	6	36	C1orf115	protein_coding	ENSG00000162817	chr1:220871624(+)	4e-09	102	6.67243	36	6	1	17
chr1	220871636	220871636	+	m6A_hg38_20289	6	35	C1orf115	protein_coding	ENSG00000162817	chr1:220871636(+)	3.3e-08	49.5833	5.63178	35	6	2	17
chr1	220928408	220928408	+	m6A_hg38_20304	4	27	MTARC2	protein_coding	ENSG00000117791	chr1:220928408(+)	2.7e-05	12.825	3.68089	27	4	10	19
chr1	220986998	220986998	+	m6A_hg38_20334	5	24	MTARC1	protein_coding	ENSG00000186205	chr1:220986998(+)	0.00105	6.64615	2.73252	24	5	13	18
chr1	220987012	220987012	+	m6A_hg38_20335	5	24	MTARC1	protein_coding	ENSG00000186205	chr1:220987012(+)	0.00105	6.64615	2.73252	24	5	13	18
chr1	220987024	220987024	+	m6A_hg38_20336	6	25	MTARC1	protein_coding	ENSG00000186205	chr1:220987024(+)	0.00163	5.90278	2.56139	25	6	12	17
chr1	220987080	220987080	+	m6A_hg38_20337	3	27	MTARC1	protein_coding	ENSG00000186205	chr1:220987080(+)	5.2e-06	18	4.16993	27	3	10	20
chr1	220987284	220987284	+	m6A_hg38_20339	2	28	MTARC1	protein_coding	ENSG00000186205	chr1:220987284(+)	2.7e-07	32.6667	5.02975	28	2	9	21
chr1	220987293	220987293	+	m6A_hg38_20340	2	28	MTARC1	protein_coding	ENSG00000186205	chr1:220987293(+)	2.7e-07	32.6667	5.02975	28	2	9	21
chr1	220987412	220987412	+	m6A_hg38_20342	1	29	MTARC1	protein_coding	ENSG00000186205	chr1:220987412(+)	7.5e-09	79.75	6.31741	29	1	8	22
chr1	220987530	220987530	+	m6A_hg38_20343	5	29	MTARC1	protein_coding	ENSG00000186205	chr1:220987530(+)	1.9e-05	13.05	3.70598	29	5	8	18
chr1	221057733	221057733	+	m6A_hg38_20357	11	35	NA	protein_coding	ENSG00000286231	chr1:221057733(+)	5.2e-05	19.0909	4.25481	35	11	2	12
chr1	221057759	221057759	+	m6A_hg38_20358	11	34	NA	protein_coding	ENSG00000286231	chr1:221057759(+)	0.0002	12.3636	3.62803	34	11	3	12
chr1	221058047	221058047	+	m6A_hg38_20359	5	25	HLX	protein_coding	ENSG00000136630	chr1:221058047(+)	0.00053	7.5	2.90689	25	5	12	18
chr1	221058262	221058262	+	m6A_hg38_20360	9	27	HLX	protein_coding	ENSG00000136630	chr1:221058262(+)	0.0079	4.2	2.07039	27	9	10	14
chr1	222800979	222800979	+	m6A_hg38_20368	5	21	MIA3	protein_coding	ENSG00000154305	chr1:222800979(+)	0.0062	4.725	2.24031	21	5	16	18
chr1	222800997	222800997	+	m6A_hg38_20369	5	21	MIA3	protein_coding	ENSG00000154305	chr1:222800997(+)	0.0062	4.725	2.24031	21	5	16	18
chr1	222802616	222802616	+	m6A_hg38_20394	5	23	MIA3	protein_coding	ENSG00000154305	chr1:222802616(+)	0.00198	5.91429	2.5642	23	5	14	18
chr1	222838703	222838703	+	m6A_hg38_20437	6	36	MIA3	protein_coding	ENSG00000154305	chr1:222838703(+)	4e-09	102	6.67243	36	6	1	17
chr1	222838870	222838870	+	m6A_hg38_20440	13	35	MIA3	protein_coding	ENSG00000154305	chr1:222838870(+)	0.00054	13.4615	3.75077	35	13	2	10
chr1	222838930	222838930	+	m6A_hg38_20441	14	35	MIA3	protein_coding	ENSG00000154305	chr1:222838930(+)	0.00159	11.25	3.49185	35	14	2	9
chr1	223176043	223176043	+	m6A_hg38_20495	7	34	DISP1	protein_coding	ENSG00000154309	chr1:223176043(+)	9.3e-07	25.9048	4.69515	34	7	3	16
chr1	223178581	223178581	+	m6A_hg38_20510	3	27	DISP1	protein_coding	ENSG00000154309	chr1:223178581(+)	5.2e-06	18	4.16993	27	3	10	20
chr1	223179030	223179030	+	m6A_hg38_20513	5	30	DISP1	protein_coding	ENSG00000154309	chr1:223179030(+)	6.7e-06	15.4286	3.94753	30	5	7	18
chr1	223943320	223943320	+	m6A_hg38_20536	4	20	CAPN2	protein_coding	ENSG00000162909	chr1:223943320(+)	0.00391	5.58824	2.48239	20	4	17	19
chr1	223962567	223962567	+	m6A_hg38_20555	2	28	CAPN2	protein_coding	ENSG00000162909	chr1:223962567(+)	2.7e-07	32.6667	5.02975	28	2	9	21
chr1	223962583	223962583	+	m6A_hg38_20556	2	28	CAPN2	protein_coding	ENSG00000162909	chr1:223962583(+)	2.7e-07	32.6667	5.02975	28	2	9	21
chr1	223962611	223962611	+	m6A_hg38_20557	2	36	CAPN2	protein_coding	ENSG00000162909	chr1:223962611(+)	6.6e-13	378	8.56224	36	2	1	21
chr1	223962645	223962645	+	m6A_hg38_20560	2	36	CAPN2	protein_coding	ENSG00000162909	chr1:223962645(+)	6.6e-13	378	8.56224	36	2	1	21
chr1	223962662	223962662	+	m6A_hg38_20561	2	33	CAPN2	protein_coding	ENSG00000162909	chr1:223962662(+)	3.2e-10	86.625	6.43671	33	2	4	21
chr1	223963264	223963264	+	m6A_hg38_20572	1	30	CAPN2	protein_coding	ENSG00000162909	chr1:223963264(+)	2.1e-09	94.2857	6.55897	30	1	7	22
chr1	223963278	223963278	+	m6A_hg38_20573	1	30	CAPN2	protein_coding	ENSG00000162909	chr1:223963278(+)	2.1e-09	94.2857	6.55897	30	1	7	22
chr1	223963298	223963298	+	m6A_hg38_20574	2	34	CAPN2	protein_coding	ENSG00000162909	chr1:223963298(+)	5.5e-11	119	6.89482	34	2	3	21
chr1	223963315	223963315	+	m6A_hg38_20575	2	34	CAPN2	protein_coding	ENSG00000162909	chr1:223963315(+)	5.5e-11	119	6.89482	34	2	3	21
chr1	223963342	223963342	+	m6A_hg38_20577	2	32	CAPN2	protein_coding	ENSG00000162909	chr1:223963342(+)	1.6e-09	67.2	6.07039	32	2	5	21
chr1	223963351	223963351	+	m6A_hg38_20578	2	32	CAPN2	protein_coding	ENSG00000162909	chr1:223963351(+)	1.6e-09	67.2	6.07039	32	2	5	21
chr1	224345561	224345561	+	m6A_hg38_20633	13	32	FBXO28	protein_coding	ENSG00000143756	chr1:224345561(+)	0.00938	4.92308	2.29956	32	13	5	10
chr1	224345566	224345566	+	m6A_hg38_20634	13	32	FBXO28	protein_coding	ENSG00000143756	chr1:224345566(+)	0.00938	4.92308	2.29956	32	13	5	10
chr1	224345572	224345572	+	m6A_hg38_20635	13	32	FBXO28	protein_coding	ENSG00000143756	chr1:224345572(+)	0.00938	4.92308	2.29956	32	13	5	10
chr1	224345578	224345578	+	m6A_hg38_20636	12	32	FBXO28	protein_coding	ENSG00000143756	chr1:224345578(+)	0.00394	5.86667	2.55254	32	12	5	11
chr1	224345593	224345593	+	m6A_hg38_20637	12	32	FBXO28	protein_coding	ENSG00000143756	chr1:224345593(+)	0.00394	5.86667	2.55254	32	12	5	11
chr1	224345621	224345621	+	m6A_hg38_20638	11	32	FBXO28	protein_coding	ENSG00000143756	chr1:224345621(+)	0.00152	6.98182	2.8036	32	11	5	12
chr1	224345966	224345966	+	m6A_hg38_20645	3	26	FBXO28	protein_coding	ENSG00000143756	chr1:224345966(+)	1.3e-05	15.7576	3.97797	26	3	11	20
chr1	224345976	224345976	+	m6A_hg38_20646	4	26	FBXO28	protein_coding	ENSG00000143756	chr1:224345976(+)	6.4e-05	11.2273	3.48894	26	4	11	19
chr1	224345991	224345991	+	m6A_hg38_20647	4	26	FBXO28	protein_coding	ENSG00000143756	chr1:224345991(+)	6.4e-05	11.2273	3.48894	26	4	11	19
chr1	224346018	224346018	+	m6A_hg38_20648	3	22	FBXO28	protein_coding	ENSG00000143756	chr1:224346018(+)	0.00032	9.77778	3.28951	22	3	15	20
chr1	224346035	224346035	+	m6A_hg38_20649	3	22	FBXO28	protein_coding	ENSG00000143756	chr1:224346035(+)	0.00032	9.77778	3.28951	22	3	15	20
chr1	224377384	224377384	+	m6A_hg38_20671	14	34	DEGS1	protein_coding	ENSG00000143753	chr1:224377384(+)	0.00454	7.28571	2.86507	34	14	3	9
chr1	224377390	224377390	+	m6A_hg38_20672	14	34	DEGS1	protein_coding	ENSG00000143753	chr1:224377390(+)	0.00454	7.28571	2.86507	34	14	3	9
chr1	224377786	224377786	+	m6A_hg38_20677	4	28	DEGS1	protein_coding	ENSG00000143753	chr1:224377786(+)	1.1e-05	14.7778	3.88536	28	4	9	19
chr1	224377877	224377877	+	m6A_hg38_20679	7	27	DEGS1	protein_coding	ENSG00000143753	chr1:224377877(+)	0.00122	6.17143	2.6256	27	7	10	16
chr1	224377920	224377920	+	m6A_hg38_20680	7	25	DEGS1	protein_coding	ENSG00000143753	chr1:224377920(+)	0.00438	4.7619	2.25154	25	7	12	16
chr1	224380062	224380062	+	m6A_hg38_20682	12	31	DEGS1	protein_coding	ENSG00000143753	chr1:224380062(+)	0.00812	4.73611	2.2437	31	12	6	11
chr1	224380065	224380065	+	m6A_hg38_20684	12	31	DEGS1	protein_coding	ENSG00000143753	chr1:224380065(+)	0.00812	4.73611	2.2437	31	12	6	11
chr1	224380096	224380096	+	m6A_hg38_20687	10	33	DEGS1	protein_coding	ENSG00000143753	chr1:224380096(+)	0.0002	10.725	3.42291	33	10	4	13
chr1	224380121	224380121	+	m6A_hg38_20688	13	36	DEGS1	protein_coding	ENSG00000143753	chr1:224380121(+)	0.00012	27.6923	4.79141	36	13	1	10
chr1	224563585	224563585	+	m6A_hg38_20719	2	26	CNIH4	protein_coding	ENSG00000143771	chr1:224563585(+)	2.1e-06	24.8182	4.63333	26	2	11	21
chr1	224563804	224563804	+	m6A_hg38_20723	6	29	CNIH4	protein_coding	ENSG00000143771	chr1:224563804(+)	7.5e-05	10.2708	3.36048	29	6	8	17
chr1	227083225	227083225	+	m6A_hg38_20857	3	19	NA	protein_coding	ENSG00000288674	chr1:227083225(+)	0.00221	7.03704	2.81497	19	3	18	20
chr1	227083249	227083249	+	m6A_hg38_20858	4	18	NA	protein_coding	ENSG00000288674	chr1:227083249(+)	0.01106	4.5	2.16993	18	4	19	19
chr1	227083284	227083284	+	m6A_hg38_20859	5	22	NA	protein_coding	ENSG00000288674	chr1:227083284(+)	0.00358	5.28	2.40054	22	5	15	18
chr1	227083372	227083372	+	m6A_hg38_20861	9	29	NA	protein_coding	ENSG00000288674	chr1:227083372(+)	0.00223	5.63889	2.49541	29	9	8	14
chr1	227153053	227153053	+	m6A_hg38_20875	8	36	NA	protein_coding	ENSG00000288674	chr1:227153053(+)	1.2e-07	67.5	6.07682	36	8	1	15
chr1	227842105	227842105	+	m6A_hg38_20911	7	29	ZNF678	protein_coding	ENSG00000181450	chr1:227842105(+)	0.00026	8.28571	3.05063	29	7	8	16
chr1	227842157	227842157	+	m6A_hg38_20914	7	30	ZNF678	protein_coding	ENSG00000181450	chr1:227842157(+)	0.00011	9.79592	3.29218	30	7	7	16
chr1	227842206	227842206	+	m6A_hg38_20917	6	28	ZNF678	protein_coding	ENSG00000181450	chr1:227842206(+)	0.00018	8.81481	3.13993	28	6	9	17
chr1	227842540	227842540	+	m6A_hg38_20922	2	18	ZNF678	protein_coding	ENSG00000181450	chr1:227842540(+)	0.00107	9.94737	3.31431	18	2	19	21
chr1	227842797	227842797	+	m6A_hg38_20925	2	17	ZNF678	protein_coding	ENSG00000181450	chr1:227842797(+)	0.00197	8.925	3.15785	17	2	20	21
chr1	227843020	227843020	+	m6A_hg38_20929	5	24	ZNF678	protein_coding	ENSG00000181450	chr1:227843020(+)	0.00105	6.64615	2.73252	24	5	13	18
chr1	227843076	227843076	+	m6A_hg38_20931	3	21	ZNF678	protein_coding	ENSG00000181450	chr1:227843076(+)	0.00063	8.75	3.12928	21	3	16	20
chr1	227843196	227843196	+	m6A_hg38_20934	2	20	ZNF678	protein_coding	ENSG00000181450	chr1:227843196(+)	0.00028	12.3529	3.62678	20	2	17	21
chr1	227843566	227843566	+	m6A_hg38_20940	3	16	ZNF678	protein_coding	ENSG00000181450	chr1:227843566(+)	0.01115	5.07937	2.34465	16	3	21	20
chr1	227843594	227843594	+	m6A_hg38_20941	3	16	ZNF678	protein_coding	ENSG00000181450	chr1:227843594(+)	0.01115	5.07937	2.34465	16	3	21	20
chr1	227843750	227843750	+	m6A_hg38_20943	3	28	ZNF678	protein_coding	ENSG00000181450	chr1:227843750(+)	1.9e-06	20.7407	4.3744	28	3	9	20
chr1	227920365	227920365	+	m6A_hg38_20959	4	29	SNAP47	protein_coding	ENSG00000143740	chr1:227920365(+)	3.9e-06	17.2188	4.10591	29	4	8	19
chr1	227935549	227935549	+	m6A_hg38_20971	1	17	SNAP47	protein_coding	ENSG00000143740	chr1:227935549(+)	0.0004	18.7	4.22497	17	1	20	22
chr1	227935786	227935786	+	m6A_hg38_20972	3	36	SNAP47	protein_coding	ENSG00000143740	chr1:227935786(+)	8.2e-12	240	7.90689	36	3	1	20
chr1	227935841	227935841	+	m6A_hg38_20976	3	36	SNAP47	protein_coding	ENSG00000143740	chr1:227935841(+)	8.2e-12	240	7.90689	36	3	1	20
chr1	227946793	227946793	+	m6A_hg38_20981	3	29	SNAP47	protein_coding	ENSG00000143740	chr1:227946793(+)	6.6e-07	24.1667	4.59495	29	3	8	20
chr1	227946859	227946859	+	m6A_hg38_20982	3	34	SNAP47	protein_coding	ENSG00000143740	chr1:227946859(+)	5.9e-10	75.5556	6.23947	34	3	3	20
chr1	227946876	227946876	+	m6A_hg38_20983	4	34	SNAP47	protein_coding	ENSG00000143740	chr1:227946876(+)	4.9e-09	53.8333	5.75043	34	4	3	19
chr1	227946920	227946920	+	m6A_hg38_20984	4	35	SNAP47	protein_coding	ENSG00000143740	chr1:227946920(+)	7.4e-10	83.125	6.37721	35	4	2	19
chr1	228285704	228285704	+	m6A_hg38_21049	5	36	ARF1	protein_coding	ENSG00000143761	chr1:228285704(+)	6.1e-10	129.6	7.01792	36	5	1	18
chr1	228328873	228328873	+	m6A_hg38_21078	5	35	GUK1	protein_coding	ENSG00000143774	chr1:228328873(+)	5.3e-09	63	5.97728	35	5	2	18
chr1	228328903	228328903	+	m6A_hg38_21079	6	35	GUK1	protein_coding	ENSG00000143774	chr1:228328903(+)	3.3e-08	49.5833	5.63178	35	6	2	17
chr1	228336540	228336540	+	m6A_hg38_21099	1	22	GUK1	protein_coding	ENSG00000143774	chr1:228336540(+)	9.2e-06	32.2667	5.01197	22	1	15	22
chr1	228336591	228336591	+	m6A_hg38_21101	4	22	GUK1	protein_coding	ENSG00000143774	chr1:228336591(+)	0.00119	6.96667	2.80047	22	4	15	19
chr1	228336605	228336605	+	m6A_hg38_21102	3	22	GUK1	protein_coding	ENSG00000143774	chr1:228336605(+)	0.00032	9.77778	3.28951	22	3	15	20
chr1	228336616	228336616	+	m6A_hg38_21103	3	22	GUK1	protein_coding	ENSG00000143774	chr1:228336616(+)	0.00032	9.77778	3.28951	22	3	15	20
chr1	228336632	228336632	+	m6A_hg38_21104	3	22	GUK1	protein_coding	ENSG00000143774	chr1:228336632(+)	0.00032	9.77778	3.28951	22	3	15	20
chr1	228363000	228363000	+	m6A_hg38_21118	7	36	IBA57	protein_coding	ENSG00000181873	chr1:228363000(+)	2.3e-08	82.2857	6.36257	36	7	1	16
chr1	228473989	228473989	+	m6A_hg38_21155	1	16	OBSCN	protein_coding	ENSG00000154358	chr1:228473989(+)	0.00076	16.7619	4.06711	16	1	21	22
chr1	228479675	228479675	+	m6A_hg38_21161	3	19	OBSCN	protein_coding	ENSG00000154358	chr1:228479675(+)	0.00221	7.03704	2.81497	19	3	18	20
chr1	228548332	228548332	+	m6A_hg38_21182	3	16	OBSCN	protein_coding	ENSG00000154358	chr1:228548332(+)	0.01115	5.07937	2.34465	16	3	21	20
chr1	229439731	229439731	+	m6A_hg38_21287	1	15	RAB4A	protein_coding	ENSG00000168118	chr1:229439731(+)	0.00144	15	3.90689	15	1	22	22
chr1	229770952	229770952	+	m6A_hg38_21303	6	36	URB2	protein_coding	ENSG00000135763	chr1:229770952(+)	4e-09	102	6.67243	36	6	1	17
chr1	229771139	229771139	+	m6A_hg38_21307	13	32	URB2	protein_coding	ENSG00000135763	chr1:229771139(+)	0.00938	4.92308	2.29956	32	13	5	10
chr1	229772030	229772030	+	m6A_hg38_21323	3	34	URB2	protein_coding	ENSG00000135763	chr1:229772030(+)	5.9e-10	75.5556	6.23947	34	3	3	20
chr1	229772058	229772058	+	m6A_hg38_21325	6	34	URB2	protein_coding	ENSG00000135763	chr1:229772058(+)	1.9e-07	32.1111	5.005	34	6	3	17
chr1	229772062	229772062	+	m6A_hg38_21326	6	34	URB2	protein_coding	ENSG00000135763	chr1:229772062(+)	1.9e-07	32.1111	5.005	34	6	3	17
chr1	229772126	229772126	+	m6A_hg38_21327	9	34	URB2	protein_coding	ENSG00000135763	chr1:229772126(+)	1.6e-05	17.6296	4.13993	34	9	3	14
chr1	229772171	229772171	+	m6A_hg38_21328	10	29	URB2	protein_coding	ENSG00000135763	chr1:229772171(+)	0.00553	4.7125	2.23649	29	10	8	13
chr1	229794965	229794965	+	m6A_hg38_21354	9	35	URB2	protein_coding	ENSG00000135763	chr1:229794965(+)	3.6e-06	27.2222	4.76671	35	9	2	14
chr1	229794989	229794989	+	m6A_hg38_21355	9	35	URB2	protein_coding	ENSG00000135763	chr1:229794989(+)	3.6e-06	27.2222	4.76671	35	9	2	14
chr1	229795014	229795014	+	m6A_hg38_21356	9	34	URB2	protein_coding	ENSG00000135763	chr1:229795014(+)	1.6e-05	17.6296	4.13993	34	9	3	14
chr1	230410252	230410252	+	m6A_hg38_21398	1	29	GALNT2	protein_coding	ENSG00000143641	chr1:230410252(+)	7.5e-09	79.75	6.31741	29	1	8	22
chr1	230410300	230410300	+	m6A_hg38_21399	5	32	GALNT2	protein_coding	ENSG00000143641	chr1:230410300(+)	6.3e-07	23.04	4.52607	32	5	5	18
chr1	230415110	230415110	+	m6A_hg38_21404	10	33	GALNT2	protein_coding	ENSG00000143641	chr1:230415110(+)	0.0002	10.725	3.42291	33	10	4	13
chr1	230415741	230415741	+	m6A_hg38_21424	17	36	GALNT2	protein_coding	ENSG00000143641	chr1:230415741(+)	0.00967	12.7059	3.66742	36	17	1	6
chr1	230416574	230416574	+	m6A_hg38_21433	3	27	GALNT2	protein_coding	ENSG00000143641	chr1:230416574(+)	5.2e-06	18	4.16993	27	3	10	20
chr1	230416605	230416605	+	m6A_hg38_21435	3	29	GALNT2	protein_coding	ENSG00000143641	chr1:230416605(+)	6.6e-07	24.1667	4.59495	29	3	8	20
chr1	230416615	230416615	+	m6A_hg38_21436	3	31	GALNT2	protein_coding	ENSG00000143641	chr1:230416615(+)	5.9e-08	34.4444	5.1062	31	3	6	20
chr1	230829114	230829114	+	m6A_hg38_21467	8	36	COG2	protein_coding	ENSG00000135775	chr1:230829114(+)	1.2e-07	67.5	6.07682	36	8	1	15
chr1	230829189	230829189	+	m6A_hg38_21468	11	35	COG2	protein_coding	ENSG00000135775	chr1:230829189(+)	5.2e-05	19.0909	4.25481	35	11	2	12
chr1	230829215	230829215	+	m6A_hg38_21469	11	33	COG2	protein_coding	ENSG00000135775	chr1:230829215(+)	0.0006	9	3.16993	33	11	4	12
chr1	230829367	230829367	+	m6A_hg38_21472	13	33	COG2	protein_coding	ENSG00000135775	chr1:230829367(+)	0.00436	6.34615	2.66588	33	13	4	10
chr1	230829376	230829376	+	m6A_hg38_21473	13	33	COG2	protein_coding	ENSG00000135775	chr1:230829376(+)	0.00436	6.34615	2.66588	33	13	4	10
chr1	230829383	230829383	+	m6A_hg38_21474	13	33	COG2	protein_coding	ENSG00000135775	chr1:230829383(+)	0.00436	6.34615	2.66588	33	13	4	10
chr1	231135936	231135936	+	m6A_hg38_21499	7	36	ARV1	protein_coding	ENSG00000173409	chr1:231135936(+)	2.3e-08	82.2857	6.36257	36	7	1	16
chr1	231135938	231135938	+	m6A_hg38_21500	7	36	ARV1	protein_coding	ENSG00000173409	chr1:231135938(+)	2.3e-08	82.2857	6.36257	36	7	1	16
chr1	231403529	231403529	+	m6A_hg38_21522	11	31	GNPAT	protein_coding	ENSG00000116906	chr1:231403529(+)	0.0034	5.63636	2.49476	31	11	6	12
chr1	231403572	231403572	+	m6A_hg38_21524	12	35	GNPAT	protein_coding	ENSG00000116906	chr1:231403572(+)	0.00017	16.0417	4.00375	35	12	2	11
chr1	231413409	231413409	+	m6A_hg38_21545	12	35	GNPAT	protein_coding	ENSG00000116906	chr1:231413409(+)	0.00017	16.0417	4.00375	35	12	2	11
chr1	231474176	231474176	+	m6A_hg38_21553	3	25	SPRTN	protein_coding	ENSG00000010072	chr1:231474176(+)	3.2e-05	13.8889	3.79586	25	3	12	20
chr1	231474260	231474260	+	m6A_hg38_21555	2	24	SPRTN	protein_coding	ENSG00000010072	chr1:231474260(+)	1.3e-05	19.3846	4.27684	24	2	13	21
chr1	231488450	231488450	+	m6A_hg38_21565	9	31	SPRTN	protein_coding	ENSG00000010072	chr1:231488450(+)	0.00045	8.03704	3.00666	31	9	6	14
chr1	231488880	231488880	+	m6A_hg38_21572	9	29	SPRTN	protein_coding	ENSG00000010072	chr1:231488880(+)	0.00223	5.63889	2.49541	29	9	8	14
chr1	231700389	231700389	+	m6A_hg38_21597	1	25	TSNAX	protein_coding	ENSG00000116918	chr1:231700389(+)	6.1e-07	45.8333	5.51833	25	1	12	22
chr1	231700407	231700407	+	m6A_hg38_21598	1	27	TSNAX	protein_coding	ENSG00000116918	chr1:231700407(+)	7.7e-08	59.4	5.89239	27	1	10	22
chr1	231700476	231700476	+	m6A_hg38_21599	4	31	TSNAX	protein_coding	ENSG00000116918	chr1:231700476(+)	4e-07	24.5417	4.61716	31	4	6	19
chr1	231700483	231700483	+	m6A_hg38_21600	4	31	TSNAX	protein_coding	ENSG00000116918	chr1:231700483(+)	4e-07	24.5417	4.61716	31	4	6	19
chr1	231700519	231700519	+	m6A_hg38_21601	5	32	TSNAX	protein_coding	ENSG00000116918	chr1:231700519(+)	6.3e-07	23.04	4.52607	32	5	5	18
chr1	233802611	233802611	+	m6A_hg38_21725	4	22	KCNK1	protein_coding	ENSG00000135750	chr1:233802611(+)	0.00119	6.96667	2.80047	22	4	15	19
chr1	233802617	233802617	+	m6A_hg38_21726	4	22	KCNK1	protein_coding	ENSG00000135750	chr1:233802617(+)	0.00119	6.96667	2.80047	22	4	15	19
chr1	233807061	233807061	+	m6A_hg38_21727	5	21	KCNK1	protein_coding	ENSG00000135750	chr1:233807061(+)	0.0062	4.725	2.24031	21	5	16	18
chr1	233807072	233807072	+	m6A_hg38_21728	5	21	KCNK1	protein_coding	ENSG00000135750	chr1:233807072(+)	0.0062	4.725	2.24031	21	5	16	18
chr1	233807119	233807119	+	m6A_hg38_21729	5	28	KCNK1	protein_coding	ENSG00000135750	chr1:233807119(+)	4.8e-05	11.2	3.48543	28	5	9	18
chr1	233807125	233807125	+	m6A_hg38_21730	5	28	KCNK1	protein_coding	ENSG00000135750	chr1:233807125(+)	4.8e-05	11.2	3.48543	28	5	9	18
chr1	233807206	233807206	+	m6A_hg38_21735	7	29	KCNK1	protein_coding	ENSG00000135750	chr1:233807206(+)	0.00026	8.28571	3.05063	29	7	8	16
chr1	234519547	234519547	+	m6A_hg38_21754	14	33	COA6	protein_coding	ENSG00000168275	chr1:234519547(+)	0.01045	5.30357	2.40696	33	14	4	9
chr1	234519598	234519598	+	m6A_hg38_21756	15	34	COA6	protein_coding	ENSG00000168275	chr1:234519598(+)	0.01112	6.04444	2.59561	34	15	3	8
chr1	234519618	234519618	+	m6A_hg38_21758	15	34	COA6	protein_coding	ENSG00000168275	chr1:234519618(+)	0.01112	6.04444	2.59561	34	15	3	8
chr1	234519626	234519626	+	m6A_hg38_21759	15	34	COA6	protein_coding	ENSG00000168275	chr1:234519626(+)	0.01112	6.04444	2.59561	34	15	3	8
chr1	235505809	235505809	+	m6A_hg38_21814	4	26	GGPS1	protein_coding	ENSG00000152904	chr1:235505809(+)	6.4e-05	11.2273	3.48894	26	4	11	19
chr1	236713735	236713735	+	m6A_hg38_21934	4	33	LGALS8	protein_coding	ENSG00000116977	chr1:236713735(+)	2.5e-08	39.1875	5.29232	33	4	4	19
chr1	237057688	237057688	+	m6A_hg38_21989	5	32	MTR	protein_coding	ENSG00000116984	chr1:237057688(+)	6.3e-07	23.04	4.52607	32	5	5	18
chr1	237057703	237057703	+	m6A_hg38_21990	6	32	MTR	protein_coding	ENSG00000116984	chr1:237057703(+)	3.1e-06	18.1333	4.18057	32	6	5	17
chr1	237061050	237061050	+	m6A_hg38_21998	9	29	MTR	protein_coding	ENSG00000116984	chr1:237061050(+)	0.00223	5.63889	2.49541	29	9	8	14
chr1	237061077	237061077	+	m6A_hg38_21999	10	34	MTR	protein_coding	ENSG00000116984	chr1:237061077(+)	5.9e-05	14.7333	3.88101	34	10	3	13
chr1	237061411	237061411	+	m6A_hg38_22009	17	36	MTR	protein_coding	ENSG00000116984	chr1:237061411(+)	0.00967	12.7059	3.66742	36	17	1	6
chr1	237061457	237061457	+	m6A_hg38_22010	16	35	MTR	protein_coding	ENSG00000116984	chr1:237061457(+)	0.01104	7.65625	2.93664	35	16	2	7
chr1	237061478	237061478	+	m6A_hg38_22011	14	36	MTR	protein_coding	ENSG00000116984	chr1:237061478(+)	0.0004	23.1429	4.5325	36	14	1	9
chr1	237061494	237061494	+	m6A_hg38_22012	14	35	MTR	protein_coding	ENSG00000116984	chr1:237061494(+)	0.00159	11.25	3.49185	35	14	2	9
chr1	237061539	237061539	+	m6A_hg38_22013	14	33	MTR	protein_coding	ENSG00000116984	chr1:237061539(+)	0.01045	5.30357	2.40696	33	14	4	9
chr1	237062086	237062086	+	m6A_hg38_22015	5	21	MTR	protein_coding	ENSG00000116984	chr1:237062086(+)	0.0062	4.725	2.24031	21	5	16	18
chr1	237062487	237062487	+	m6A_hg38_22019	10	33	MTR	protein_coding	ENSG00000116984	chr1:237062487(+)	0.0002	10.725	3.42291	33	10	4	13
chr1	237062518	237062518	+	m6A_hg38_22020	12	31	MTR	protein_coding	ENSG00000116984	chr1:237062518(+)	0.00812	4.73611	2.2437	31	12	6	11
chr1	237062581	237062581	+	m6A_hg38_22022	12	33	MTR	protein_coding	ENSG00000116984	chr1:237062581(+)	0.00168	7.5625	2.91886	33	12	4	11
chr1	237062600	237062600	+	m6A_hg38_22023	12	33	MTR	protein_coding	ENSG00000116984	chr1:237062600(+)	0.00168	7.5625	2.91886	33	12	4	11
chr1	244220034	244220034	+	m6A_hg38_22263	9	27	ZBTB18	protein_coding	ENSG00000179456	chr1:244220034(+)	0.0079	4.2	2.07039	27	9	10	14
chr1	244220039	244220039	+	m6A_hg38_22264	9	27	ZBTB18	protein_coding	ENSG00000179456	chr1:244220039(+)	0.0079	4.2	2.07039	27	9	10	14
chr1	244869004	244869004	+	m6A_hg38_22292	13	36	DESI2	protein_coding	ENSG00000121644	chr1:244869004(+)	0.00012	27.6923	4.79141	36	13	1	10
chr1	244869085	244869085	+	m6A_hg38_22296	16	35	DESI2	protein_coding	ENSG00000121644	chr1:244869085(+)	0.01104	7.65625	2.93664	35	16	2	7
chr1	244869117	244869117	+	m6A_hg38_22297	15	34	DESI2	protein_coding	ENSG00000121644	chr1:244869117(+)	0.01112	6.04444	2.59561	34	15	3	8
chr1	244869275	244869275	+	m6A_hg38_22299	10	30	DESI2	protein_coding	ENSG00000121644	chr1:244869275(+)	0.00281	5.57143	2.47805	30	10	7	13
chr1	244869389	244869389	+	m6A_hg38_22301	8	33	DESI2	protein_coding	ENSG00000121644	chr1:244869389(+)	1.6e-05	15.4688	3.95128	33	8	4	15
chr1	244869404	244869404	+	m6A_hg38_22302	8	35	DESI2	protein_coding	ENSG00000121644	chr1:244869404(+)	8.4e-07	32.8125	5.03617	35	8	2	15
chr1	246755178	246755178	+	m6A_hg38_22385	15	35	CNST	protein_coding	ENSG00000162852	chr1:246755178(+)	0.00433	9.33333	3.22239	35	15	2	8
chr1	246810531	246810531	+	m6A_hg38_22387	12	35	CNST	protein_coding	ENSG00000162852	chr1:246810531(+)	0.00017	16.0417	4.00375	35	12	2	11
chr1	246810576	246810576	+	m6A_hg38_22388	13	36	CNST	protein_coding	ENSG00000162852	chr1:246810576(+)	0.00012	27.6923	4.79141	36	13	1	10
chr1	249141933	249141933	+	m6A_hg38_22511	2	14	ZNF672	protein_coding	ENSG00000171161	chr1:249141933(+)	0.01033	6.3913	2.67611	14	2	23	21
chr1	249142936	249142936	+	m6A_hg38_22522	4	21	ZNF672	protein_coding	ENSG00000171161	chr1:249142936(+)	0.0022	6.23438	2.64024	21	4	16	19
chr1	249143547	249143547	+	m6A_hg38_22526	3	27	ZNF672	protein_coding	ENSG00000171161	chr1:249143547(+)	5.2e-06	18	4.16993	27	3	10	20
chr1	249211607	249211607	+	m6A_hg38_22536	2	27	PGBD2	protein_coding	ENSG00000185220	chr1:249211607(+)	7.7e-07	28.35	4.82528	27	2	10	21
chr1	249211940	249211940	+	m6A_hg38_22541	6	28	PGBD2	protein_coding	ENSG00000185220	chr1:249211940(+)	0.00018	8.81481	3.13993	28	6	9	17
chr1	249212410	249212410	+	m6A_hg38_22545	10	32	PGBD2	protein_coding	ENSG00000185220	chr1:249212410(+)	0.00054	8.32	3.05658	32	10	5	13
chr1	249212671	249212671	+	m6A_hg38_22548	4	18	PGBD2	protein_coding	ENSG00000185220	chr1:249212671(+)	0.01106	4.5	2.16993	18	4	19	19
chr1	934375	934375	-	m6A_hg38_22699	5	30	HES4	protein_coding	ENSG00000188290	chr1:934375(-)	6.7e-06	15.4286	3.94753	30	5	7	18
chr1	934423	934423	-	m6A_hg38_22700	5	28	HES4	protein_coding	ENSG00000188290	chr1:934423(-)	4.8e-05	11.2	3.48543	28	5	9	18
chr1	1018171	1018171	-	m6A_hg38_22753	8	32	C1orf159	protein_coding	ENSG00000131591	chr1:1018171(-)	5.1e-05	12	3.58496	32	8	5	15
chr1	1152463	1152463	-	m6A_hg38_22771	16	36	SDF4	protein_coding	ENSG00000078808	chr1:1152463(-)	0.00355	15.75	3.97728	36	16	1	7
chr1	1152485	1152485	-	m6A_hg38_22772	16	36	SDF4	protein_coding	ENSG00000078808	chr1:1152485(-)	0.00355	15.75	3.97728	36	16	1	7
chr1	1152490	1152490	-	m6A_hg38_22773	15	35	SDF4	protein_coding	ENSG00000078808	chr1:1152490(-)	0.00433	9.33333	3.22239	35	15	2	8
chr1	1152511	1152511	-	m6A_hg38_22774	15	35	SDF4	protein_coding	ENSG00000078808	chr1:1152511(-)	0.00433	9.33333	3.22239	35	15	2	8
chr1	1152513	1152513	-	m6A_hg38_22775	14	35	SDF4	protein_coding	ENSG00000078808	chr1:1152513(-)	0.00159	11.25	3.49185	35	14	2	9
chr1	1152559	1152559	-	m6A_hg38_22776	12	35	SDF4	protein_coding	ENSG00000078808	chr1:1152559(-)	0.00017	16.0417	4.00375	35	12	2	11
chr1	1152809	1152809	-	m6A_hg38_22777	6	35	SDF4	protein_coding	ENSG00000078808	chr1:1152809(-)	3.3e-08	49.5833	5.63178	35	6	2	17
chr1	1152834	1152834	-	m6A_hg38_22778	6	35	SDF4	protein_coding	ENSG00000078808	chr1:1152834(-)	3.3e-08	49.5833	5.63178	35	6	2	17
chr1	1152923	1152923	-	m6A_hg38_22779	4	36	SDF4	protein_coding	ENSG00000078808	chr1:1152923(-)	7.8e-11	171	7.41785	36	4	1	19
chr1	1153043	1153043	-	m6A_hg38_22784	2	30	SDF4	protein_coding	ENSG00000078808	chr1:1153043(-)	2.5e-08	45	5.49185	30	2	7	21
chr1	1190511	1190511	-	m6A_hg38_22817	17	36	UBE2J2	protein_coding	ENSG00000160087	chr1:1190511(-)	0.00967	12.7059	3.66742	36	17	1	6
chr1	1190513	1190513	-	m6A_hg38_22818	17	36	UBE2J2	protein_coding	ENSG00000160087	chr1:1190513(-)	0.00967	12.7059	3.66742	36	17	1	6
chr1	1190659	1190659	-	m6A_hg38_22820	17	36	UBE2J2	protein_coding	ENSG00000160087	chr1:1190659(-)	0.00967	12.7059	3.66742	36	17	1	6
chr1	1190682	1190682	-	m6A_hg38_22821	15	36	UBE2J2	protein_coding	ENSG00000160087	chr1:1190682(-)	0.00123	19.2	4.26303	36	15	1	8
chr1	1190816	1190816	-	m6A_hg38_22822	7	28	UBE2J2	protein_coding	ENSG00000160087	chr1:1190816(-)	0.00059	7.11111	2.83007	28	7	9	16
chr1	1236019	1236019	-	m6A_hg38_22853	3	18	ACAP3	protein_coding	ENSG00000131584	chr1:1236019(-)	0.00392	6.31579	2.65896	18	3	19	20
chr1	1249192	1249192	-	m6A_hg38_22891	5	26	INTS11	protein_coding	ENSG00000127054	chr1:1249192(-)	0.00025	8.50909	3.08901	26	5	11	18
chr1	1254350	1254350	-	m6A_hg38_22903	8	30	INTS11	protein_coding	ENSG00000127054	chr1:1254350(-)	0.00036	8.03571	3.00643	30	8	7	15
chr1	1254388	1254388	-	m6A_hg38_22905	8	34	INTS11	protein_coding	ENSG00000127054	chr1:1254388(-)	4.1e-06	21.25	4.40939	34	8	3	15
chr1	1254433	1254433	-	m6A_hg38_22906	8	34	INTS11	protein_coding	ENSG00000127054	chr1:1254433(-)	4.1e-06	21.25	4.40939	34	8	3	15
chr1	1254531	1254531	-	m6A_hg38_22910	7	27	INTS11	protein_coding	ENSG00000127054	chr1:1254531(-)	0.00122	6.17143	2.6256	27	7	10	16
chr1	1255851	1255851	-	m6A_hg38_22921	9	35	INTS11	protein_coding	ENSG00000127054	chr1:1255851(-)	3.6e-06	27.2222	4.76671	35	9	2	14
chr1	1255860	1255860	-	m6A_hg38_22922	9	35	INTS11	protein_coding	ENSG00000127054	chr1:1255860(-)	3.6e-06	27.2222	4.76671	35	9	2	14
chr1	1255864	1255864	-	m6A_hg38_22923	9	35	INTS11	protein_coding	ENSG00000127054	chr1:1255864(-)	3.6e-06	27.2222	4.76671	35	9	2	14
chr1	1255896	1255896	-	m6A_hg38_22924	9	30	INTS11	protein_coding	ENSG00000127054	chr1:1255896(-)	0.00105	6.66667	2.73697	30	9	7	14
chr1	1270922	1270922	-	m6A_hg38_22944	2	29	DVL1	protein_coding	ENSG00000107404	chr1:1270922(-)	8.5e-08	38.0625	5.2503	29	2	8	21
chr1	1270960	1270960	-	m6A_hg38_22945	3	33	DVL1	protein_coding	ENSG00000107404	chr1:1270960(-)	3.2e-09	55	5.78136	33	3	4	20
chr1	1271096	1271096	-	m6A_hg38_22948	1	25	DVL1	protein_coding	ENSG00000107404	chr1:1271096(-)	6.1e-07	45.8333	5.51833	25	1	12	22
chr1	1271397	1271397	-	m6A_hg38_22953	6	22	DVL1	protein_coding	ENSG00000107404	chr1:1271397(-)	0.00911	4.15556	2.05504	22	6	15	17
chr1	1271522	1271522	-	m6A_hg38_22956	10	35	DVL1	protein_coding	ENSG00000107404	chr1:1271522(-)	1.4e-05	22.75	4.50779	35	10	2	13
chr1	1271530	1271530	-	m6A_hg38_22957	10	35	DVL1	protein_coding	ENSG00000107404	chr1:1271530(-)	1.4e-05	22.75	4.50779	35	10	2	13
chr1	1271532	1271532	-	m6A_hg38_22958	10	34	DVL1	protein_coding	ENSG00000107404	chr1:1271532(-)	5.9e-05	14.7333	3.88101	34	10	3	13
chr1	1271590	1271590	-	m6A_hg38_22959	8	27	DVL1	protein_coding	ENSG00000107404	chr1:1271590(-)	0.00329	5.0625	2.33985	27	8	10	15
chr1	1271630	1271630	-	m6A_hg38_22960	6	23	DVL1	protein_coding	ENSG00000107404	chr1:1271630(-)	0.00539	4.65476	2.21871	23	6	14	17
chr1	1284282	1284282	-	m6A_hg38_22984	4	36	DVL1	protein_coding	ENSG00000107404	chr1:1284282(-)	7.8e-11	171	7.41785	36	4	1	19
chr1	1284288	1284288	-	m6A_hg38_22985	5	36	DVL1	protein_coding	ENSG00000107404	chr1:1284288(-)	6.1e-10	129.6	7.01792	36	5	1	18
chr1	1288534	1288534	-	m6A_hg38_22989	4	36	MXRA8	protein_coding	ENSG00000162576	chr1:1288534(-)	7.8e-11	171	7.41785	36	4	1	19
chr1	1288663	1288663	-	m6A_hg38_22993	3	35	MXRA8	protein_coding	ENSG00000162576	chr1:1288663(-)	8.3e-11	116.667	6.86625	35	3	2	20
chr1	1288665	1288665	-	m6A_hg38_22994	3	35	MXRA8	protein_coding	ENSG00000162576	chr1:1288665(-)	8.3e-11	116.667	6.86625	35	3	2	20
chr1	1322242	1322242	-	m6A_hg38_23026	12	35	CCNL2	protein_coding	ENSG00000221978	chr1:1322242(-)	0.00017	16.0417	4.00375	35	12	2	11
chr1	1322252	1322252	-	m6A_hg38_23027	12	35	CCNL2	protein_coding	ENSG00000221978	chr1:1322252(-)	0.00017	16.0417	4.00375	35	12	2	11
chr1	1322595	1322595	-	m6A_hg38_23039	16	36	CCNL2	protein_coding	ENSG00000221978	chr1:1322595(-)	0.00355	15.75	3.97728	36	16	1	7
chr1	1322642	1322642	-	m6A_hg38_23040	17	36	CCNL2	protein_coding	ENSG00000221978	chr1:1322642(-)	0.00967	12.7059	3.66742	36	17	1	6
chr1	1322668	1322668	-	m6A_hg38_23041	17	36	CCNL2	protein_coding	ENSG00000221978	chr1:1322668(-)	0.00967	12.7059	3.66742	36	17	1	6
chr1	1322822	1322822	-	m6A_hg38_23043	4	34	CCNL2	protein_coding	ENSG00000221978	chr1:1322822(-)	4.9e-09	53.8333	5.75043	34	4	3	19
chr1	1322882	1322882	-	m6A_hg38_23044	5	29	CCNL2	protein_coding	ENSG00000221978	chr1:1322882(-)	1.9e-05	13.05	3.70598	29	5	8	18
chr1	1322884	1322884	-	m6A_hg38_23045	5	29	CCNL2	protein_coding	ENSG00000221978	chr1:1322884(-)	1.9e-05	13.05	3.70598	29	5	8	18
chr1	1326609	1326609	-	m6A_hg38_23056	11	36	CCNL2	protein_coding	ENSG00000221978	chr1:1326609(-)	9.7e-06	39.2727	5.29546	36	11	1	12
chr1	1337579	1337579	-	m6A_hg38_23087	2	35	MRPL20	protein_coding	ENSG00000242485	chr1:1337579(-)	7.2e-12	183.75	7.5216	35	2	2	21
chr1	1337620	1337620	-	m6A_hg38_23088	2	27	MRPL20	protein_coding	ENSG00000242485	chr1:1337620(-)	7.7e-07	28.35	4.82528	27	2	10	21
chr1	1477121	1477121	-	m6A_hg38_23122	10	35	SSU72	protein_coding	ENSG00000160075	chr1:1477121(-)	1.4e-05	22.75	4.50779	35	10	2	13
chr1	1477199	1477199	-	m6A_hg38_23123	5	34	SSU72	protein_coding	ENSG00000160075	chr1:1477199(-)	3.3e-08	40.8	5.3505	34	5	3	18
chr1	1477329	1477329	-	m6A_hg38_23125	8	26	SSU72	protein_coding	ENSG00000160075	chr1:1477329(-)	0.006	4.43182	2.1479	26	8	11	15
chr1	1477350	1477350	-	m6A_hg38_23126	8	26	SSU72	protein_coding	ENSG00000160075	chr1:1477350(-)	0.006	4.43182	2.1479	26	8	11	15
chr1	1480279	1480279	-	m6A_hg38_23135	9	33	SSU72	protein_coding	ENSG00000160075	chr1:1480279(-)	5.8e-05	12.8333	3.68182	33	9	4	14
chr1	1480299	1480299	-	m6A_hg38_23136	10	33	SSU72	protein_coding	ENSG00000160075	chr1:1480299(-)	0.0002	10.725	3.42291	33	10	4	13
chr1	1480333	1480333	-	m6A_hg38_23138	11	36	SSU72	protein_coding	ENSG00000160075	chr1:1480333(-)	9.7e-06	39.2727	5.29546	36	11	1	12
chr1	1480348	1480348	-	m6A_hg38_23139	10	36	SSU72	protein_coding	ENSG00000160075	chr1:1480348(-)	2.4e-06	46.8	5.54844	36	10	1	13
chr1	1480350	1480350	-	m6A_hg38_23140	10	36	SSU72	protein_coding	ENSG00000160075	chr1:1480350(-)	2.4e-06	46.8	5.54844	36	10	1	13
chr1	1533791	1533791	-	m6A_hg38_23171	9	27	FNDC10	protein_coding	ENSG00000228594	chr1:1533791(-)	0.0079	4.2	2.07039	27	9	10	14
chr1	1593359	1593359	-	m6A_hg38_23209	3	30	SLC35E2B	protein_coding	ENSG00000189339	chr1:1593359(-)	2.1e-07	28.5714	4.8365	30	3	7	20
chr1	1593982	1593982	-	m6A_hg38_23214	3	27	SLC35E2B	protein_coding	ENSG00000189339	chr1:1593982(-)	5.2e-06	18	4.16993	27	3	10	20
chr1	1594463	1594463	-	m6A_hg38_23221	3	19	SLC35E2B	protein_coding	ENSG00000189339	chr1:1594463(-)	0.00221	7.03704	2.81497	19	3	18	20
chr1	1594681	1594681	-	m6A_hg38_23223	6	28	SLC35E2B	protein_coding	ENSG00000189339	chr1:1594681(-)	0.00018	8.81481	3.13993	28	6	9	17
chr1	1594720	1594720	-	m6A_hg38_23224	6	27	SLC35E2B	protein_coding	ENSG00000189339	chr1:1594720(-)	0.0004	7.65	2.93546	27	6	10	17
chr1	1594748	1594748	-	m6A_hg38_23225	4	28	SLC35E2B	protein_coding	ENSG00000189339	chr1:1594748(-)	1.1e-05	14.7778	3.88536	28	4	9	19
chr1	1594868	1594868	-	m6A_hg38_23226	8	35	SLC35E2B	protein_coding	ENSG00000189339	chr1:1594868(-)	8.4e-07	32.8125	5.03617	35	8	2	15
chr1	1594923	1594923	-	m6A_hg38_23227	7	35	SLC35E2B	protein_coding	ENSG00000189339	chr1:1594923(-)	1.8e-07	40	5.32193	35	7	2	16
chr1	1595006	1595006	-	m6A_hg38_23228	3	35	SLC35E2B	protein_coding	ENSG00000189339	chr1:1595006(-)	8.3e-11	116.667	6.86625	35	3	2	20
chr1	1595206	1595206	-	m6A_hg38_23229	3	21	SLC35E2B	protein_coding	ENSG00000189339	chr1:1595206(-)	0.00063	8.75	3.12928	21	3	16	20
chr1	1597358	1597358	-	m6A_hg38_23261	1	15	SLC35E2B	protein_coding	ENSG00000189339	chr1:1597358(-)	0.00144	15	3.90689	15	1	22	22
chr1	1659244	1659244	-	m6A_hg38_23285	2	30	NA	lncRNA	ENSG00000268575	chr1:1659244(-)	2.5e-08	45	5.49185	30	2	7	21
chr1	1662281	1662281	-	m6A_hg38_23301	1	20	NA	lncRNA	ENSG00000268575	chr1:1662281(-)	4.6e-05	25.8824	4.6939	20	1	17	22
chr1	1683199	1683199	-	m6A_hg38_23314	7	33	NADK	protein_coding	ENSG00000008130	chr1:1683199(-)	3.9e-06	18.8571	4.23704	33	7	4	16
chr1	1683644	1683644	-	m6A_hg38_23318	6	28	NADK	protein_coding	ENSG00000008130	chr1:1683644(-)	0.00018	8.81481	3.13993	28	6	9	17
chr1	1683747	1683747	-	m6A_hg38_23319	1	33	NADK	protein_coding	ENSG00000008130	chr1:1683747(-)	2.2e-11	181.5	7.50383	33	1	4	22
chr1	1684164	1684164	-	m6A_hg38_23324	1	12	NADK	protein_coding	ENSG00000008130	chr1:1684164(-)	0.00825	10.56	3.40054	12	1	25	22
chr1	1718288	1718288	-	m6A_hg38_23376	8	34	GNB1	protein_coding	ENSG00000078369	chr1:1718288(-)	4.1e-06	21.25	4.40939	34	8	3	15
chr1	1718296	1718296	-	m6A_hg38_23378	8	34	GNB1	protein_coding	ENSG00000078369	chr1:1718296(-)	4.1e-06	21.25	4.40939	34	8	3	15
chr1	1718474	1718474	-	m6A_hg38_23384	2	36	GNB1	protein_coding	ENSG00000078369	chr1:1718474(-)	6.6e-13	378	8.56224	36	2	1	21
chr1	2116143	2116143	-	m6A_hg38_23447	10	34	FAAP20	protein_coding	ENSG00000162585	chr1:2116143(-)	5.9e-05	14.7333	3.88101	34	10	3	13
chr1	2336491	2336491	-	m6A_hg38_23545	5	27	PEX10	protein_coding	ENSG00000157911	chr1:2336491(-)	0.00011	9.72	3.28096	27	5	10	18
chr1	2336616	2336616	-	m6A_hg38_23550	6	23	PEX10	protein_coding	ENSG00000157911	chr1:2336616(-)	0.00539	4.65476	2.21871	23	6	14	17
chr1	2336660	2336660	-	m6A_hg38_23552	5	35	PEX10	protein_coding	ENSG00000157911	chr1:2336660(-)	5.3e-09	63	5.97728	35	5	2	18
chr1	2336734	2336734	-	m6A_hg38_23554	5	34	PEX10	protein_coding	ENSG00000157911	chr1:2336734(-)	3.3e-08	40.8	5.3505	34	5	3	18
chr1	2336804	2336804	-	m6A_hg38_23555	8	30	PEX10	protein_coding	ENSG00000157911	chr1:2336804(-)	0.00036	8.03571	3.00643	30	8	7	15
chr1	2336969	2336969	-	m6A_hg38_23559	9	33	PEX10	protein_coding	ENSG00000157911	chr1:2336969(-)	5.8e-05	12.8333	3.68182	33	9	4	14
chr1	2336996	2336996	-	m6A_hg38_23561	9	36	PEX10	protein_coding	ENSG00000157911	chr1:2336996(-)	5.7e-07	56	5.80735	36	9	1	14
chr1	3662301	3662301	-	m6A_hg38_23688	7	26	TP73-AS1	transcribed_unitary_pseudogene	ENSG00000227372	chr1:3662301(-)	0.00238	5.4026	2.43365	26	7	11	16
chr1	3662394	3662394	-	m6A_hg38_23689	5	24	TP73-AS1	transcribed_unitary_pseudogene	ENSG00000227372	chr1:3662394(-)	0.00105	6.64615	2.73252	24	5	13	18
chr1	3662665	3662665	-	m6A_hg38_23691	2	14	TP73-AS1	transcribed_unitary_pseudogene	ENSG00000227372	chr1:3662665(-)	0.01033	6.3913	2.67611	14	2	23	21
chr1	3662804	3662804	-	m6A_hg38_23693	6	25	TP73-AS1	transcribed_unitary_pseudogene	ENSG00000227372	chr1:3662804(-)	0.00163	5.90278	2.56139	25	6	12	17
chr1	3663139	3663139	-	m6A_hg38_23697	7	24	TP73-AS1	transcribed_unitary_pseudogene	ENSG00000227372	chr1:3663139(-)	0.00763	4.21978	2.07717	24	7	13	16
chr1	3696958	3696958	-	m6A_hg38_23714	1	19	LRRC47	protein_coding	ENSG00000130764	chr1:3696958(-)	9.7e-05	23.2222	4.53743	19	1	18	22
chr1	3697666	3697666	-	m6A_hg38_23719	3	16	LRRC47	protein_coding	ENSG00000130764	chr1:3697666(-)	0.01115	5.07937	2.34465	16	3	21	20
chr1	3731737	3731737	-	m6A_hg38_23737	9	34	CEP104	protein_coding	ENSG00000116198	chr1:3731737(-)	1.6e-05	17.6296	4.13993	34	9	3	14
chr1	3731754	3731754	-	m6A_hg38_23738	9	30	CEP104	protein_coding	ENSG00000116198	chr1:3731754(-)	0.00105	6.66667	2.73697	30	9	7	14
chr1	3731894	3731894	-	m6A_hg38_23740	7	33	CEP104	protein_coding	ENSG00000116198	chr1:3731894(-)	3.9e-06	18.8571	4.23704	33	7	4	16
chr1	3731983	3731983	-	m6A_hg38_23741	6	32	CEP104	protein_coding	ENSG00000116198	chr1:3731983(-)	3.1e-06	18.1333	4.18057	32	6	5	17
chr1	3732005	3732005	-	m6A_hg38_23742	6	30	CEP104	protein_coding	ENSG00000116198	chr1:3732005(-)	2.9e-05	12.1429	3.60204	30	6	7	17
chr1	3807492	3807492	-	m6A_hg38_23772	7	29	C1orf174	protein_coding	ENSG00000198912	chr1:3807492(-)	0.00026	8.28571	3.05063	29	7	8	16
chr1	6282950	6282950	-	m6A_hg38_23833	4	20	ICMT	protein_coding	ENSG00000116237	chr1:6282950(-)	0.00391	5.58824	2.48239	20	4	17	19
chr1	6283680	6283680	-	m6A_hg38_23851	4	20	ICMT	protein_coding	ENSG00000116237	chr1:6283680(-)	0.00391	5.58824	2.48239	20	4	17	19
chr1	6283718	6283718	-	m6A_hg38_23852	4	19	ICMT	protein_coding	ENSG00000116237	chr1:6283718(-)	0.00669	5.01389	2.32593	19	4	18	19
chr1	6283728	6283728	-	m6A_hg38_23853	3	19	ICMT	protein_coding	ENSG00000116237	chr1:6283728(-)	0.00221	7.03704	2.81497	19	3	18	20
chr1	6283743	6283743	-	m6A_hg38_23854	3	19	ICMT	protein_coding	ENSG00000116237	chr1:6283743(-)	0.00221	7.03704	2.81497	19	3	18	20
chr1	6284087	6284087	-	m6A_hg38_23864	5	21	ICMT	protein_coding	ENSG00000116237	chr1:6284087(-)	0.0062	4.725	2.24031	21	5	16	18
chr1	6284097	6284097	-	m6A_hg38_23865	5	21	ICMT	protein_coding	ENSG00000116237	chr1:6284097(-)	0.0062	4.725	2.24031	21	5	16	18
chr1	6284139	6284139	-	m6A_hg38_23868	4	18	ICMT	protein_coding	ENSG00000116237	chr1:6284139(-)	0.01106	4.5	2.16993	18	4	19	19
chr1	6285253	6285253	-	m6A_hg38_23899	7	35	ICMT	protein_coding	ENSG00000116237	chr1:6285253(-)	1.8e-07	40	5.32193	35	7	2	16
chr1	6309023	6309023	-	m6A_hg38_23905	8	31	GPR153	protein_coding	ENSG00000158292	chr1:6309023(-)	0.00014	9.6875	3.27612	31	8	6	15
chr1	6309044	6309044	-	m6A_hg38_23906	8	32	GPR153	protein_coding	ENSG00000158292	chr1:6309044(-)	5.1e-05	12	3.58496	32	8	5	15
chr1	6309067	6309067	-	m6A_hg38_23907	8	34	GPR153	protein_coding	ENSG00000158292	chr1:6309067(-)	4.1e-06	21.25	4.40939	34	8	3	15
chr1	6309114	6309114	-	m6A_hg38_23908	6	33	GPR153	protein_coding	ENSG00000158292	chr1:6309114(-)	8.4e-07	23.375	4.54689	33	6	4	17
chr1	6309306	6309306	-	m6A_hg38_23909	3	21	GPR153	protein_coding	ENSG00000158292	chr1:6309306(-)	0.00063	8.75	3.12928	21	3	16	20
chr1	6309375	6309375	-	m6A_hg38_23910	4	27	GPR153	protein_coding	ENSG00000158292	chr1:6309375(-)	2.7e-05	12.825	3.68089	27	4	10	19
chr1	6309396	6309396	-	m6A_hg38_23911	4	27	GPR153	protein_coding	ENSG00000158292	chr1:6309396(-)	2.7e-05	12.825	3.68089	27	4	10	19
chr1	6309420	6309420	-	m6A_hg38_23912	3	26	GPR153	protein_coding	ENSG00000158292	chr1:6309420(-)	1.3e-05	15.7576	3.97797	26	3	11	20
chr1	6528410	6528410	-	m6A_hg38_23948	5	32	PLEKHG5	protein_coding	ENSG00000171680	chr1:6528410(-)	6.3e-07	23.04	4.52607	32	5	5	18
chr1	6584747	6584747	-	m6A_hg38_23978	11	33	NOL9	protein_coding	ENSG00000162408	chr1:6584747(-)	0.0006	9	3.16993	33	11	4	12
chr1	6585615	6585615	-	m6A_hg38_23981	5	33	NOL9	protein_coding	ENSG00000162408	chr1:6585615(-)	1.6e-07	29.7	4.89239	33	5	4	18
chr1	6585664	6585664	-	m6A_hg38_23983	5	33	NOL9	protein_coding	ENSG00000162408	chr1:6585664(-)	1.6e-07	29.7	4.89239	33	5	4	18
chr1	6585844	6585844	-	m6A_hg38_23985	10	29	NOL9	protein_coding	ENSG00000162408	chr1:6585844(-)	0.00553	4.7125	2.23649	29	10	8	13
chr1	6585854	6585854	-	m6A_hg38_23987	10	29	NOL9	protein_coding	ENSG00000162408	chr1:6585854(-)	0.00553	4.7125	2.23649	29	10	8	13
chr1	6585965	6585965	-	m6A_hg38_23990	7	30	NOL9	protein_coding	ENSG00000162408	chr1:6585965(-)	0.00011	9.79592	3.29218	30	7	7	16
chr1	6586048	6586048	-	m6A_hg38_23993	2	33	NOL9	protein_coding	ENSG00000162408	chr1:6586048(-)	3.2e-10	86.625	6.43671	33	2	4	21
chr1	6592648	6592648	-	m6A_hg38_24003	5	25	NOL9	protein_coding	ENSG00000162408	chr1:6592648(-)	0.00053	7.5	2.90689	25	5	12	18
chr1	6659124	6659124	-	m6A_hg38_24054	12	36	KLHL21	protein_coding	ENSG00000162413	chr1:6659124(-)	3.6e-05	33	5.04439	36	12	1	11
chr1	6659141	6659141	-	m6A_hg38_24055	12	36	KLHL21	protein_coding	ENSG00000162413	chr1:6659141(-)	3.6e-05	33	5.04439	36	12	1	11
chr1	6659296	6659296	-	m6A_hg38_24059	14	35	KLHL21	protein_coding	ENSG00000162413	chr1:6659296(-)	0.00159	11.25	3.49185	35	14	2	9
chr1	6659335	6659335	-	m6A_hg38_24060	14	36	KLHL21	protein_coding	ENSG00000162413	chr1:6659335(-)	0.0004	23.1429	4.5325	36	14	1	9
chr1	6659388	6659388	-	m6A_hg38_24062	16	36	KLHL21	protein_coding	ENSG00000162413	chr1:6659388(-)	0.00355	15.75	3.97728	36	16	1	7
chr1	6659485	6659485	-	m6A_hg38_24064	5	36	KLHL21	protein_coding	ENSG00000162413	chr1:6659485(-)	6.1e-10	129.6	7.01792	36	5	1	18
chr1	6662603	6662603	-	m6A_hg38_24073	5	26	KLHL21	protein_coding	ENSG00000162413	chr1:6662603(-)	0.00025	8.50909	3.08901	26	5	11	18
chr1	6694582	6694582	-	m6A_hg38_24086	3	27	DNAJC11	protein_coding	ENSG00000007923	chr1:6694582(-)	5.2e-06	18	4.16993	27	3	10	20
chr1	6694584	6694584	-	m6A_hg38_24087	3	27	DNAJC11	protein_coding	ENSG00000007923	chr1:6694584(-)	5.2e-06	18	4.16993	27	3	10	20
chr1	6694904	6694904	-	m6A_hg38_24093	3	26	DNAJC11	protein_coding	ENSG00000007923	chr1:6694904(-)	1.3e-05	15.7576	3.97797	26	3	11	20
chr1	6694926	6694926	-	m6A_hg38_24094	3	26	DNAJC11	protein_coding	ENSG00000007923	chr1:6694926(-)	1.3e-05	15.7576	3.97797	26	3	11	20
chr1	6695195	6695195	-	m6A_hg38_24099	7	24	DNAJC11	protein_coding	ENSG00000007923	chr1:6695195(-)	0.00763	4.21978	2.07717	24	7	13	16
chr1	8072870	8072870	-	m6A_hg38_24170	1	11	ERRFI1	protein_coding	ENSG00000116285	chr1:8072870(-)	0.01405	9.30769	3.21842	11	1	26	22
chr1	8414811	8414811	-	m6A_hg38_24234	1	18	RERE	protein_coding	ENSG00000142599	chr1:8414811(-)	0.0002	20.8421	4.38143	18	1	19	22
chr1	8414906	8414906	-	m6A_hg38_24237	2	24	RERE	protein_coding	ENSG00000142599	chr1:8414906(-)	1.3e-05	19.3846	4.27684	24	2	13	21
chr1	8414996	8414996	-	m6A_hg38_24240	12	33	RERE	protein_coding	ENSG00000142599	chr1:8414996(-)	0.00168	7.5625	2.91886	33	12	4	11
chr1	8415089	8415089	-	m6A_hg38_24241	11	36	RERE	protein_coding	ENSG00000142599	chr1:8415089(-)	9.7e-06	39.2727	5.29546	36	11	1	12
chr1	8415094	8415094	-	m6A_hg38_24242	11	36	RERE	protein_coding	ENSG00000142599	chr1:8415094(-)	9.7e-06	39.2727	5.29546	36	11	1	12
chr1	8415131	8415131	-	m6A_hg38_24243	10	36	RERE	protein_coding	ENSG00000142599	chr1:8415131(-)	2.4e-06	46.8	5.54844	36	10	1	13
chr1	8716310	8716310	-	m6A_hg38_24280	12	35	RERE	protein_coding	ENSG00000142599	chr1:8716310(-)	0.00017	16.0417	4.00375	35	12	2	11
chr1	8716328	8716328	-	m6A_hg38_24282	12	35	RERE	protein_coding	ENSG00000142599	chr1:8716328(-)	0.00017	16.0417	4.00375	35	12	2	11
chr1	8716344	8716344	-	m6A_hg38_24285	12	36	RERE	protein_coding	ENSG00000142599	chr1:8716344(-)	3.6e-05	33	5.04439	36	12	1	11
chr1	9789642	9789642	-	m6A_hg38_24428	2	24	CLSTN1	protein_coding	ENSG00000171603	chr1:9789642(-)	1.3e-05	19.3846	4.27684	24	2	13	21
chr1	9789666	9789666	-	m6A_hg38_24429	4	24	CLSTN1	protein_coding	ENSG00000171603	chr1:9789666(-)	0.0003	8.76923	3.13245	24	4	13	19
chr1	9790018	9790018	-	m6A_hg38_24433	4	21	CLSTN1	protein_coding	ENSG00000171603	chr1:9790018(-)	0.0022	6.23438	2.64024	21	4	16	19
chr1	9790211	9790211	-	m6A_hg38_24435	7	24	CLSTN1	protein_coding	ENSG00000171603	chr1:9790211(-)	0.00763	4.21978	2.07717	24	7	13	16
chr1	9790213	9790213	-	m6A_hg38_24436	7	24	CLSTN1	protein_coding	ENSG00000171603	chr1:9790213(-)	0.00763	4.21978	2.07717	24	7	13	16
chr1	9790259	9790259	-	m6A_hg38_24437	2	24	CLSTN1	protein_coding	ENSG00000171603	chr1:9790259(-)	1.3e-05	19.3846	4.27684	24	2	13	21
chr1	9790261	9790261	-	m6A_hg38_24438	2	24	CLSTN1	protein_coding	ENSG00000171603	chr1:9790261(-)	1.3e-05	19.3846	4.27684	24	2	13	21
chr1	9790585	9790585	-	m6A_hg38_24445	5	23	CLSTN1	protein_coding	ENSG00000171603	chr1:9790585(-)	0.00198	5.91429	2.5642	23	5	14	18
chr1	9990222	9990222	-	m6A_hg38_24504	8	35	LZIC	protein_coding	ENSG00000162441	chr1:9990222(-)	8.4e-07	32.8125	5.03617	35	8	2	15
chr1	9990231	9990231	-	m6A_hg38_24505	7	34	LZIC	protein_coding	ENSG00000162441	chr1:9990231(-)	9.3e-07	25.9048	4.69515	34	7	3	16
chr1	9990328	9990328	-	m6A_hg38_24507	6	22	LZIC	protein_coding	ENSG00000162441	chr1:9990328(-)	0.00911	4.15556	2.05504	22	6	15	17
chr1	10520908	10520908	-	m6A_hg38_24548	2	19	DFFA	protein_coding	ENSG00000160049	chr1:10520908(-)	0.00056	11.0833	3.47032	19	2	18	21
chr1	10521361	10521361	-	m6A_hg38_24552	8	29	DFFA	protein_coding	ENSG00000160049	chr1:10521361(-)	0.00081	6.79688	2.76487	29	8	8	15
chr1	10521370	10521370	-	m6A_hg38_24553	8	29	DFFA	protein_coding	ENSG00000160049	chr1:10521370(-)	0.00081	6.79688	2.76487	29	8	8	15
chr1	10521408	10521408	-	m6A_hg38_24554	10	33	DFFA	protein_coding	ENSG00000160049	chr1:10521408(-)	0.0002	10.725	3.42291	33	10	4	13
chr1	10521473	10521473	-	m6A_hg38_24556	10	33	DFFA	protein_coding	ENSG00000160049	chr1:10521473(-)	0.0002	10.725	3.42291	33	10	4	13
chr1	10521495	10521495	-	m6A_hg38_24557	12	33	DFFA	protein_coding	ENSG00000160049	chr1:10521495(-)	0.00168	7.5625	2.91886	33	12	4	11
chr1	10521693	10521693	-	m6A_hg38_24559	13	33	DFFA	protein_coding	ENSG00000160049	chr1:10521693(-)	0.00436	6.34615	2.66588	33	13	4	10
chr1	10521710	10521710	-	m6A_hg38_24561	13	33	DFFA	protein_coding	ENSG00000160049	chr1:10521710(-)	0.00436	6.34615	2.66588	33	13	4	10
chr1	10521716	10521716	-	m6A_hg38_24562	13	33	DFFA	protein_coding	ENSG00000160049	chr1:10521716(-)	0.00436	6.34615	2.66588	33	13	4	10
chr1	10521743	10521743	-	m6A_hg38_24563	11	33	DFFA	protein_coding	ENSG00000160049	chr1:10521743(-)	0.0006	9	3.16993	33	11	4	12
chr1	10698829	10698829	-	m6A_hg38_24587	2	22	CASZ1	protein_coding	ENSG00000130940	chr1:10698829(-)	6.6e-05	15.4	3.94486	22	2	15	21
chr1	10698869	10698869	-	m6A_hg38_24590	1	21	CASZ1	protein_coding	ENSG00000130940	chr1:10698869(-)	2.1e-05	28.875	4.85175	21	1	16	22
chr1	10699513	10699513	-	m6A_hg38_24592	1	11	CASZ1	protein_coding	ENSG00000130940	chr1:10699513(-)	0.01405	9.30769	3.21842	11	1	26	22
chr1	10699660	10699660	-	m6A_hg38_24593	1	14	CASZ1	protein_coding	ENSG00000130940	chr1:10699660(-)	0.00264	13.3913	3.74322	14	1	23	22
chr1	10713910	10713910	-	m6A_hg38_24600	8	34	CASZ1	protein_coding	ENSG00000130940	chr1:10713910(-)	4.1e-06	21.25	4.40939	34	8	3	15
chr1	10713973	10713973	-	m6A_hg38_24601	8	33	CASZ1	protein_coding	ENSG00000130940	chr1:10713973(-)	1.6e-05	15.4688	3.95128	33	8	4	15
chr1	11114763	11114763	-	m6A_hg38_24619	5	29	SRM	protein_coding	ENSG00000116649	chr1:11114763(-)	1.9e-05	13.05	3.70598	29	5	8	18
chr1	11114884	11114884	-	m6A_hg38_24620	2	21	SRM	protein_coding	ENSG00000116649	chr1:11114884(-)	0.00014	13.7813	3.78463	21	2	16	21
chr1	11114891	11114891	-	m6A_hg38_24621	2	19	SRM	protein_coding	ENSG00000116649	chr1:11114891(-)	0.00056	11.0833	3.47032	19	2	18	21
chr1	11142784	11142784	-	m6A_hg38_24656	2	16	EXOSC10	protein_coding	ENSG00000171824	chr1:11142784(-)	0.00352	8	3	16	2	21	21
chr1	11166850	11166850	-	m6A_hg38_24672	6	35	MTOR	protein_coding	ENSG00000198793	chr1:11166850(-)	3.3e-08	49.5833	5.63178	35	6	2	17
chr1	11167100	11167100	-	m6A_hg38_24677	14	33	MTOR	protein_coding	ENSG00000198793	chr1:11167100(-)	0.01045	5.30357	2.40696	33	14	4	9
chr1	11167318	11167318	-	m6A_hg38_24685	12	35	MTOR	protein_coding	ENSG00000198793	chr1:11167318(-)	0.00017	16.0417	4.00375	35	12	2	11
chr1	11167320	11167320	-	m6A_hg38_24686	12	35	MTOR	protein_coding	ENSG00000198793	chr1:11167320(-)	0.00017	16.0417	4.00375	35	12	2	11
chr1	11167323	11167323	-	m6A_hg38_24687	12	35	MTOR	protein_coding	ENSG00000198793	chr1:11167323(-)	0.00017	16.0417	4.00375	35	12	2	11
chr1	11167413	11167413	-	m6A_hg38_24689	9	30	MTOR	protein_coding	ENSG00000198793	chr1:11167413(-)	0.00105	6.66667	2.73697	30	9	7	14
chr1	11848865	11848865	-	m6A_hg38_24780	3	20	MTHFR	protein_coding	ENSG00000177000	chr1:11848865(-)	0.0012	7.84314	2.97143	20	3	17	20
chr1	11849638	11849638	-	m6A_hg38_24786	6	29	MTHFR	protein_coding	ENSG00000177000	chr1:11849638(-)	7.5e-05	10.2708	3.36048	29	6	8	17
chr1	11850822	11850822	-	m6A_hg38_24803	8	34	MTHFR	protein_coding	ENSG00000177000	chr1:11850822(-)	4.1e-06	21.25	4.40939	34	8	3	15
chr1	11850834	11850834	-	m6A_hg38_24804	8	31	MTHFR	protein_coding	ENSG00000177000	chr1:11850834(-)	0.00014	9.6875	3.27612	31	8	6	15
chr1	11850838	11850838	-	m6A_hg38_24805	7	31	MTHFR	protein_coding	ENSG00000177000	chr1:11850838(-)	4e-05	11.8095	3.56188	31	7	6	16
chr1	11850840	11850840	-	m6A_hg38_24806	7	31	MTHFR	protein_coding	ENSG00000177000	chr1:11850840(-)	4e-05	11.8095	3.56188	31	7	6	16
chr1	11980104	11980104	-	m6A_hg38_24826	14	36	KIAA2013	protein_coding	ENSG00000116685	chr1:11980104(-)	0.0004	23.1429	4.5325	36	14	1	9
chr1	11982820	11982820	-	m6A_hg38_24841	14	35	KIAA2013	protein_coding	ENSG00000116685	chr1:11982820(-)	0.00159	11.25	3.49185	35	14	2	9
chr1	11982835	11982835	-	m6A_hg38_24842	14	35	KIAA2013	protein_coding	ENSG00000116685	chr1:11982835(-)	0.00159	11.25	3.49185	35	14	2	9
chr1	11982883	11982883	-	m6A_hg38_24844	13	36	KIAA2013	protein_coding	ENSG00000116685	chr1:11982883(-)	0.00012	27.6923	4.79141	36	13	1	10
chr1	11983297	11983297	-	m6A_hg38_24848	6	33	KIAA2013	protein_coding	ENSG00000116685	chr1:11983297(-)	8.4e-07	23.375	4.54689	33	6	4	17
chr1	11983348	11983348	-	m6A_hg38_24849	5	32	KIAA2013	protein_coding	ENSG00000116685	chr1:11983348(-)	6.3e-07	23.04	4.52607	32	5	5	18
chr1	11983384	11983384	-	m6A_hg38_24850	4	28	KIAA2013	protein_coding	ENSG00000116685	chr1:11983384(-)	1.1e-05	14.7778	3.88536	28	4	9	19
chr1	11985324	11985324	-	m6A_hg38_24854	17	36	KIAA2013	protein_coding	ENSG00000116685	chr1:11985324(-)	0.00967	12.7059	3.66742	36	17	1	6
chr1	11985357	11985357	-	m6A_hg38_24855	15	36	KIAA2013	protein_coding	ENSG00000116685	chr1:11985357(-)	0.00123	19.2	4.26303	36	15	1	8
chr1	11985637	11985637	-	m6A_hg38_24857	9	34	KIAA2013	protein_coding	ENSG00000116685	chr1:11985637(-)	1.6e-05	17.6296	4.13993	34	9	3	14
chr1	11985723	11985723	-	m6A_hg38_24858	6	33	KIAA2013	protein_coding	ENSG00000116685	chr1:11985723(-)	8.4e-07	23.375	4.54689	33	6	4	17
chr1	12628372	12628372	-	m6A_hg38_24889	3	36	DHRS3	protein_coding	ENSG00000162496	chr1:12628372(-)	8.2e-12	240	7.90689	36	3	1	20
chr1	12677276	12677276	-	m6A_hg38_24902	1	29	DHRS3	protein_coding	ENSG00000162496	chr1:12677276(-)	7.5e-09	79.75	6.31741	29	1	8	22
chr1	15819341	15819341	-	m6A_hg38_24934	15	35	CASP9	protein_coding	ENSG00000132906	chr1:15819341(-)	0.00433	9.33333	3.22239	35	15	2	8
chr1	15819360	15819360	-	m6A_hg38_24936	12	33	CASP9	protein_coding	ENSG00000132906	chr1:15819360(-)	0.00168	7.5625	2.91886	33	12	4	11
chr1	15819459	15819459	-	m6A_hg38_24938	7	28	CASP9	protein_coding	ENSG00000132906	chr1:15819459(-)	0.00059	7.11111	2.83007	28	7	9	16
chr1	16268621	16268621	-	m6A_hg38_25000	4	19	ZBTB17	protein_coding	ENSG00000116809	chr1:16268621(-)	0.00669	5.01389	2.32593	19	4	18	19
chr1	16577484	16577484	-	m6A_hg38_25079	4	18	FBXO42	protein_coding	ENSG00000037637	chr1:16577484(-)	0.01106	4.5	2.16993	18	4	19	19
chr1	16890509	16890509	-	m6A_hg38_25125	7	36	NBPF1	protein_coding	ENSG00000219481	chr1:16890509(-)	2.3e-08	82.2857	6.36257	36	7	1	16
chr1	16933979	16933979	-	m6A_hg38_25143	8	33	NBPF1	protein_coding	ENSG00000219481	chr1:16933979(-)	1.6e-05	15.4688	3.95128	33	8	4	15
chr1	16933984	16933984	-	m6A_hg38_25144	8	33	NBPF1	protein_coding	ENSG00000219481	chr1:16933984(-)	1.6e-05	15.4688	3.95128	33	8	4	15
chr1	16934069	16934069	-	m6A_hg38_25145	6	36	NBPF1	protein_coding	ENSG00000219481	chr1:16934069(-)	4e-09	102	6.67243	36	6	1	17
chr1	16945374	16945374	-	m6A_hg38_25153	3	16	CROCCP2	transcribed_unprocessed_pseudogene	ENSG00000215908	chr1:16945374(-)	0.01115	5.07937	2.34465	16	3	21	20
chr1	17395450	17395450	-	m6A_hg38_25233	4	23	PADI2	protein_coding	ENSG00000117115	chr1:17395450(-)	0.00061	7.80357	2.96413	23	4	14	19
chr1	17395455	17395455	-	m6A_hg38_25234	4	23	PADI2	protein_coding	ENSG00000117115	chr1:17395455(-)	0.00061	7.80357	2.96413	23	4	14	19
chr1	19665788	19665788	-	m6A_hg38_25555	2	15	CAPZB	protein_coding	ENSG00000077549	chr1:19665788(-)	0.00612	7.15909	2.83978	15	2	22	21
chr1	20008815	20008815	-	m6A_hg38_25588	10	30	TMCO4	protein_coding	ENSG00000162542	chr1:20008815(-)	0.00281	5.57143	2.47805	30	10	7	13
chr1	20008828	20008828	-	m6A_hg38_25589	10	30	TMCO4	protein_coding	ENSG00000162542	chr1:20008828(-)	0.00281	5.57143	2.47805	30	10	7	13
chr1	20008938	20008938	-	m6A_hg38_25591	5	29	TMCO4	protein_coding	ENSG00000162542	chr1:20008938(-)	1.9e-05	13.05	3.70598	29	5	8	18
chr1	20009401	20009401	-	m6A_hg38_25593	10	29	TMCO4	protein_coding	ENSG00000162542	chr1:20009401(-)	0.00553	4.7125	2.23649	29	10	8	13
chr1	20009590	20009590	-	m6A_hg38_25595	5	27	TMCO4	protein_coding	ENSG00000162542	chr1:20009590(-)	0.00011	9.72	3.28096	27	5	10	18
chr1	20009600	20009600	-	m6A_hg38_25596	5	27	TMCO4	protein_coding	ENSG00000162542	chr1:20009600(-)	0.00011	9.72	3.28096	27	5	10	18
chr1	20809988	20809988	-	m6A_hg38_25607	7	36	CAMK2N1	protein_coding	ENSG00000162545	chr1:20809988(-)	2.3e-08	82.2857	6.36257	36	7	1	16
chr1	20810164	20810164	-	m6A_hg38_25613	5	35	CAMK2N1	protein_coding	ENSG00000162545	chr1:20810164(-)	5.3e-09	63	5.97728	35	5	2	18
chr1	21071160	21071160	-	m6A_hg38_25731	6	23	HP1BP3	protein_coding	ENSG00000127483	chr1:21071160(-)	0.00539	4.65476	2.21871	23	6	14	17
chr1	21071173	21071173	-	m6A_hg38_25732	5	24	HP1BP3	protein_coding	ENSG00000127483	chr1:21071173(-)	0.00105	6.64615	2.73252	24	5	13	18
chr1	21071175	21071175	-	m6A_hg38_25733	5	24	HP1BP3	protein_coding	ENSG00000127483	chr1:21071175(-)	0.00105	6.64615	2.73252	24	5	13	18
chr1	21113159	21113159	-	m6A_hg38_25763	1	12	HP1BP3	protein_coding	ENSG00000127483	chr1:21113159(-)	0.00825	10.56	3.40054	12	1	25	22
chr1	21133780	21133780	-	m6A_hg38_25774	11	32	EIF4G3	protein_coding	ENSG00000075151	chr1:21133780(-)	0.00152	6.98182	2.8036	32	11	5	12
chr1	21133810	21133810	-	m6A_hg38_25776	10	36	EIF4G3	protein_coding	ENSG00000075151	chr1:21133810(-)	2.4e-06	46.8	5.54844	36	10	1	13
chr1	21133816	21133816	-	m6A_hg38_25777	10	36	EIF4G3	protein_coding	ENSG00000075151	chr1:21133816(-)	2.4e-06	46.8	5.54844	36	10	1	13
chr1	21133909	21133909	-	m6A_hg38_25778	5	32	EIF4G3	protein_coding	ENSG00000075151	chr1:21133909(-)	6.3e-07	23.04	4.52607	32	5	5	18
chr1	21231438	21231438	-	m6A_hg38_25814	9	32	EIF4G3	protein_coding	ENSG00000075151	chr1:21231438(-)	0.00017	9.95556	3.3155	32	9	5	14
chr1	21268329	21268329	-	m6A_hg38_25820	16	36	EIF4G3	protein_coding	ENSG00000075151	chr1:21268329(-)	0.00355	15.75	3.97728	36	16	1	7
chr1	21268348	21268348	-	m6A_hg38_25821	15	35	EIF4G3	protein_coding	ENSG00000075151	chr1:21268348(-)	0.00433	9.33333	3.22239	35	15	2	8
chr1	21268465	21268465	-	m6A_hg38_25823	13	36	EIF4G3	protein_coding	ENSG00000075151	chr1:21268465(-)	0.00012	27.6923	4.79141	36	13	1	10
chr1	21268508	21268508	-	m6A_hg38_25825	11	35	EIF4G3	protein_coding	ENSG00000075151	chr1:21268508(-)	5.2e-05	19.0909	4.25481	35	11	2	12
chr1	21268515	21268515	-	m6A_hg38_25826	11	35	EIF4G3	protein_coding	ENSG00000075151	chr1:21268515(-)	5.2e-05	19.0909	4.25481	35	11	2	12
chr1	21268553	21268553	-	m6A_hg38_25827	11	36	EIF4G3	protein_coding	ENSG00000075151	chr1:21268553(-)	9.7e-06	39.2727	5.29546	36	11	1	12
chr1	21268583	21268583	-	m6A_hg38_25829	11	36	EIF4G3	protein_coding	ENSG00000075151	chr1:21268583(-)	9.7e-06	39.2727	5.29546	36	11	1	12
chr1	21268744	21268744	-	m6A_hg38_25833	2	27	EIF4G3	protein_coding	ENSG00000075151	chr1:21268744(-)	7.7e-07	28.35	4.82528	27	2	10	21
chr1	21544371	21544371	-	m6A_hg38_25851	9	32	ECE1	protein_coding	ENSG00000117298	chr1:21544371(-)	0.00017	9.95556	3.3155	32	9	5	14
chr1	21544373	21544373	-	m6A_hg38_25852	9	32	ECE1	protein_coding	ENSG00000117298	chr1:21544373(-)	0.00017	9.95556	3.3155	32	9	5	14
chr1	21544439	21544439	-	m6A_hg38_25853	8	32	ECE1	protein_coding	ENSG00000117298	chr1:21544439(-)	5.1e-05	12	3.58496	32	8	5	15
chr1	21544594	21544594	-	m6A_hg38_25854	13	32	ECE1	protein_coding	ENSG00000117298	chr1:21544594(-)	0.00938	4.92308	2.29956	32	13	5	10
chr1	21544677	21544677	-	m6A_hg38_25855	15	34	ECE1	protein_coding	ENSG00000117298	chr1:21544677(-)	0.01112	6.04444	2.59561	34	15	3	8
chr1	21544762	21544762	-	m6A_hg38_25856	14	34	ECE1	protein_coding	ENSG00000117298	chr1:21544762(-)	0.00454	7.28571	2.86507	34	14	3	9
chr1	21544770	21544770	-	m6A_hg38_25857	14	34	ECE1	protein_coding	ENSG00000117298	chr1:21544770(-)	0.00454	7.28571	2.86507	34	14	3	9
chr1	21544778	21544778	-	m6A_hg38_25858	14	34	ECE1	protein_coding	ENSG00000117298	chr1:21544778(-)	0.00454	7.28571	2.86507	34	14	3	9
chr1	21544883	21544883	-	m6A_hg38_25859	8	34	ECE1	protein_coding	ENSG00000117298	chr1:21544883(-)	4.1e-06	21.25	4.40939	34	8	3	15
chr1	21545558	21545558	-	m6A_hg38_25864	10	31	ECE1	protein_coding	ENSG00000117298	chr1:21545558(-)	0.0013	6.71667	2.74775	31	10	6	13
chr1	21545582	21545582	-	m6A_hg38_25865	11	32	ECE1	protein_coding	ENSG00000117298	chr1:21545582(-)	0.00152	6.98182	2.8036	32	11	5	12
chr1	21545617	21545617	-	m6A_hg38_25867	12	31	ECE1	protein_coding	ENSG00000117298	chr1:21545617(-)	0.00812	4.73611	2.2437	31	12	6	11
chr1	21545625	21545625	-	m6A_hg38_25868	12	31	ECE1	protein_coding	ENSG00000117298	chr1:21545625(-)	0.00812	4.73611	2.2437	31	12	6	11
chr1	21546167	21546167	-	m6A_hg38_25877	13	34	ECE1	protein_coding	ENSG00000117298	chr1:21546167(-)	0.00172	8.71795	3.12399	34	13	3	10
chr1	21546239	21546239	-	m6A_hg38_25878	15	34	ECE1	protein_coding	ENSG00000117298	chr1:21546239(-)	0.01112	6.04444	2.59561	34	15	3	8
chr1	21546250	21546250	-	m6A_hg38_25879	15	34	ECE1	protein_coding	ENSG00000117298	chr1:21546250(-)	0.01112	6.04444	2.59561	34	15	3	8
chr1	21546425	21546425	-	m6A_hg38_25885	15	34	ECE1	protein_coding	ENSG00000117298	chr1:21546425(-)	0.01112	6.04444	2.59561	34	15	3	8
chr1	21546445	21546445	-	m6A_hg38_25886	15	34	ECE1	protein_coding	ENSG00000117298	chr1:21546445(-)	0.01112	6.04444	2.59561	34	15	3	8
chr1	21546476	21546476	-	m6A_hg38_25887	15	34	ECE1	protein_coding	ENSG00000117298	chr1:21546476(-)	0.01112	6.04444	2.59561	34	15	3	8
chr1	21546508	21546508	-	m6A_hg38_25888	10	34	ECE1	protein_coding	ENSG00000117298	chr1:21546508(-)	5.9e-05	14.7333	3.88101	34	10	3	13
chr1	21923253	21923253	-	m6A_hg38_25909	5	24	RAP1GAP	protein_coding	ENSG00000076864	chr1:21923253(-)	0.00105	6.64615	2.73252	24	5	13	18
chr1	21923454	21923454	-	m6A_hg38_25911	7	31	RAP1GAP	protein_coding	ENSG00000076864	chr1:21923454(-)	4e-05	11.8095	3.56188	31	7	6	16
chr1	21923512	21923512	-	m6A_hg38_25912	5	31	RAP1GAP	protein_coding	ENSG00000076864	chr1:21923512(-)	2.2e-06	18.6	4.21723	31	5	6	18
chr1	22005916	22005916	-	m6A_hg38_25926	2	35	USP48	protein_coding	ENSG00000090686	chr1:22005916(-)	7.2e-12	183.75	7.5216	35	2	2	21
chr1	22148832	22148832	-	m6A_hg38_25955	13	32	HSPG2	protein_coding	ENSG00000142798	chr1:22148832(-)	0.00938	4.92308	2.29956	32	13	5	10
chr1	22148932	22148932	-	m6A_hg38_25956	13	33	HSPG2	protein_coding	ENSG00000142798	chr1:22148932(-)	0.00436	6.34615	2.66588	33	13	4	10
chr1	22149568	22149568	-	m6A_hg38_25960	8	26	HSPG2	protein_coding	ENSG00000142798	chr1:22149568(-)	0.006	4.43182	2.1479	26	8	11	15
chr1	22149672	22149672	-	m6A_hg38_25961	5	28	HSPG2	protein_coding	ENSG00000142798	chr1:22149672(-)	4.8e-05	11.2	3.48543	28	5	9	18
chr1	22149787	22149787	-	m6A_hg38_25963	3	24	HSPG2	protein_coding	ENSG00000142798	chr1:22149787(-)	7.2e-05	12.3077	3.62149	24	3	13	20
chr1	23414234	23414234	-	m6A_hg38_26007	3	17	NA	lncRNA	ENSG00000240553	chr1:23414234(-)	0.00672	5.66667	2.5025	17	3	20	20
chr1	23414424	23414424	-	m6A_hg38_26008	4	26	NA	lncRNA	ENSG00000240553	chr1:23414424(-)	6.4e-05	11.2273	3.48894	26	4	11	19
chr1	23414432	23414432	-	m6A_hg38_26009	4	26	NA	lncRNA	ENSG00000240553	chr1:23414432(-)	6.4e-05	11.2273	3.48894	26	4	11	19
chr1	23414813	23414813	-	m6A_hg38_26014	2	25	LUZP1	protein_coding	ENSG00000169641	chr1:23414813(-)	5.3e-06	21.875	4.45121	25	2	12	21
chr1	23414858	23414858	-	m6A_hg38_26015	2	22	LUZP1	protein_coding	ENSG00000169641	chr1:23414858(-)	6.6e-05	15.4	3.94486	22	2	15	21
chr1	23415392	23415392	-	m6A_hg38_26021	10	31	LUZP1	protein_coding	ENSG00000169641	chr1:23415392(-)	0.0013	6.71667	2.74775	31	10	6	13
chr1	23415427	23415427	-	m6A_hg38_26022	11	31	LUZP1	protein_coding	ENSG00000169641	chr1:23415427(-)	0.0034	5.63636	2.49476	31	11	6	12
chr1	23417723	23417723	-	m6A_hg38_26026	14	35	LUZP1	protein_coding	ENSG00000169641	chr1:23417723(-)	0.00159	11.25	3.49185	35	14	2	9
chr1	23417778	23417778	-	m6A_hg38_26027	15	35	LUZP1	protein_coding	ENSG00000169641	chr1:23417778(-)	0.00433	9.33333	3.22239	35	15	2	8
chr1	23418429	23418429	-	m6A_hg38_26041	4	28	LUZP1	protein_coding	ENSG00000169641	chr1:23418429(-)	1.1e-05	14.7778	3.88536	28	4	9	19
chr1	23418764	23418764	-	m6A_hg38_26046	5	28	LUZP1	protein_coding	ENSG00000169641	chr1:23418764(-)	4.8e-05	11.2	3.48543	28	5	9	18
chr1	23419413	23419413	-	m6A_hg38_26056	6	26	LUZP1	protein_coding	ENSG00000169641	chr1:23419413(-)	0.00083	6.69697	2.74351	26	6	11	17
chr1	23419635	23419635	-	m6A_hg38_26062	4	27	LUZP1	protein_coding	ENSG00000169641	chr1:23419635(-)	2.7e-05	12.825	3.68089	27	4	10	19
chr1	23419645	23419645	-	m6A_hg38_26063	4	27	LUZP1	protein_coding	ENSG00000169641	chr1:23419645(-)	2.7e-05	12.825	3.68089	27	4	10	19
chr1	23419755	23419755	-	m6A_hg38_26064	3	20	LUZP1	protein_coding	ENSG00000169641	chr1:23419755(-)	0.0012	7.84314	2.97143	20	3	17	20
chr1	23419766	23419766	-	m6A_hg38_26065	3	20	LUZP1	protein_coding	ENSG00000169641	chr1:23419766(-)	0.0012	7.84314	2.97143	20	3	17	20
chr1	23419768	23419768	-	m6A_hg38_26066	3	20	LUZP1	protein_coding	ENSG00000169641	chr1:23419768(-)	0.0012	7.84314	2.97143	20	3	17	20
chr1	24128538	24128538	-	m6A_hg38_26264	4	28	HMGCL	protein_coding	ENSG00000117305	chr1:24128538(-)	1.1e-05	14.7778	3.88536	28	4	9	19
chr1	24128548	24128548	-	m6A_hg38_26265	3	28	HMGCL	protein_coding	ENSG00000117305	chr1:24128548(-)	1.9e-06	20.7407	4.3744	28	3	9	20
chr1	24128591	24128591	-	m6A_hg38_26266	3	28	HMGCL	protein_coding	ENSG00000117305	chr1:24128591(-)	1.9e-06	20.7407	4.3744	28	3	9	20
chr1	24128708	24128708	-	m6A_hg38_26267	8	33	HMGCL	protein_coding	ENSG00000117305	chr1:24128708(-)	1.6e-05	15.4688	3.95128	33	8	4	15
chr1	24128881	24128881	-	m6A_hg38_26270	6	34	HMGCL	protein_coding	ENSG00000117305	chr1:24128881(-)	1.9e-07	32.1111	5.005	34	6	3	17
chr1	24172033	24172033	-	m6A_hg38_26281	12	36	FUCA1	protein_coding	ENSG00000179163	chr1:24172033(-)	3.6e-05	33	5.04439	36	12	1	11
chr1	24172036	24172036	-	m6A_hg38_26282	12	36	FUCA1	protein_coding	ENSG00000179163	chr1:24172036(-)	3.6e-05	33	5.04439	36	12	1	11
chr1	24172066	24172066	-	m6A_hg38_26284	12	36	FUCA1	protein_coding	ENSG00000179163	chr1:24172066(-)	3.6e-05	33	5.04439	36	12	1	11
chr1	24172118	24172118	-	m6A_hg38_26285	11	35	FUCA1	protein_coding	ENSG00000179163	chr1:24172118(-)	5.2e-05	19.0909	4.25481	35	11	2	12
chr1	24172219	24172219	-	m6A_hg38_26286	8	36	FUCA1	protein_coding	ENSG00000179163	chr1:24172219(-)	1.2e-07	67.5	6.07682	36	8	1	15
chr1	24172231	24172231	-	m6A_hg38_26287	7	36	FUCA1	protein_coding	ENSG00000179163	chr1:24172231(-)	2.3e-08	82.2857	6.36257	36	7	1	16
chr1	24483664	24483664	-	m6A_hg38_26393	5	20	IFNLR1	protein_coding	ENSG00000185436	chr1:24483664(-)	0.01031	4.23529	2.08246	20	5	17	18
chr1	24483705	24483705	-	m6A_hg38_26395	7	25	IFNLR1	protein_coding	ENSG00000185436	chr1:24483705(-)	0.00438	4.7619	2.25154	25	7	12	16
chr1	24483987	24483987	-	m6A_hg38_26399	2	20	IFNLR1	protein_coding	ENSG00000185436	chr1:24483987(-)	0.00028	12.3529	3.62678	20	2	17	21
chr1	24483999	24483999	-	m6A_hg38_26400	2	20	IFNLR1	protein_coding	ENSG00000185436	chr1:24483999(-)	0.00028	12.3529	3.62678	20	2	17	21
chr1	25228281	25228281	-	m6A_hg38_26428	1	13	RUNX3	protein_coding	ENSG00000020633	chr1:25228281(-)	0.00472	11.9167	3.57491	13	1	24	22
chr1	25228318	25228318	-	m6A_hg38_26429	1	14	RUNX3	protein_coding	ENSG00000020633	chr1:25228318(-)	0.00264	13.3913	3.74322	14	1	23	22
chr1	25228728	25228728	-	m6A_hg38_26432	3	16	RUNX3	protein_coding	ENSG00000020633	chr1:25228728(-)	0.01115	5.07937	2.34465	16	3	21	20
chr1	25568882	25568882	-	m6A_hg38_26455	5	32	RSRP1	protein_coding	ENSG00000117616	chr1:25568882(-)	6.3e-07	23.04	4.52607	32	5	5	18
chr1	25569046	25569046	-	m6A_hg38_26458	2	32	RSRP1	protein_coding	ENSG00000117616	chr1:25569046(-)	1.6e-09	67.2	6.07039	32	2	5	21
chr1	25569098	25569098	-	m6A_hg38_26459	1	30	RSRP1	protein_coding	ENSG00000117616	chr1:25569098(-)	2.1e-09	94.2857	6.55897	30	1	7	22
chr1	25572988	25572988	-	m6A_hg38_26474	3	33	RSRP1	protein_coding	ENSG00000117616	chr1:25572988(-)	3.2e-09	55	5.78136	33	3	4	20
chr1	25573047	25573047	-	m6A_hg38_26476	1	35	RSRP1	protein_coding	ENSG00000117616	chr1:25573047(-)	4.2e-13	385	8.58871	35	1	2	22
chr1	26189444	26189444	-	m6A_hg38_26535	5	22	PAQR7	protein_coding	ENSG00000182749	chr1:26189444(-)	0.00358	5.28	2.40054	22	5	15	18
chr1	26190102	26190102	-	m6A_hg38_26540	6	25	PAQR7	protein_coding	ENSG00000182749	chr1:26190102(-)	0.00163	5.90278	2.56139	25	6	12	17
chr1	26227392	26227392	-	m6A_hg38_26549	10	33	STMN1	protein_coding	ENSG00000117632	chr1:26227392(-)	0.0002	10.725	3.42291	33	10	4	13
chr1	26227418	26227418	-	m6A_hg38_26550	9	34	STMN1	protein_coding	ENSG00000117632	chr1:26227418(-)	1.6e-05	17.6296	4.13993	34	9	3	14
chr1	26227550	26227550	-	m6A_hg38_26559	8	36	STMN1	protein_coding	ENSG00000117632	chr1:26227550(-)	1.2e-07	67.5	6.07682	36	8	1	15
chr1	26227551	26227551	-	m6A_hg38_26560	8	36	STMN1	protein_coding	ENSG00000117632	chr1:26227551(-)	1.2e-07	67.5	6.07682	36	8	1	15
chr1	26228060	26228060	-	m6A_hg38_26562	2	15	STMN1	protein_coding	ENSG00000117632	chr1:26228060(-)	0.00612	7.15909	2.83978	15	2	22	21
chr1	26288292	26288292	-	m6A_hg38_26584	16	36	PAFAH2	protein_coding	ENSG00000158006	chr1:26288292(-)	0.00355	15.75	3.97728	36	16	1	7
chr1	27206025	27206025	-	m6A_hg38_26620	3	28	GPN2	protein_coding	ENSG00000142751	chr1:27206025(-)	1.9e-06	20.7407	4.3744	28	3	9	20
chr1	27215576	27215576	-	m6A_hg38_26634	7	31	GPN2	protein_coding	ENSG00000142751	chr1:27215576(-)	4e-05	11.8095	3.56188	31	7	6	16
chr1	27215613	27215613	-	m6A_hg38_26635	7	35	GPN2	protein_coding	ENSG00000142751	chr1:27215613(-)	1.8e-07	40	5.32193	35	7	2	16
chr1	27216310	27216310	-	m6A_hg38_26638	9	33	GPN2	protein_coding	ENSG00000142751	chr1:27216310(-)	5.8e-05	12.8333	3.68182	33	9	4	14
chr1	27216376	27216376	-	m6A_hg38_26639	6	28	GPN2	protein_coding	ENSG00000142751	chr1:27216376(-)	0.00018	8.81481	3.13993	28	6	9	17
chr1	27216451	27216451	-	m6A_hg38_26641	5	27	GPN2	protein_coding	ENSG00000142751	chr1:27216451(-)	0.00011	9.72	3.28096	27	5	10	18
chr1	27217228	27217228	-	m6A_hg38_26649	7	27	GPATCH3	protein_coding	ENSG00000198746	chr1:27217228(-)	0.00122	6.17143	2.6256	27	7	10	16
chr1	27426103	27426103	-	m6A_hg38_26690	10	31	SLC9A1	protein_coding	ENSG00000090020	chr1:27426103(-)	0.0013	6.71667	2.74775	31	10	6	13
chr1	27426157	27426157	-	m6A_hg38_26692	8	33	SLC9A1	protein_coding	ENSG00000090020	chr1:27426157(-)	1.6e-05	15.4688	3.95128	33	8	4	15
chr1	27426761	27426761	-	m6A_hg38_26695	8	33	SLC9A1	protein_coding	ENSG00000090020	chr1:27426761(-)	1.6e-05	15.4688	3.95128	33	8	4	15
chr1	27731493	27731493	-	m6A_hg38_26719	2	16	WASF2	protein_coding	ENSG00000158195	chr1:27731493(-)	0.00352	8	3	16	2	21	21
chr1	27731521	27731521	-	m6A_hg38_26720	2	17	WASF2	protein_coding	ENSG00000158195	chr1:27731521(-)	0.00197	8.925	3.15785	17	2	20	21
chr1	27733696	27733696	-	m6A_hg38_26735	1	27	WASF2	protein_coding	ENSG00000158195	chr1:27733696(-)	7.7e-08	59.4	5.89239	27	1	10	22
chr1	27733845	27733845	-	m6A_hg38_26737	3	36	WASF2	protein_coding	ENSG00000158195	chr1:27733845(-)	8.2e-12	240	7.90689	36	3	1	20
chr1	27734611	27734611	-	m6A_hg38_26744	4	35	WASF2	protein_coding	ENSG00000158195	chr1:27734611(-)	7.4e-10	83.125	6.37721	35	4	2	19
chr1	27734720	27734720	-	m6A_hg38_26748	3	36	WASF2	protein_coding	ENSG00000158195	chr1:27734720(-)	8.2e-12	240	7.90689	36	3	1	20
chr1	27734732	27734732	-	m6A_hg38_26749	3	34	WASF2	protein_coding	ENSG00000158195	chr1:27734732(-)	5.9e-10	75.5556	6.23947	34	3	3	20
chr1	27734738	27734738	-	m6A_hg38_26750	3	34	WASF2	protein_coding	ENSG00000158195	chr1:27734738(-)	5.9e-10	75.5556	6.23947	34	3	3	20
chr1	27734806	27734806	-	m6A_hg38_26751	3	18	WASF2	protein_coding	ENSG00000158195	chr1:27734806(-)	0.00392	6.31579	2.65896	18	3	19	20
chr1	27736404	27736404	-	m6A_hg38_26752	2	20	WASF2	protein_coding	ENSG00000158195	chr1:27736404(-)	0.00028	12.3529	3.62678	20	2	17	21
chr1	27861185	27861185	-	m6A_hg38_26772	8	28	AHDC1	protein_coding	ENSG00000126705	chr1:27861185(-)	0.00169	5.83333	2.54432	28	8	9	15
chr1	27992742	27992742	-	m6A_hg38_26826	5	21	LINC02574	lncRNA	ENSG00000233975	chr1:27992742(-)	0.0062	4.725	2.24031	21	5	16	18
chr1	28300641	28300641	-	m6A_hg38_26869	10	33	EYA3	protein_coding	ENSG00000158161	chr1:28300641(-)	0.0002	10.725	3.42291	33	10	4	13
chr1	28300648	28300648	-	m6A_hg38_26870	10	33	EYA3	protein_coding	ENSG00000158161	chr1:28300648(-)	0.0002	10.725	3.42291	33	10	4	13
chr1	28300665	28300665	-	m6A_hg38_26871	9	34	EYA3	protein_coding	ENSG00000158161	chr1:28300665(-)	1.6e-05	17.6296	4.13993	34	9	3	14
chr1	28929905	28929905	-	m6A_hg38_26985	11	33	TAF12	protein_coding	ENSG00000120656	chr1:28929905(-)	0.0006	9	3.16993	33	11	4	12
chr1	28930027	28930027	-	m6A_hg38_26987	9	31	TAF12	protein_coding	ENSG00000120656	chr1:28930027(-)	0.00045	8.03704	3.00666	31	9	6	14
chr1	29447511	29447511	-	m6A_hg38_27014	5	28	TMEM200B	protein_coding	ENSG00000253304	chr1:29447511(-)	4.8e-05	11.2	3.48543	28	5	9	18
chr1	29474411	29474411	-	m6A_hg38_27023	7	25	SRSF4	protein_coding	ENSG00000116350	chr1:29474411(-)	0.00438	4.7619	2.25154	25	7	12	16
chr1	29474477	29474477	-	m6A_hg38_27025	6	32	SRSF4	protein_coding	ENSG00000116350	chr1:29474477(-)	3.1e-06	18.1333	4.18057	32	6	5	17
chr1	31342891	31342891	-	m6A_hg38_27108	4	29	SDC3	protein_coding	ENSG00000162512	chr1:31342891(-)	3.9e-06	17.2188	4.10591	29	4	8	19
[truncated: 27,814 more rows]
